# Supplementary material for: Regulation of Age-Related Lipid Metabolism in Ovarian Cancer
Source: Int J Mol Sci. 2025 Jan 1;26(1):320. doi: 10.3390/ijms26010320 (PMC11720209; doi:10.3390/ijms26010320)
Supplement: Supplementary file 1 [file ijms-26-00320-s001.zip]

Archive with 9 entries (9 files):
- Table S1 Probes list for RT-qPCR_Huang.pdf
- Table S2 Transcriptomic data.xlsx
- Table S3 Up- and down-regulated differentially expressed genes (DEGs).xlsx
- Table S4 Enrichment analysis of KEGG pathways or for Gene Ontology.xlsx
- Table S5 Immune infiltration.xlsx
- Table S6 Metabolomic data.xlsx
- Table S7 Differential expression of metabolites (DEMs).xlsx
- Table S8 Genes related to lipids.xlsx
- Table S9 Immune infiltration related to genes and lipids.xlsx
