# Supplementary material for: Regulation of Age-Related Lipid Metabolism in Ovarian Cancer
Source: Int J Mol Sci. 2025 Jan 1;26(1):320. doi: 10.3390/ijms26010320 (PMC11720209; doi:10.3390/ijms26010320)
Supplement: Supplementary file 1 [file ijms-26-00320-s001.zip › Table S2 Transcriptomic data.xlsx]

## Sheet:  PTA_A&Y
Symbol	Before-Young1	Before-Young2	Before-Young3	Before-Young4	Before-Young5	Before-Young6	Before-Young7	Before-Young8	Before-Young9	Before-Young10	Before-Young11	Before-Young12	Before-Young13	Before-Young14	Before-Young15	Before-Young16	Before-Aged17	Before-Aged18	Before-Aged19	Before-Aged20	Before-Aged21	Before-Aged22	Before-Aged23	Before-Aged24	Before-Aged25	Before-Aged26	Before-Aged27	Before-Aged28	Before-Aged29	Before-Aged30
1700020D05Rik	12	10	10	12	9	10	12	0	0	17	0	10	22	13	26	14	20	6	25	6	12	10	15	3	8	12	20	15	9	11
1700020N01Rik	0	0	0	0	0	0	0	0	0	0	0	0	0	0	0	0	0	0	0	0	0	0	0	0	0	0	0	0	0	0
1700042G07Rik	0	0	0	0	0	0	0	0	0	0	0	0	0	0	0	0	0	0	0	0	0	0	0	0	0	0	0	0	0	0
1700066B19Rik	0	1	3	4	1	1	1	0	0	2	0	7	1	12	2	3	13	0	7	2	0	5	0	2	0	0	5	0	5	0
1700092M07Rik	2	2	2	7	2	5	8	1	0	1	0	6	7	13	6	8	3	6	10	6	12	1	8	6	6	3	9	1	3	14
1700123L14Rik	0	0	0	0	0	0	0	0	0	0	0	0	0	0	0	0	0	0	0	0	0	0	0	0	0	0	0	0	0	0
2310050C09Rik	0	0	0	0	0	0	0	0	0	0	0	0	0	0	0	0	0	0	0	0	0	0	0	0	0	0	0	0	0	0
3110082J24Rik	0	1	0	0	0	0	0	0	0	0	0	0	0	0	0	0	0	0	0	0	0	0	0	0	0	0	0	0	0	0
4930444P10Rik	0	0	0	0	0	0	0	0	0	0	0	0	0	0	0	0	0	0	0	0	0	1	0	0	0	1	1	0	0	0
4933400A11Rik	0	0	0	0	0	0	0	0	0	0	0	0	0	0	0	0	0	0	0	0	0	0	0	0	0	0	0	0	0	0
4933403O08Rik	0	0	0	0	1	0	0	0	0	0	0	0	0	0	0	0	0	0	0	0	0	0	0	0	2	1	0	0	0	0
4933416C03Rik	0	0	0	0	0	0	0	2	0	0	0	0	0	0	0	0	0	0	0	0	0	0	0	0	0	0	0	0	0	0
5330417C22Rik	0	0	0	0	0	0	0	120	89	1	24	0	0	1	0	0	0	0	0	0	2	0	0	0	1	0	0	0	0	0
A1bg	0	0	0	0	0	0	0	0	0	0	0	0	0	0	0	0	0	0	0	0	0	0	0	0	0	0	0	0	0	0
A1cf	0	1	2	0	0	0	0	38	24	0	0	1	0	2	3	6	2	1	0	1	1	0	5	0	1	1	7	0	0	0
A2m	0	0	0	4	0	0	0	0	0	0	0	0	0	0	0	0	0	0	0	0	0	0	0	0	0	0	0	0	0	0
A2ml1	1	0	3	1	0	1	2	0	0	1	0	1	2	6	0	0	0	7	12	2	5	2	6	13	1	3	0	21	5	4
A3galt2	215	228	401	275	348	256	484	2	4	244	1	288	293	388	497	341	502	185	385	261	383	235	466	250	289	365	417	284	320	237
A4galt	0	2	0	0	0	0	0	0	0	0	0	0	7	2	1	5	0	0	1	0	0	0	1	1	0	4	0	1	3	1
A4gnt	0	0	0	0	0	0	0	0	0	0	0	0	0	0	0	0	0	0	0	0	0	0	0	0	0	0	0	0	0	0
AA926063	55	23	15	26	6	14	277	0	0	44	0	43	22	25	24	6	60	72	111	67	78	55	59	39	39	29	31	30	93	66
Aaas	169	112	176	198	230	194	129	1	0	205	4	159	210	153	200	222	165	218	304	174	176	161	146	143	143	130	229	151	218	175
AABR07000046.1	0	0	0	0	0	0	0	0	0	0	0	0	0	0	0	0	0	0	0	0	0	0	0	0	0	0	0	0	0	1
AABR07000089.1	0	0	0	0	0	0	0	0	0	0	0	0	0	0	0	0	0	0	0	0	0	0	0	0	0	0	0	0	0	0
AABR07000137.1	1	1	0	1	0	1	1	0	0	0	0	0	5	0	2	0	13	0	8	2	3	1	1	1	1	6	2	6	2	0
AABR07000145.1	0	0	0	0	0	0	0	0	0	0	0	0	0	0	0	0	0	0	0	0	0	0	0	0	0	0	1	0	0	0
AABR07000147.1	6	0	4	2	3	4	4	0	0	1	0	1	4	0	13	6	3	5	9	9	1	4	3	0	2	1	5	5	7	2
AABR07000156.1	8	6	7	8	10	8	3	0	0	8	0	3	8	8	8	10	16	16	14	10	7	6	4	9	15	17	7	10	8	11
AABR07000158.1	7	3	4	7	1	2	1	0	0	7	0	4	1	4	1	4	12	2	6	0	3	1	6	4	2	9	8	3	8	5
AABR07000159.1	1	0	0	0	0	0	0	0	0	0	0	0	0	0	0	0	0	0	1	0	0	0	0	0	0	0	0	1	0	1
AABR07000159.2	0	0	0	0	0	0	0	0	0	0	0	0	0	1	0	0	0	0	0	0	1	0	0	0	0	1	1	0	0	0
AABR07000159.3	1	0	0	2	3	1	2	0	0	0	0	4	0	0	1	2	0	2	3	0	2	0	0	0	1	1	0	1	1	2
AABR07000159.4	0	0	0	0	0	0	0	0	0	0	0	0	0	0	0	0	0	2	0	0	0	0	1	0	0	0	0	0	0	0
AABR07000173.1	0	1	2	0	0	0	1	0	0	1	0	1	0	2	5	0	0	0	0	5	0	1	0	2	0	0	4	0	1	0
AABR07000200.1	0	0	0	0	0	0	0	0	0	0	0	0	0	0	0	0	0	0	0	0	0	0	0	0	0	0	0	0	0	0
AABR07000220.1	0	0	0	0	0	0	0	0	0	0	0	0	0	0	0	0	0	0	0	0	0	0	0	0	0	0	0	0	0	0
AABR07000222.1	3	0	0	0	4	0	0	0	0	0	0	0	1	0	0	0	0	0	2	1	0	0	0	0	3	0	0	0	0	0
AABR07000248.1	0	0	0	0	0	0	0	0	0	1	0	0	0	0	0	0	0	0	0	0	1	0	1	0	0	0	0	0	0	0
AABR07000257.1	0	0	0	0	0	0	0	0	0	0	0	0	0	0	0	0	0	0	0	0	0	0	0	0	0	0	0	0	0	0
AABR07000261.1	2	0	1	10	0	0	3	7	0	0	1	0	1	2	1	0	3	2	0	1	0	0	1	2	0	2	0	1	1	1
AABR07000276.1	0	0	0	0	0	0	0	0	0	0	0	2	0	0	1	0	0	0	0	1	1	0	0	0	0	0	0	0	0	1
AABR07000292.1	3	0	0	0	1	0	0	0	0	0	0	0	0	0	0	0	2	0	0	0	1	0	0	0	0	1	5	1	1	0
AABR07000325.1	0	0	0	1	0	0	0	0	0	0	0	0	0	0	0	0	0	0	0	0	0	0	0	0	0	0	0	0	0	0
AABR07000332.1	0	0	0	0	0	0	0	0	0	0	0	0	0	0	0	0	0	0	0	0	0	0	0	0	0	0	0	0	0	0
AABR07000356.1	0	0	0	0	0	0	0	0	0	0	0	0	0	0	0	0	0	0	0	0	0	0	0	0	0	0	0	0	0	0
AABR07000382.1	0	0	0	0	0	0	0	0	0	0	0	0	0	0	0	0	0	0	0	0	0	0	0	0	0	0	0	1	0	0
AABR07000385.1	0	0	0	0	0	0	0	0	0	0	0	0	0	0	0	0	0	0	0	0	0	0	0	0	0	0	0	0	0	0
AABR07000385.2	84	39	33	39	34	39	14	0	0	49	0	53	53	35	52	78	60	101	108	99	51	86	50	67	46	58	25	95	61	114
AABR07000398.1	82	329	176	434	239	203	506	76	38	48	27	105	166	235	247	114	31	44	44	51	83	23	45	33	42	37	32	21	45	48
AABR07000402.1	2	2	0	0	0	0	2	0	0	0	0	0	1	2	1	2	0	3	0	0	1	1	1	1	0	0	0	0	0	0
AABR07000404.1	0	1	0	0	0	0	0	0	0	0	0	0	0	0	0	0	0	1	0	0	0	0	0	0	0	0	0	0	0	0
AABR07000411.1	93	30	44	64	43	43	37	0	0	86	0	95	86	62	42	87	81	65	134	92	90	100	77	95	62	56	72	108	89	152
AABR07000433.1	0	0	0	0	0	0	0	0	0	0	0	0	0	1	0	0	0	1	0	0	0	1	0	0	0	1	2	0	0	0
AABR07000436.1	0	0	0	0	2	0	0	0	0	3	0	1	1	5	4	0	1	1	2	4	3	0	3	5	0	1	2	0	1	0
AABR07000451.1	0	2	0	0	0	0	0	0	0	0	0	0	2	0	0	0	0	0	0	0	0	0	0	0	0	0	1	0	0	0
AABR07000452.1	12	8	6	6	5	13	9	0	0	9	0	9	3	2	10	5	2	6	7	13	1	11	19	3	4	12	10	6	8	10
AABR07000458.1	0	0	0	0	0	0	0	0	0	0	0	0	0	0	0	0	0	0	0	0	0	0	0	0	0	0	0	0	0	0
AABR07000484.1	4	2	1	3	0	0	1	0	0	0	0	1	1	0	0	0	0	0	0	4	4	0	0	0	3	0	2	0	4	2
AABR07000493.1	2	0	0	1	1	0	5	0	0	0	0	4	2	3	1	0	0	1	5	0	0	2	0	1	1	0	1	0	0	2
AABR07000523.1	0	0	0	0	0	0	0	0	0	0	0	0	0	0	0	0	0	0	1	3	6	0	0	2	1	1	0	1	0	1
AABR07000533.1	0	0	0	0	0	0	0	0	0	0	0	0	0	0	0	0	0	0	0	0	0	0	0	0	0	0	0	0	0	0
AABR07000534.1	0	0	0	0	0	0	0	0	0	0	0	0	0	0	0	0	0	0	0	0	0	0	0	0	0	0	0	0	0	0
AABR07000544.1	0	0	0	0	0	0	0	0	0	0	0	0	0	0	0	0	0	0	0	0	0	0	0	0	0	0	0	0	0	0
AABR07000574.1	0	0	0	0	0	0	0	0	0	0	0	0	0	0	0	0	0	0	0	0	0	0	0	0	0	0	0	0	0	0
AABR07000581.1	0	0	0	0	0	0	0	0	0	0	0	0	0	0	0	0	0	0	0	0	0	0	0	0	0	0	0	0	0	0
AABR07000583.1	0	0	0	0	0	0	0	0	0	0	0	0	0	0	0	0	0	0	0	0	0	0	0	0	0	0	0	0	0	0
AABR07000595.1	0	0	0	0	0	0	0	0	0	0	0	0	0	0	0	0	0	0	0	0	0	0	0	0	0	0	0	0	0	0
AABR07000629.1	0	0	0	0	0	0	0	0	0	0	0	0	0	0	0	0	0	0	0	0	0	0	0	0	0	0	0	0	0	0
AABR07000629.2	0	0	0	0	0	0	2	0	0	0	0	0	1	0	0	1	0	0	0	0	0	0	0	0	0	0	0	0	0	0
AABR07000629.3	6	4	2	4	3	2	1	0	0	11	0	2	4	7	11	1	12	2	13	0	9	9	6	7	0	4	6	6	4	3
AABR07000639.1	0	0	0	0	0	0	0	0	0	0	0	0	0	0	0	0	0	0	0	0	0	0	0	0	0	0	0	0	0	0
AABR07000658.1	11	1	6	8	67	17	3	0	0	25	0	21	17	16	157	75	6	3	7	6	3	3	15	3	8	17	31	11	38	5
AABR07000663.1	0	0	0	0	0	0	0	0	0	0	0	0	0	0	0	0	0	0	0	0	0	0	0	0	0	0	0	0	0	0
AABR07000714.1	0	0	0	0	0	0	0	0	0	0	0	0	0	0	0	0	0	0	0	0	0	0	0	0	0	0	0	0	0	0
AABR07000714.2	0	0	0	0	0	0	0	0	0	0	0	0	0	0	0	0	0	0	0	0	0	0	0	0	0	0	0	0	0	0
AABR07000723.2	0	0	0	0	0	0	0	0	0	0	0	0	0	0	0	0	0	0	0	0	0	0	0	0	0	0	0	0	0	0
AABR07000725.1	0	0	0	0	0	0	0	0	0	0	0	0	0	0	0	0	0	0	0	0	0	0	0	0	0	0	0	0	0	0
AABR07000733.1	0	0	0	0	0	0	0	0	0	2	0	0	0	0	0	0	0	0	0	0	0	0	0	0	0	0	0	0	1	0
AABR07000738.1	0	0	0	0	1	0	0	1	0	2	0	0	6	0	0	0	0	0	0	1	1	0	0	0	0	0	5	0	1	1
AABR07000740.1	0	0	0	0	0	0	0	0	0	1	0	0	0	1	0	0	1	0	1	0	0	2	0	0	0	0	4	0	0	0
AABR07000740.2	0	0	0	0	0	0	0	0	0	0	0	0	0	1	0	0	0	0	0	0	0	0	0	0	0	0	0	0	0	0
AABR07000747.1	0	0	3	0	2	4	0	1	0	1	0	0	2	3	0	0	1	0	1	0	1	0	0	0	5	1	0	0	4	1
AABR07000765.1	0	0	0	0	0	0	0	0	0	0	0	0	0	0	0	0	0	0	0	0	0	0	0	0	0	0	0	0	0	0
AABR07000765.2	0	0	0	0	0	0	0	0	0	0	0	0	0	0	0	0	0	0	0	0	0	0	0	0	0	0	0	0	0	0
AABR07000765.3	0	0	1	0	0	0	1	0	0	0	0	0	1	0	0	0	0	0	0	0	0	0	0	0	0	0	0	1	0	1
AABR07000902.1	0	0	0	0	0	0	0	0	0	0	3	0	0	0	0	0	0	0	0	0	0	0	0	0	0	0	0	0	0	0
AABR07000968.1	0	0	0	0	0	0	0	0	0	0	0	0	0	0	0	0	0	0	0	0	0	0	0	0	0	0	0	0	0	0
AABR07000968.2	0	0	0	0	0	0	0	0	0	0	0	0	0	0	0	0	0	0	0	0	0	0	0	0	0	0	0	0	0	0
AABR07000978.1	0	0	0	1	0	0	0	0	0	0	0	0	2	1	0	0	0	0	0	0	0	0	0	0	1	0	0	0	0	7
AABR07000986.1	3	3	5	3	1	6	10	0	0	7	0	3	7	7	3	5	4	4	7	6	0	3	0	4	5	4	4	0	3	2
AABR07000989.1	2	5	0	3	1	1	2	0	0	4	0	0	1	0	2	0	3	10	8	19	3	3	2	0	3	4	5	7	5	3
AABR07001001.1	0	0	0	0	0	0	0	0	0	0	0	0	0	0	0	0	0	0	0	0	0	0	0	0	0	0	0	0	0	0
AABR07001003.1	0	0	0	0	0	0	0	0	0	0	0	0	0	0	0	0	0	0	0	0	0	0	0	0	0	0	0	0	0	0
AABR07001006.1	0	0	0	0	0	0	0	0	0	0	0	0	0	0	0	0	0	0	0	0	0	0	0	0	0	0	0	0	0	0
AABR07001010.1	0	0	0	0	0	0	0	0	0	0	0	0	0	0	0	0	0	0	0	0	0	0	0	0	0	0	0	0	0	0
AABR07001018.1	0	0	0	0	0	0	0	0	0	0	0	0	0	0	0	0	0	0	0	0	0	0	0	0	0	0	0	0	0	0
AABR07001018.2	0	0	0	0	0	0	0	0	0	0	0	0	0	0	0	0	0	0	0	0	0	0	0	0	0	0	0	0	0	0
AABR07001018.3	0	0	0	0	0	0	0	0	0	0	0	0	0	0	0	0	0	0	0	0	0	0	0	0	0	0	0	0	0	0
AABR07001018.4	0	0	0	0	0	0	0	0	0	0	0	0	0	0	0	0	0	0	0	0	0	0	0	0	0	0	0	0	0	0
AABR07001018.5	0	0	0	0	0	0	0	0	0	0	0	0	0	0	0	0	0	0	0	0	0	0	0	0	0	0	0	0	0	0
AABR07001019.1	0	0	0	0	0	0	0	0	0	0	0	0	0	0	0	0	0	0	0	0	0	0	0	0	0	0	0	0	0	0
AABR07001025.1	0	0	0	0	0	0	0	0	0	0	0	0	0	0	0	0	0	0	0	0	0	0	0	0	0	0	0	0	0	0
AABR07001035.1	1	0	0	0	0	0	0	0	0	0	0	0	0	0	0	0	0	0	0	0	0	0	0	0	0	0	0	0	0	0
AABR07001037.1	1	0	2	0	0	2	1	0	0	0	0	1	6	0	1	0	0	2	2	2	0	3	0	1	3	1	3	3	2	4
AABR07001048.1	0	0	0	0	0	0	0	0	0	0	0	0	0	0	0	0	0	0	0	0	0	0	0	0	0	0	0	0	0	0
AABR07001054.1	0	0	0	0	0	0	0	0	0	0	0	0	0	0	0	0	0	0	0	0	0	0	0	0	0	0	0	0	0	0
AABR07001054.2	0	0	0	0	0	0	0	0	0	0	0	0	0	0	0	0	0	0	0	0	0	0	0	0	0	0	0	0	0	0
AABR07001057.1	0	0	0	0	0	0	0	0	0	0	0	0	0	0	0	0	0	0	0	0	0	0	0	0	0	0	0	0	0	0
AABR07001061.1	1	0	1	0	2	0	0	0	0	0	0	0	0	0	0	0	0	0	0	0	0	0	0	0	0	0	0	0	0	0
AABR07001064.1	8	18	11	15	13	7	6	0	0	15	0	6	10	8	10	6	11	15	26	18	6	14	14	9	17	2	6	17	11	19
AABR07001068.1	11	1	5	0	6	0	5	0	1	11	0	6	3	4	1	4	61	1	16	5	6	11	1	2	3	4	4	0	0	0
AABR07001099.1	180	96	71	65	46	61	50	0	0	174	0	132	183	97	91	140	232	232	362	258	187	262	211	218	200	189	132	242	180	302
AABR07001099.2	365	258	261	269	250	139	210	0	0	310	0	380	332	229	194	301	429	355	693	407	334	379	281	302	398	392	331	365	354	450
AABR07001100.1	55	38	28	24	27	25	13	0	0	38	0	30	44	36	18	36	50	41	72	69	41	67	53	35	39	47	42	45	67	42
AABR07001160.1	0	0	0	0	0	0	0	0	0	0	0	0	0	0	0	0	0	0	0	0	0	0	0	0	0	0	0	0	0	0
AABR07001207.1	2	1	13	15	0	0	9	0	0	8	0	0	3	0	8	6	24	4	25	9	15	26	20	15	20	26	23	37	14	8
AABR07001210.1	3	1	2	6	4	2	3	0	0	5	0	1	10	2	0	4	21	0	20	10	13	24	28	15	5	1	6	8	10	23
AABR07001233.1	22	58	20	46	38	19	81	0	0	32	0	21	23	19	23	10	60	3	80	17	52	94	76	43	40	45	21	105	49	29
AABR07001348.1	0	0	0	0	0	0	0	0	0	0	0	0	0	0	0	0	0	0	0	0	0	0	0	0	0	0	0	0	0	0
AABR07001358.1	0	0	0	0	0	0	0	0	0	0	0	0	0	0	0	0	0	0	0	0	0	0	0	0	0	0	0	0	0	0
AABR07001379.1	58	35	78	47	38	23	34	0	0	101	0	27	59	22	63	89	41	48	48	34	35	38	31	74	65	32	27	44	29	37
AABR07001382.1	11862	11685	11729	15734	10818	10071	12052	144	77	9629	24	10485	16002	12967	11663	9540	11347	10720	15680	11105	10247	10041	9441	8499	9568	10789	10335	9582	9936	15323
AABR07001382.2	0	0	0	0	0	0	0	0	0	0	0	0	0	0	0	0	0	0	0	0	0	0	1	0	0	0	0	0	1	0
AABR07001389.1	797	360	560	543	517	253	175	0	0	770	0	601	606	605	555	724	495	769	1309	698	680	508	483	509	730	620	580	512	639	920
AABR07001392.1	1	2	0	4	0	2	1	0	0	0	0	0	2	0	0	0	0	0	2	0	0	0	0	0	0	0	0	0	2	2
AABR07001408.1	0	0	0	0	0	0	0	0	0	0	0	0	0	0	0	0	0	0	0	0	0	0	0	0	0	0	0	0	0	0
AABR07001416.1	0	0	0	0	0	0	0	0	0	0	0	0	0	0	0	0	0	0	0	0	0	0	8	0	0	0	0	0	0	0
AABR07001416.2	0	0	0	0	0	0	0	0	0	0	0	0	0	0	0	0	0	0	0	0	0	0	0	0	0	0	0	0	0	0
AABR07001416.3	0	0	0	0	0	1	0	0	0	0	0	0	0	0	0	0	0	0	0	0	0	0	1	0	0	1	0	0	0	1
AABR07001432.1	7	10	1	5	12	0	11	0	0	4	0	5	0	7	2	8	13	7	29	4	26	12	31	10	14	17	22	12	5	7
AABR07001432.2	1	0	0	0	0	0	0	0	0	0	0	0	0	0	0	0	0	0	1	0	0	1	1	1	0	1	0	0	0	0
AABR07001433.1	0	0	0	0	0	0	0	0	0	0	0	0	0	0	0	0	0	0	0	0	0	0	0	0	0	0	0	0	0	0
AABR07001435.1	31	12	14	22	18	21	20	1	0	17	2	20	10	13	10	2	15	24	37	15	15	23	11	19	20	28	40	39	23	45
AABR07001444.1	16	5	5	8	2	1	3	0	0	3	0	17	9	8	5	6	12	9	11	8	13	1	5	11	8	9	4	6	10	15
AABR07001448.1	0	0	0	0	0	0	0	0	0	0	0	0	0	0	0	0	0	0	0	0	0	0	0	0	0	0	0	0	0	0
AABR07001452.1	0	2	0	0	0	0	0	0	0	0	0	0	0	0	0	0	0	0	0	0	0	0	0	0	0	0	0	0	0	1
AABR07001455.1	0	0	0	0	0	0	0	0	0	0	0	0	0	0	0	0	0	0	0	0	0	0	0	0	0	0	0	0	0	0
AABR07001477.1	2	0	0	0	0	0	2	0	0	0	0	0	0	0	0	0	0	0	0	0	0	0	0	1	0	0	0	1	0	0
AABR07001493.1	0	0	2	2	0	1	8	0	0	0	0	1	1	0	6	0	8	1	5	1	2	5	2	1	3	11	0	0	2	1
AABR07001497.1	3	5	15	2	1	0	4	0	0	2	0	1	1	4	2	4	34	3	15	7	19	23	11	11	10	6	17	8	16	10
AABR07001512.1	48	33	1	33	31	36	20	0	0	13	0	18	30	28	59	40	14	18	3	4	1	13	20	19	0	3	32	3	4	3
AABR07001516.1	0	0	0	0	3	0	0	0	0	0	0	0	2	0	1	0	0	0	0	0	0	0	1	0	1	0	0	0	0	0
AABR07001518.1	0	0	0	0	0	0	0	0	0	0	0	0	0	0	0	0	0	0	0	0	0	0	0	0	0	0	0	0	0	0
AABR07001519.1	103	72	70	68	78	57	56	0	1	72	0	99	75	67	54	75	101	121	215	146	91	81	66	95	93	73	103	122	113	144
AABR07001555.1	3	2	11	7	17	5	0	0	0	8	0	17	11	7	8	4	6	5	11	6	8	1	1	7	10	1	4	1	2	2
AABR07001561.1	0	0	0	0	0	0	0	0	0	0	0	0	0	0	0	0	0	0	0	0	0	0	0	0	0	0	0	0	0	0
AABR07001573.1	4	7	0	7	7	3	10	0	0	8	2	3	8	1	2	0	5	1	8	0	8	5	9	3	3	12	6	3	0	5
AABR07001591.1	33	10	17	16	21	7	15	0	0	27	0	16	21	17	22	21	32	17	42	28	39	33	53	13	38	42	37	34	49	34
AABR07001592.1	0	0	0	0	0	0	0	0	0	0	0	0	0	0	0	0	0	0	0	0	0	0	0	0	0	1	0	0	0	0
AABR07001592.2	4	9	0	3	2	2	1	0	0	6	0	2	2	4	3	4	13	7	8	5	3	4	8	1	4	5	10	6	4	7
AABR07001599.1	0	0	0	0	0	0	0	4	3	0	6	0	0	0	0	0	0	0	0	0	0	0	0	0	0	0	0	0	0	0
AABR07001610.1	0	0	0	0	0	0	0	0	0	0	0	0	0	0	0	0	0	0	0	0	0	0	0	0	0	0	0	0	0	0
AABR07001623.1	0	0	0	0	0	0	0	0	0	0	0	0	0	0	0	0	0	0	0	0	0	3	0	0	0	0	0	0	0	0
AABR07001634.1	451	256	259	159	162	184	130	0	1	263	0	200	312	255	147	144	246	463	340	258	269	401	146	106	99	221	107	258	302	250
AABR07001640.1	0	0	0	0	0	0	0	0	0	0	0	0	0	0	0	0	0	0	0	0	0	0	0	0	0	0	0	0	0	0
AABR07001662.1	0	0	0	0	0	0	0	0	0	0	0	0	0	0	0	0	0	0	0	0	0	0	0	0	0	0	0	0	0	0
AABR07001699.1	0	0	0	0	0	0	0	0	0	0	0	0	0	0	0	0	0	0	0	0	0	0	0	0	0	0	0	0	0	0
AABR07001700.1	0	0	0	0	0	0	0	0	0	0	0	0	0	0	0	0	0	0	0	0	0	0	0	0	0	0	0	0	0	0
AABR07001700.2	0	0	0	0	0	0	0	0	0	0	0	0	0	0	0	0	0	0	0	0	0	0	0	0	0	0	0	0	0	0
AABR07001734.1	0	0	0	0	0	0	0	0	0	0	0	0	0	0	0	0	0	0	0	0	0	0	0	0	0	0	0	1	0	0
AABR07001762.1	0	0	0	0	0	0	0	0	0	0	0	0	0	0	0	0	0	0	0	0	0	0	0	0	0	0	0	0	0	0
AABR07001764.1	0	0	0	0	0	0	0	0	0	0	0	0	0	0	0	0	0	0	0	0	0	0	0	0	1	0	0	0	0	0
AABR07001780.1	0	0	0	0	0	0	0	0	0	0	0	0	0	0	0	0	0	1	1	0	0	0	0	0	0	0	0	0	0	0
AABR07001799.1	0	0	0	0	0	0	0	0	0	0	0	2	0	0	0	0	0	0	0	0	0	0	0	0	0	0	0	0	0	0
AABR07001807.1	0	0	0	1	0	1	3	0	0	2	0	2	0	1	1	0	0	0	4	5	2	2	2	5	3	0	0	7	7	1
AABR07001880.1	0	0	0	0	0	0	0	0	0	0	0	0	0	0	0	0	0	0	0	0	0	0	0	0	0	0	0	0	0	0
AABR07001888.1	0	0	0	0	0	0	0	0	0	0	0	0	0	0	0	0	0	0	0	0	0	0	0	0	0	0	0	0	0	0
AABR07001896.1	234	125	143	86	119	152	78	3	1	145	1	178	148	147	211	150	259	224	325	240	235	214	196	206	185	219	238	223	195	266
AABR07001902.1	4	2	2	2	1	2	3	0	0	2	0	3	0	3	1	3	2	2	4	2	0	3	1	4	2	0	6	0	2	0
AABR07001905.1	24	11	12	10	7	8	11	4	0	12	0	4	23	2	21	11	59	7	29	7	63	20	40	39	16	42	22	44	24	26
AABR07001905.2	548	308	324	236	357	258	144	0	1	567	2	447	423	322	390	389	584	597	930	570	561	556	385	547	544	498	507	624	610	725
AABR07001910.1	327	127	186	106	140	171	67	0	0	335	4	175	349	175	242	234	546	328	581	309	502	415	548	488	503	599	583	569	560	576
AABR07001923.1	359	162	244	126	219	146	54	0	0	381	0	210	275	196	188	284	366	349	545	337	332	397	387	311	326	418	358	409	417	365
AABR07001926.1	5	4	2	3	7	4	0	0	0	9	0	0	7	1	10	1	22	0	11	4	26	14	18	10	9	19	13	28	8	17
AABR07001926.2	0	0	2	0	0	1	1	0	0	4	0	2	3	0	2	2	14	0	9	1	13	5	19	2	1	15	9	9	4	10
AABR07001926.3	163	110	144	89	104	113	51	0	0	235	0	143	218	133	156	250	298	278	375	218	262	287	314	243	317	249	256	270	289	295
AABR07001929.1	44	30	33	38	34	20	25	0	0	37	0	50	53	45	47	52	51	39	73	47	50	58	52	29	39	37	69	65	56	53
AABR07001942.1	13	6	11	11	19	1	3	0	0	15	0	15	11	17	10	10	25	15	17	8	5	26	8	6	9	11	12	13	19	12
AABR07001967.1	0	0	0	0	0	0	0	0	0	0	0	0	0	0	0	0	0	0	0	0	0	0	0	0	0	0	0	0	0	0
AABR07002001.1	8	12	8	5	1	14	10	0	0	7	0	2	8	3	1	1	30	26	22	6	14	26	26	8	20	27	56	13	29	25
AABR07002010.1	44	9	14	15	25	10	18	0	0	23	0	22	15	24	16	12	19	21	55	36	33	26	9	28	18	22	27	39	20	34
AABR07002025.1	0	0	0	0	0	0	0	0	0	0	0	0	0	0	0	0	0	0	0	0	0	0	0	0	0	0	0	0	0	0
AABR07002044.1	0	0	0	0	0	0	0	0	0	4	0	0	0	0	0	0	0	0	0	0	0	0	0	0	0	0	0	0	1	0
AABR07002065.1	50	25	6	13	28	23	5	10	1	45	0	35	32	14	17	22	29	25	83	31	26	35	42	33	39	30	40	34	33	50
AABR07002065.2	91	116	88	115	86	64	91	20	15	81	1	93	138	46	75	79	72	103	171	95	71	87	92	77	75	75	113	110	84	130
AABR07002066.2	0	0	0	0	0	0	0	0	0	0	0	0	0	0	0	0	0	0	0	0	0	0	0	0	0	0	0	0	0	0
AABR07002068.1	1	2	2	0	0	0	0	0	0	0	0	0	6	0	0	2	0	1	4	1	3	6	0	1	2	1	2	3	1	0
AABR07002071.1	7	19	24	14	6	6	6	0	0	17	0	9	9	10	6	3	33	16	27	7	34	17	13	4	25	20	19	40	25	20
AABR07002093.1	10	8	14	10	5	1	10	0	0	25	0	16	13	2	10	25	28	22	30	21	12	21	8	7	11	6	27	6	18	19
AABR07002093.2	0	0	0	0	0	0	0	0	0	0	0	0	0	1	0	0	0	0	0	0	2	0	0	0	1	0	0	0	0	1
AABR07002094.1	0	0	0	0	0	0	0	0	0	0	0	0	0	0	0	0	0	0	0	0	0	0	0	0	0	0	0	0	0	0
AABR07002129.1	0	0	0	0	0	0	0	0	0	0	0	0	0	0	0	0	0	0	0	0	0	0	0	0	0	0	0	0	0	0
AABR07002134.1	6	5	0	3	3	0	0	0	0	2	0	1	11	1	2	4	7	0	1	0	5	4	2	8	4	5	3	12	7	5
AABR07002140.2	0	0	0	0	0	0	0	0	0	0	0	0	0	0	0	0	0	0	0	0	0	0	0	0	0	0	0	0	0	0
AABR07002181.1	0	0	0	0	0	0	0	0	0	0	0	0	0	0	0	0	0	0	0	0	0	0	0	0	0	0	0	0	0	0
AABR07002187.1	0	0	0	0	0	0	0	0	0	0	0	0	0	0	0	0	0	0	0	0	0	0	0	0	0	0	0	0	0	0
AABR07002209.1	0	0	0	0	0	0	0	0	0	0	0	0	0	0	0	0	0	0	0	0	0	0	0	0	0	0	0	0	0	0
AABR07002241.1	0	0	0	0	0	0	0	0	0	1	0	0	0	1	0	0	4	0	0	0	0	0	0	1	0	0	0	1	1	0
AABR07002247.1	82	40	52	45	54	47	23	0	0	84	0	40	77	49	52	58	67	93	100	131	88	79	71	106	65	75	61	95	76	81
AABR07002258.1	0	0	0	0	0	0	0	0	0	0	0	0	0	0	0	0	0	0	0	0	0	0	0	0	0	0	0	0	0	0
AABR07002262.1	0	0	0	0	0	0	0	0	0	0	0	0	0	0	0	0	0	0	0	0	0	0	0	0	0	0	0	0	0	0
AABR07002262.2	0	0	0	0	0	0	0	0	0	0	0	0	0	0	0	1	0	0	0	0	0	0	0	0	0	0	0	0	0	0
AABR07002267.1	0	0	0	0	0	0	0	0	0	0	0	0	0	0	0	0	0	0	0	0	0	0	0	0	0	0	0	0	0	0
AABR07002337.1	4	3	3	2	4	1	2	0	0	1	0	1	3	1	2	3	3	0	6	1	2	9	3	0	2	1	0	1	6	0
AABR07002351.1	0	0	0	0	0	0	0	0	0	0	0	0	0	0	0	0	0	0	0	0	0	0	0	0	0	0	0	0	0	0
AABR07002351.2	0	0	0	0	0	0	0	0	0	0	0	0	0	0	0	0	0	0	0	0	0	0	0	0	0	0	0	0	0	0
AABR07002353.1	0	0	0	0	0	0	0	0	0	0	0	0	0	0	0	0	0	0	0	0	0	0	0	0	0	0	0	0	0	0
AABR07002353.2	0	0	0	0	0	0	0	0	0	0	0	0	0	0	0	0	0	0	0	0	0	0	0	1	0	0	0	0	0	1
AABR07002382.1	0	1	0	0	0	0	0	0	0	0	0	0	0	0	0	0	0	0	0	0	0	0	0	0	0	0	0	0	0	0
AABR07002384.1	14	9	17	7	5	16	5	0	0	26	0	16	13	13	12	7	31	20	39	12	11	21	26	17	16	14	21	14	13	35
AABR07002409.1	0	0	0	0	0	0	0	0	0	0	0	0	0	0	0	0	0	0	0	0	0	0	0	0	0	0	0	0	0	0
AABR07002418.1	0	0	0	0	0	0	0	0	0	0	0	0	0	0	0	0	0	0	0	0	0	0	0	0	0	0	0	0	0	0
AABR07002467.1	0	0	0	0	0	0	0	0	0	0	0	0	0	0	0	0	0	0	0	0	0	0	0	0	0	0	0	0	0	0
AABR07002473.1	0	0	0	0	0	0	0	0	0	0	0	0	0	0	1	0	0	1	0	0	1	0	2	0	0	0	0	0	1	0
AABR07002493.1	0	0	0	0	0	0	0	0	0	0	0	0	0	0	0	0	0	0	0	0	0	0	0	0	0	0	0	0	0	0
AABR07002499.1	0	0	0	0	0	0	0	0	0	0	0	0	0	0	0	0	0	0	0	0	0	0	0	0	0	0	0	0	0	0
AABR07002523.1	0	0	0	0	0	0	0	0	0	0	0	0	0	0	0	0	0	0	0	0	0	0	0	0	0	0	0	0	0	0
AABR07002546.1	8	0	2	0	0	0	3	0	0	4	0	0	2	0	0	1	1	1	0	0	1	6	1	1	0	0	4	3	0	0
AABR07002564.1	16	15	14	14	39	16	17	0	0	21	0	14	29	17	30	42	24	16	22	35	13	8	15	17	31	24	10	17	10	17
AABR07002622.1	0	0	0	0	0	0	0	0	0	0	0	0	0	0	0	0	0	0	0	0	0	0	0	0	0	0	0	0	0	0
AABR07002623.1	0	0	0	0	0	0	0	0	0	0	0	0	0	0	0	0	1	0	0	0	0	0	0	0	0	1	0	0	0	0
AABR07002627.1	3	0	0	0	0	0	0	0	0	1	0	1	0	2	0	0	1	0	0	0	0	4	0	0	0	3	0	0	1	0
AABR07002644.1	0	0	0	0	0	0	0	0	0	0	0	0	0	0	0	0	0	0	0	0	0	0	0	0	0	0	0	0	0	0
AABR07002659.1	0	0	0	0	0	0	0	0	0	0	0	0	0	0	0	0	0	0	0	0	0	0	0	0	0	0	0	0	0	0
AABR07002674.1	24	9	4	5	9	5	7	0	0	11	0	11	10	5	16	10	39	21	28	11	24	17	23	14	22	50	39	36	18	28
AABR07002677.1	3	0	1	2	0	0	0	0	0	0	0	1	0	1	0	0	0	0	0	0	1	1	0	1	1	1	0	0	3	0
AABR07002677.2	26	47	47	39	45	76	52	2	2	21	6	12	32	49	33	21	42	9	52	11	2	34	31	15	15	39	40	62	12	47
AABR07002680.1	0	0	0	0	0	0	0	0	0	0	0	0	0	0	0	0	0	0	0	0	0	0	0	0	0	0	0	0	0	0
AABR07002680.2	0	0	0	0	0	0	0	0	0	0	0	0	0	0	0	0	2	0	0	0	0	0	0	0	0	0	0	0	1	0
AABR07002682.1	19	3	6	7	7	12	2	0	0	11	0	16	11	6	11	19	0	17	19	7	16	14	12	14	17	11	11	11	9	13
AABR07002683.1	335	190	211	300	223	125	184	4	0	271	0	266	264	223	232	221	278	292	422	315	300	235	210	206	273	219	297	278	289	240
AABR07002689.1	0	0	0	1	0	1	0	0	0	0	0	1	0	0	0	0	0	0	0	0	0	0	0	0	0	0	0	0	0	0
AABR07002700.1	8	12	23	15	9	6	11	0	0	8	0	11	7	9	7	11	13	3	14	6	22	1	15	8	17	19	32	12	16	5
AABR07002711.1	0	0	0	0	0	0	0	0	0	0	0	0	0	0	0	0	0	0	0	0	0	0	0	0	0	0	0	0	0	0
AABR07002736.1	0	0	0	0	0	0	0	0	0	0	0	0	0	0	0	0	0	0	0	0	0	0	0	0	0	0	0	0	0	0
AABR07002768.1	494	295	426	367	306	322	393	2	10	336	0	372	545	348	408	285	471	436	689	409	350	316	403	407	413	459	468	514	469	571
AABR07002774.1	206	103	100	75	110	79	85	0	1	142	1	137	186	126	144	132	216	197	261	163	144	154	170	152	171	190	224	180	209	256
AABR07002774.2	211	127	181	137	167	161	87	0	0	202	0	165	198	146	141	208	189	252	255	259	209	191	190	154	181	193	184	200	199	236
AABR07002774.3	37	22	32	13	39	22	17	0	0	33	1	29	37	24	23	14	36	21	38	26	13	20	22	5	28	26	23	16	23	26
AABR07002774.4	63	31	28	26	19	22	29	0	0	55	0	52	39	35	31	30	50	77	76	86	62	82	57	43	60	65	61	78	70	96
AABR07002775.1	1	2	0	0	0	0	0	0	0	0	0	0	0	0	2	0	0	0	3	0	2	1	2	2	1	1	1	2	2	3
AABR07002779.1	0	3	0	2	7	0	6	0	0	0	0	1	3	0	2	0	2	1	2	0	3	0	2	1	2	0	0	0	1	0
AABR07002782.1	0	0	0	0	0	0	0	0	0	0	0	0	0	0	0	0	0	0	0	0	0	0	0	0	0	0	0	0	0	0
AABR07002783.1	0	0	0	0	0	0	0	0	0	0	0	0	0	0	0	0	0	0	0	0	0	0	0	0	0	0	0	0	0	0
AABR07002784.1	42	11	19	20	34	30	22	0	0	27	0	44	35	25	12	44	52	20	42	50	58	39	42	25	38	43	51	22	31	49
AABR07002784.2	4	3	2	2	5	1	7	0	0	7	0	1	3	8	1	1	6	1	6	2	4	4	0	1	4	8	6	4	2	1
AABR07002792.1	0	0	0	0	0	0	0	0	0	0	0	0	1	0	0	0	0	0	0	0	0	0	0	0	0	0	0	0	0	0
AABR07002792.2	1	0	0	0	0	0	0	0	0	0	0	0	4	2	0	0	0	0	0	0	0	0	4	0	2	0	0	0	0	1
AABR07002805.1	0	0	0	0	0	0	0	0	0	0	0	0	0	0	0	0	0	0	0	0	0	0	0	0	0	0	0	0	0	0
AABR07002835.1	0	0	0	0	0	0	0	0	0	0	0	0	0	0	0	0	0	0	0	0	0	0	0	0	0	0	0	0	0	0
AABR07002845.1	0	0	0	0	0	0	0	0	0	0	0	0	0	0	0	0	0	0	0	0	0	0	0	0	0	0	0	0	0	0
AABR07002848.1	4	0	2	14	6	6	41	0	0	13	0	7	17	13	25	14	24	12	15	6	1	1	12	7	3	11	14	6	5	2
AABR07002848.2	0	0	0	0	0	0	0	0	0	0	0	0	0	0	0	0	0	0	0	0	0	0	0	0	0	0	0	0	0	0
AABR07002854.1	0	0	0	0	0	0	0	0	0	0	0	0	0	0	0	0	0	0	0	0	0	0	0	0	0	0	0	0	0	0
AABR07002868.1	1	8	1	3	1	2	3	0	0	7	0	5	4	1	1	2	2	11	6	6	1	3	1	4	2	8	6	3	1	3
AABR07002868.2	6	8	2	5	1	1	0	0	0	4	0	6	10	5	1	1	2	8	8	5	1	1	6	4	6	2	0	0	4	5
AABR07002870.1	0	0	0	0	0	0	0	0	0	0	0	0	0	0	0	1	0	0	0	0	0	0	0	0	0	0	0	0	0	0
AABR07002870.2	0	0	0	0	0	0	0	0	0	0	0	0	0	0	0	0	0	0	0	0	0	0	0	0	0	0	0	0	0	0
AABR07002882.1	2	0	14	7	3	4	4	0	0	6	0	6	0	4	4	7	10	4	8	14	4	7	7	4	4	2	2	5	6	6
AABR07002885.1	0	0	0	0	0	0	0	0	0	0	0	0	0	0	0	0	0	0	0	0	0	0	1	0	0	0	0	0	0	0
AABR07002893.1	0	0	0	0	0	0	0	0	0	0	0	0	0	0	0	0	0	0	0	0	0	0	0	0	0	0	0	0	0	0
AABR07002896.1	0	0	0	0	0	0	0	0	0	0	0	0	0	0	0	1	0	0	0	0	0	0	0	0	0	0	0	0	0	0
AABR07002898.1	5	1	2	0	0	1	2	0	0	3	0	0	1	0	1	0	8	0	6	10	7	0	0	2	3	0	2	8	1	5
AABR07002902.1	2	1	1	0	0	2	0	0	0	4	0	3	0	1	0	6	1	4	6	1	1	0	0	0	2	4	1	2	5	0
AABR07002906.1	0	0	0	0	0	0	0	0	0	0	0	0	0	0	0	0	0	1	0	0	0	0	0	0	0	0	0	0	0	0
AABR07002908.1	0	0	0	1	1	0	0	0	0	0	0	0	0	1	0	0	0	0	0	1	0	0	0	0	0	0	0	0	0	0
AABR07002910.1	0	3	1	0	0	0	0	0	0	0	0	7	0	0	0	0	0	1	4	0	0	0	1	0	2	0	0	1	0	1
AABR07002923.1	0	0	0	0	0	0	0	0	0	0	0	0	0	0	0	0	0	0	0	0	0	0	0	0	0	0	0	0	0	0
AABR07002928.1	0	0	0	0	0	0	0	0	0	0	0	0	0	0	0	0	0	0	0	0	0	0	0	0	0	0	0	0	0	0
AABR07002928.2	22	21	35	28	20	9	19	0	0	23	1	21	20	16	17	24	22	13	43	35	31	35	24	20	11	10	25	16	18	49
AABR07002938.1	3	1	0	1	4	2	3	0	0	2	0	4	5	3	3	3	5	1	11	6	4	0	2	2	4	2	0	4	4	3
AABR07002945.1	128	212	132	185	104	148	91	6	1	111	0	119	139	172	123	129	144	114	155	109	135	80	114	72	111	132	126	85	98	121
AABR07002945.2	87	76	85	42	65	48	17	0	0	85	0	81	90	90	68	46	101	100	129	116	88	104	54	74	87	71	65	94	75	126
AABR07002945.3	17	6	16	11	9	17	6	0	0	35	0	32	22	33	13	41	40	28	64	49	24	30	28	22	40	38	35	25	25	47
AABR07002966.1	0	0	1	0	0	0	0	0	0	0	0	0	0	0	0	0	0	0	2	1	1	0	1	1	0	2	0	0	0	0
AABR07002969.1	240	191	247	278	271	244	265	4	1	279	0	258	265	247	302	258	419	244	367	287	269	325	296	182	297	229	346	233	398	177
AABR07002973.1	0	0	0	0	0	0	0	0	0	0	0	0	0	0	0	0	0	0	0	0	0	0	0	0	0	0	0	0	0	0
AABR07002997.1	71	41	50	42	42	35	14	0	0	89	0	40	50	56	46	41	53	86	104	80	51	38	32	54	48	66	66	62	61	84
AABR07002997.2	0	0	0	0	0	0	0	0	0	0	0	0	0	0	0	0	0	0	0	0	0	0	0	0	0	0	0	0	0	0
AABR07003001.1	0	0	0	0	0	0	0	0	0	0	0	0	0	0	0	0	0	0	0	0	0	0	0	0	0	0	0	0	0	0
AABR07003001.2	0	0	0	0	0	0	0	0	0	0	0	0	0	0	0	0	0	0	0	0	0	0	0	0	0	0	0	0	0	0
AABR07003007.1	0	0	0	0	0	0	0	0	0	0	0	0	0	0	0	0	0	0	0	0	0	0	0	0	0	0	0	0	0	0
AABR07003024.1	0	0	0	0	0	0	0	0	0	0	0	0	0	0	0	0	0	0	0	0	0	0	0	0	0	0	0	0	0	0
AABR07003030.1	0	0	0	0	0	0	0	0	0	0	0	0	0	0	0	0	0	0	0	0	0	0	0	1	0	0	0	0	0	0
AABR07003030.2	5	1	0	2	1	3	1	0	0	0	0	0	2	3	0	0	1	1	0	1	1	1	0	0	1	0	1	0	1	1
AABR07003040.1	4	1	3	1	0	0	1	0	0	0	0	1	0	0	0	1	0	4	0	0	2	3	0	1	0	4	1	1	0	1
AABR07003049.1	0	0	0	1	2	0	0	0	0	0	0	2	2	0	0	0	0	1	1	1	1	0	1	2	1	0	1	0	1	1
AABR07003049.2	0	0	0	0	0	0	0	0	0	0	0	0	0	0	0	0	0	0	0	0	0	0	0	0	0	0	0	0	0	0
AABR07003051.1	0	0	0	0	0	0	0	0	0	0	0	0	0	0	0	0	0	0	0	0	0	0	0	0	0	0	0	0	0	0
AABR07003056.1	1	0	0	0	0	0	0	0	0	0	0	1	1	0	0	0	0	1	2	0	0	1	2	0	0	0	1	0	0	2
AABR07003056.2	0	0	0	0	0	0	0	0	0	0	0	0	0	0	0	2	3	0	0	0	0	1	1	1	0	0	0	0	0	0
AABR07003056.3	0	0	0	0	0	0	0	0	0	0	0	0	1	0	0	0	0	0	1	0	0	0	0	0	1	0	0	0	0	0
AABR07003102.1	0	0	0	0	0	0	0	0	0	0	0	0	0	0	0	0	0	0	0	0	0	0	0	0	0	0	0	0	0	0
AABR07003167.1	0	0	0	0	0	0	0	0	0	0	0	0	0	0	0	0	0	0	0	0	0	0	0	0	0	0	0	0	0	0
AABR07003167.2	0	0	0	0	0	0	0	0	0	0	0	0	0	0	0	0	0	0	0	0	0	2	0	0	0	0	0	0	0	0
AABR07003167.3	0	0	0	0	0	0	0	0	0	0	0	0	0	0	0	0	0	0	0	0	0	0	0	0	0	0	0	0	0	0
AABR07003173.1	10	1	14	4	6	5	0	0	0	6	0	3	9	2	2	4	13	10	23	12	3	11	5	1	5	3	12	16	6	6
AABR07003176.1	504	289	304	313	279	218	273	0	1	348	0	298	374	256	240	252	421	513	662	446	334	451	295	399	330	421	374	552	354	606
AABR07003186.1	0	0	0	0	0	0	0	0	0	0	0	0	0	0	0	0	0	0	0	0	0	0	0	0	0	0	0	0	0	0
AABR07003186.2	6	3	1	1	2	4	0	0	0	3	0	4	3	4	3	3	6	7	11	17	2	6	0	2	5	1	8	4	3	7
AABR07003187.1	41	55	33	15	27	42	30	1	0	22	1	47	18	31	42	34	18	22	37	20	9	4	2	4	15	15	20	28	6	16
AABR07003190.1	0	0	0	0	1	0	0	0	0	0	0	0	0	0	0	0	0	0	0	0	0	0	0	0	0	0	0	0	0	0
AABR07003224.1	0	0	0	0	0	0	0	0	0	0	0	0	0	0	0	0	0	0	0	0	0	0	0	0	0	0	0	0	0	0
AABR07003230.1	0	0	0	0	0	0	0	0	0	0	0	0	0	0	0	0	1	0	0	0	0	0	0	0	0	0	0	0	0	0
AABR07003233.1	0	0	0	0	0	0	0	0	0	0	0	0	0	0	0	0	0	0	0	0	0	0	0	0	0	0	0	0	0	0
AABR07003235.1	40	24	60	26	39	48	41	0	1	68	0	92	40	38	36	68	180	74	128	65	108	93	98	70	86	111	210	81	129	82
AABR07003235.2	0	0	0	1	0	0	0	0	0	0	0	0	0	0	1	0	1	0	0	1	0	0	0	3	0	0	1	1	0	0
AABR07003241.1	0	0	0	0	0	0	0	0	0	0	0	0	0	0	0	0	0	0	0	0	0	0	0	0	0	0	0	0	0	0
AABR07003241.2	0	0	0	0	0	0	0	0	0	0	0	0	0	0	0	0	0	0	0	0	0	0	0	0	0	0	0	0	0	0
AABR07003241.3	0	0	0	0	0	0	0	0	0	0	0	0	0	0	0	0	0	0	0	0	0	0	0	0	0	0	0	0	0	0
AABR07003244.1	0	0	0	0	0	0	0	0	0	0	0	0	0	0	0	0	0	0	0	0	0	0	0	0	0	0	0	0	0	0
AABR07003247.1	0	0	0	0	0	0	0	0	0	0	0	0	0	0	0	0	0	0	0	0	0	0	0	0	0	0	0	0	0	0
AABR07003250.1	2	0	0	0	2	0	1	0	0	3	0	0	0	0	0	1	6	0	0	0	0	3	0	2	0	0	0	4	1	5
AABR07003250.2	1	1	0	0	1	2	0	0	0	1	0	0	1	0	2	0	6	0	4	0	1	0	0	1	4	1	4	1	2	0
AABR07003273.1	0	0	0	0	0	0	0	0	0	1	0	0	0	0	0	0	0	0	1	0	0	0	0	0	0	0	0	0	0	0
AABR07003274.1	0	0	0	0	0	0	0	0	0	0	0	0	0	0	0	0	0	0	0	0	0	0	0	0	0	0	0	0	0	0
AABR07003291.1	0	0	0	0	0	0	0	0	0	0	0	0	0	0	0	0	1	0	0	0	2	0	0	0	1	1	0	0	0	0
AABR07003302.1	0	0	1	0	0	1	0	0	0	0	0	0	0	0	0	0	1	0	0	0	0	0	0	0	0	0	0	0	1	0
AABR07003304.1	0	0	0	0	0	0	0	0	0	0	0	0	0	0	0	0	0	0	0	0	0	0	0	0	0	0	0	0	0	0
AABR07003304.2	1	1	7	0	4	0	1	0	0	4	0	5	3	14	5	2	37	22	22	23	30	5	21	2	17	4	0	6	14	2
AABR07003310.1	0	0	0	0	0	0	0	0	0	0	0	0	0	0	0	0	0	0	0	0	0	0	0	0	0	0	0	0	0	0
AABR07003310.2	0	0	0	0	0	0	0	0	0	0	0	0	0	0	0	0	0	0	0	0	0	0	0	0	0	0	0	0	0	0
AABR07003310.3	0	0	0	0	0	0	0	0	0	0	0	0	0	0	0	0	0	0	0	0	0	0	0	0	0	0	0	0	0	0
AABR07003344.1	0	0	1	0	0	0	0	0	0	0	0	0	0	0	0	0	0	0	1	0	0	0	0	0	0	0	0	0	0	0
AABR07003349.1	0	0	0	0	0	0	0	0	0	0	0	0	0	0	0	0	0	0	6	0	1	1	2	0	6	0	1	0	1	5
AABR07003354.1	0	0	0	0	0	0	0	0	0	0	0	0	0	0	0	0	0	0	0	0	0	0	0	0	0	0	0	0	0	0
AABR07003380.1	0	0	0	0	0	0	0	0	0	0	0	0	0	0	0	0	0	0	0	0	0	0	0	0	0	0	0	0	0	0
AABR07003390.1	0	0	0	0	0	0	0	0	0	0	0	0	0	0	0	0	0	0	0	0	0	0	0	0	0	0	0	0	0	0
AABR07003392.1	0	0	0	0	0	0	0	0	0	0	0	0	0	0	0	0	0	0	0	0	0	0	0	0	0	0	0	0	0	0
AABR07003397.1	0	0	0	0	0	0	0	0	0	0	0	0	0	0	0	0	0	0	0	0	0	0	0	0	0	0	0	0	0	0
AABR07003398.1	0	0	0	0	0	0	0	0	0	0	0	0	0	0	0	0	0	0	0	0	0	0	0	0	0	0	0	0	0	0
AABR07003418.1	0	0	0	0	0	0	0	0	0	0	0	0	0	0	0	0	0	0	0	0	0	0	0	0	0	0	0	0	0	0
AABR07003433.1	0	0	0	0	0	0	0	0	0	0	0	0	0	0	0	0	0	0	0	0	0	0	0	0	0	0	0	0	0	0
AABR07003449.1	0	0	0	0	0	0	0	0	0	0	0	0	0	0	0	0	0	0	0	0	0	0	0	0	0	0	0	0	0	0
AABR07003468.1	0	0	0	0	0	0	0	0	0	0	0	0	0	0	0	0	0	0	0	0	0	0	0	0	0	0	0	0	0	0
AABR07003492.1	0	0	0	0	0	0	0	0	0	0	0	0	0	0	0	0	0	0	0	0	0	0	0	0	0	0	0	0	0	0
AABR07003492.2	22	17	11	37	30	54	18	0	0	25	0	31	31	13	19	26	12	11	13	10	11	11	6	13	10	10	20	8	4	12
AABR07003495.1	0	0	0	0	0	0	0	0	0	0	0	0	0	0	0	0	0	0	0	0	0	0	0	0	0	0	0	0	0	0
AABR07003500.1	0	4	0	0	0	0	0	0	0	0	0	0	0	0	0	0	1	0	0	0	0	1	0	0	0	0	0	0	0	0
AABR07003500.2	0	0	0	0	0	0	0	0	0	0	0	0	0	0	0	0	0	0	0	0	0	0	0	0	0	0	0	0	0	0
AABR07003500.3	0	0	0	0	0	0	0	0	0	0	0	0	0	0	0	0	0	0	0	0	0	0	0	0	0	0	0	0	0	0
AABR07003504.1	0	0	0	0	0	0	0	0	0	0	0	0	0	0	0	0	0	0	0	0	0	0	0	0	0	0	0	0	0	0
AABR07003509.1	0	0	0	0	0	1	1	0	0	2	0	3	0	0	0	2	1	0	0	3	0	0	0	1	2	0	2	0	0	1
AABR07003510.1	1	0	0	0	0	1	0	0	0	0	0	0	0	0	0	0	1	0	1	0	0	0	0	0	0	0	1	0	0	0
AABR07003510.2	0	0	0	0	0	0	0	0	0	0	0	0	0	0	0	0	0	0	0	0	0	0	0	0	0	0	0	0	0	0
AABR07003537.1	1	0	0	2	2	1	0	0	0	3	0	3	4	1	0	3	11	2	5	2	1	3	0	3	6	0	2	2	8	8
AABR07003553.1	0	0	0	0	0	0	0	0	0	0	0	0	0	0	0	0	0	0	0	0	0	0	0	0	0	0	0	0	0	0
AABR07003563.1	0	0	0	0	0	0	0	0	0	0	0	0	0	0	0	0	0	0	0	0	0	0	0	0	0	0	0	0	0	0
AABR07003610.1	0	0	0	0	0	0	0	0	0	0	0	0	0	0	0	0	0	0	0	0	0	0	0	0	0	0	0	0	0	0
AABR07003616.1	0	0	0	0	0	0	0	0	0	0	0	0	0	0	0	0	0	0	0	0	0	0	0	0	0	0	0	0	0	0
AABR07003650.1	0	0	0	1	0	1	0	0	0	0	0	0	0	0	0	0	0	0	0	0	0	0	1	0	0	0	0	0	0	1
AABR07003699.1	0	0	0	0	0	0	0	0	0	0	0	0	0	0	0	0	0	0	0	0	0	0	0	0	0	0	0	0	0	0
AABR07003713.1	0	0	0	0	0	0	0	0	0	0	0	0	0	0	0	0	0	0	0	0	0	0	0	0	0	0	0	0	0	0
AABR07003751.1	2	0	0	0	0	1	0	0	0	0	0	2	0	1	0	0	0	0	0	0	0	1	1	0	0	1	0	0	2	0
AABR07003786.1	0	0	0	0	0	0	0	0	0	0	0	0	0	3	0	0	0	0	0	1	0	0	0	0	1	0	0	0	0	0
AABR07003833.1	0	0	0	0	0	0	0	0	0	0	0	0	0	0	0	0	0	0	0	0	0	0	0	0	0	0	0	0	0	0
AABR07003841.1	0	0	0	0	0	0	0	0	0	0	0	0	0	0	0	0	0	0	0	0	0	0	0	0	0	0	0	0	0	0
AABR07003933.1	0	0	0	0	0	0	0	0	0	0	0	0	0	0	0	0	0	0	0	0	0	0	0	0	0	0	0	0	0	0
AABR07003935.1	0	0	0	0	0	0	0	0	0	0	0	0	0	0	0	0	0	0	0	0	0	0	0	0	0	0	0	0	0	0
AABR07003935.10	0	0	0	0	0	0	0	0	0	0	0	0	0	0	0	0	0	0	0	0	0	0	0	0	0	0	0	0	0	0
AABR07003935.12	0	0	0	0	0	0	0	0	0	0	0	0	0	0	0	0	0	0	0	0	0	0	0	0	0	0	0	0	0	0
AABR07003935.13	0	0	0	0	0	0	0	0	0	0	0	0	0	0	0	0	0	0	0	0	0	0	0	0	0	0	0	0	0	0
AABR07003935.14	0	0	0	0	0	0	0	0	0	0	0	0	0	0	0	0	0	0	0	0	0	0	0	0	0	0	0	0	0	0
AABR07003935.15	0	0	0	0	0	0	0	0	0	0	0	0	0	0	0	0	0	0	0	0	0	0	0	0	0	0	0	0	0	0
AABR07003935.2	0	0	0	0	0	0	0	0	0	0	0	0	0	0	0	0	0	0	0	0	0	0	0	0	0	0	0	0	0	0
AABR07003935.4	0	0	0	0	0	0	0	0	0	0	0	0	0	0	0	0	0	0	0	0	0	0	0	0	0	0	0	0	0	0
AABR07003935.5	0	0	0	0	0	0	0	0	0	0	0	0	0	0	0	0	0	0	0	0	0	0	0	0	0	0	0	0	0	0
AABR07003935.6	0	0	0	0	0	0	0	0	0	0	0	0	0	0	0	0	0	0	0	0	0	0	0	0	0	0	0	0	0	0
AABR07003935.7	0	0	0	0	0	0	0	0	0	0	0	0	0	0	0	0	0	0	0	0	0	0	0	0	0	0	0	0	0	0
AABR07003935.8	0	0	0	0	0	0	0	0	0	0	0	0	0	0	0	0	0	0	0	0	0	0	0	0	0	0	0	0	0	0
AABR07003935.9	0	0	0	0	0	0	0	0	0	0	0	0	0	0	0	0	0	0	0	0	0	0	0	0	0	0	0	0	0	0
AABR07003944.1	1	1	0	1	0	0	0	0	0	1	0	0	0	0	0	0	0	2	0	8	0	1	0	0	0	0	2	0	2	0
AABR07004018.1	0	0	0	0	0	1	0	0	0	1	0	0	2	0	2	0	1	0	1	0	0	0	0	0	0	0	0	0	0	5
AABR07004021.1	0	0	0	1	1	0	0	0	0	1	0	1	0	0	5	0	0	0	0	0	0	0	0	0	0	1	0	0	1	0
AABR07004022.1	0	0	0	0	0	0	0	0	0	0	0	0	0	0	0	0	0	0	0	0	0	0	0	0	0	0	0	0	0	0
AABR07004025.1	0	0	0	0	0	0	0	0	0	0	0	0	0	0	0	0	0	0	0	0	0	0	0	0	0	0	0	0	0	0
AABR07004033.1	0	0	0	0	0	0	0	0	0	0	0	0	0	0	0	0	0	0	0	0	0	0	0	0	0	0	0	0	0	0
AABR07004061.1	0	0	0	0	0	0	0	0	0	0	0	0	0	0	0	0	0	0	0	0	0	0	0	0	0	0	0	0	0	0
AABR07004085.1	38	8	25	18	27	27	4	0	0	23	0	25	24	18	12	24	16	32	39	25	36	34	21	28	28	33	25	34	32	52
AABR07004090.1	0	0	0	0	0	0	0	0	0	0	0	0	0	0	0	0	0	0	0	0	0	0	0	0	0	0	0	0	0	0
AABR07004100.1	12	2	7	6	18	5	4	0	0	15	0	4	8	4	18	1	8	1	6	7	27	4	20	5	19	26	26	37	11	16
AABR07004100.2	0	0	0	0	0	0	0	0	0	0	0	0	0	0	0	0	0	0	0	0	0	0	1	0	0	3	2	0	0	0
AABR07004101.1	0	0	0	0	0	0	0	0	0	0	0	0	0	0	0	0	0	0	0	0	0	0	0	0	2	0	0	0	0	0
AABR07004101.2	0	0	1	0	0	0	0	0	0	0	0	0	0	0	0	0	0	0	0	0	0	0	0	0	0	0	0	0	0	0
AABR07004112.1	30	17	10	15	14	12	23	0	0	12	0	18	14	9	7	12	12	17	29	18	4	15	13	19	28	35	15	14	17	32
AABR07004130.1	0	0	0	0	0	0	0	0	0	0	0	0	1	0	0	1	1	0	0	0	0	0	1	0	1	1	0	0	0	0
AABR07004134.1	0	0	0	0	0	0	0	0	0	0	0	0	0	0	0	0	0	0	1	0	0	0	0	0	0	0	0	0	0	0
AABR07004136.1	0	0	0	0	0	0	0	0	0	1	0	0	0	0	1	0	2	0	4	1	1	2	0	2	2	0	0	2	0	0
AABR07004153.1	0	0	0	0	0	0	0	0	0	0	0	0	0	0	0	0	0	0	0	0	0	0	0	0	0	0	0	0	0	0
AABR07004183.1	0	0	0	0	2	3	0	0	0	1	0	0	1	0	0	0	0	2	2	0	0	6	1	0	2	3	1	8	1	0
AABR07004183.2	5	2	3	8	10	1	0	0	0	4	0	11	7	1	1	9	7	12	5	2	13	1	8	11	9	9	3	1	12	3
AABR07004189.1	0	0	0	2	1	0	0	0	0	0	0	1	0	1	0	0	1	0	4	0	0	1	1	0	2	0	0	0	2	0
AABR07004190.1	0	0	0	0	0	0	0	0	0	0	0	0	0	0	0	0	0	0	0	0	0	0	0	0	0	0	0	0	0	0
AABR07004221.1	0	0	0	0	0	0	0	0	0	0	0	0	0	0	0	0	0	0	0	0	0	0	0	0	0	0	0	0	0	0
AABR07004221.2	0	0	0	0	0	0	0	0	0	0	0	0	0	0	0	0	0	0	0	0	0	0	0	0	0	0	0	0	0	0
AABR07004227.1	0	0	0	0	0	0	0	0	0	0	0	0	0	0	0	0	0	0	0	0	0	0	0	0	0	0	0	0	0	0
AABR07004228.1	22	8	20	13	29	12	12	0	0	38	0	23	16	39	11	39	114	27	80	35	57	73	67	49	59	73	41	45	71	60
AABR07004229.1	10	3	8	7	2	2	1	0	0	2	0	11	9	13	5	3	12	7	8	8	5	15	4	1	12	13	6	9	10	12
AABR07004232.1	1	0	0	0	8	0	0	0	0	2	0	8	2	0	4	0	1	6	2	0	0	6	2	0	3	3	2	4	4	4
AABR07004232.2	3	4	8	9	3	12	2	0	1	0	0	15	6	5	5	9	12	2	1	8	2	17	2	13	7	2	1	6	3	2
AABR07004241.1	0	0	0	0	0	0	0	0	0	0	0	0	0	0	0	4	1	1	0	0	0	0	0	0	0	1	0	0	0	0
AABR07004241.2	0	0	0	0	0	1	0	0	0	0	0	0	0	0	0	0	1	0	1	0	0	0	0	0	0	0	4	0	0	0
AABR07004244.1	0	0	0	0	0	0	0	0	0	0	0	0	0	0	0	0	0	0	0	0	0	0	0	0	0	0	0	0	0	0
AABR07004254.1	0	0	0	0	0	0	0	0	0	0	0	0	0	0	0	0	0	0	0	0	0	0	0	0	0	0	0	0	0	0
AABR07004258.1	0	0	0	0	0	0	0	0	0	0	0	0	0	0	0	0	0	0	0	0	0	0	0	0	0	0	0	0	0	0
AABR07004259.1	1	0	0	2	1	0	1	0	0	0	0	0	1	0	0	2	0	1	0	0	0	1	2	0	0	0	0	0	0	1
AABR07004263.1	0	0	0	0	0	0	0	0	0	0	0	0	0	0	0	0	0	0	0	0	0	0	0	0	0	0	0	0	0	0
AABR07004269.1	0	0	0	0	0	0	0	0	0	0	0	0	0	0	0	0	0	0	0	0	0	0	0	0	0	0	0	0	0	0
AABR07004269.2	0	0	0	0	0	0	0	0	0	0	0	0	0	0	0	0	0	0	0	0	0	0	0	0	0	0	0	0	0	0
AABR07004269.3	40	28	34	36	48	28	19	1	2	49	2	50	52	31	52	29	48	62	74	73	56	29	35	74	53	28	41	41	43	85
AABR07004269.4	0	1	0	0	0	4	0	0	0	0	0	0	0	0	0	0	0	0	1	0	2	0	0	0	0	4	3	0	1	0
AABR07004269.5	2	0	0	1	0	0	0	0	0	0	0	0	0	0	0	0	0	0	3	1	0	0	0	0	2	0	0	0	0	3
AABR07004269.6	0	0	0	0	0	0	0	1	0	0	0	0	0	0	0	0	0	0	0	0	0	0	0	0	0	0	0	1	0	0
AABR07004272.1	2	1	2	7	1	1	4	0	0	4	0	6	1	2	1	3	4	4	8	1	5	7	3	2	7	1	0	2	4	7
AABR07004276.1	4	4	1	0	3	3	0	0	0	3	0	5	3	1	1	3	3	2	2	1	0	0	2	3	2	3	1	3	2	3
AABR07004292.1	0	0	0	0	0	0	0	0	0	0	0	0	0	0	0	0	0	0	0	0	0	0	0	0	0	0	0	0	0	0
AABR07004294.1	0	0	0	0	0	0	0	0	0	0	0	0	0	0	0	0	0	0	0	0	0	0	0	0	0	0	0	0	0	0
AABR07004297.1	0	1	2	0	1	2	0	0	0	6	0	1	4	4	0	1	4	1	3	1	1	0	3	5	1	0	1	0	0	2
AABR07004304.1	0	0	0	0	0	0	0	0	0	0	0	0	0	0	0	0	0	0	0	0	0	0	0	0	0	0	0	0	0	0
AABR07004305.1	0	0	0	0	0	0	0	0	0	0	0	0	0	0	0	0	0	0	0	0	0	0	0	0	0	1	0	0	0	0
AABR07004305.2	0	0	0	0	0	0	0	0	0	1	0	0	0	0	0	0	0	0	0	0	1	0	0	0	1	0	0	0	0	0
AABR07004364.1	0	0	0	0	0	0	0	0	0	0	0	0	0	0	0	0	0	0	1	0	0	0	0	0	0	0	0	0	0	0
AABR07004397.1	0	0	0	0	1	0	0	0	0	3	0	0	0	0	0	0	0	0	2	1	0	0	0	0	0	0	2	0	0	0
AABR07004397.2	0	0	0	0	0	0	0	0	0	0	0	0	0	0	0	4	0	0	0	0	0	0	0	0	0	0	0	0	0	0
AABR07004404.1	8	9	20	9	2	12	7	0	0	7	0	5	3	10	9	7	8	8	10	6	13	18	10	4	3	6	8	17	8	11
AABR07004428.1	1	1	0	1	0	3	0	0	0	1	0	5	1	0	1	1	4	0	0	2	1	0	0	0	0	0	0	0	6	1
AABR07004437.1	0	0	0	0	0	0	0	0	0	0	0	0	0	0	0	0	0	0	0	0	0	0	0	0	0	0	0	0	0	0
AABR07004481.1	0	0	0	0	0	0	0	0	0	1	0	0	0	0	0	0	1	0	0	0	2	0	0	0	0	0	0	0	0	0
AABR07004482.1	0	0	0	0	0	0	0	0	0	0	0	0	0	0	0	0	0	0	0	0	0	0	0	0	0	0	0	0	0	0
AABR07004482.2	0	0	0	0	0	0	0	0	0	0	0	0	0	0	0	0	0	0	0	0	0	0	0	0	0	0	0	0	0	0
AABR07004495.1	0	0	0	0	0	0	0	0	0	0	0	0	0	0	0	0	0	0	0	0	0	0	0	0	0	0	0	0	0	0
AABR07004497.1	0	0	0	0	0	0	0	0	0	0	0	0	0	0	0	0	0	0	0	0	0	0	0	0	0	0	0	0	0	0
AABR07004507.1	0	0	0	0	0	0	0	0	0	0	0	0	1	0	0	0	0	0	0	0	0	0	0	0	0	0	0	0	0	0
AABR07004511.1	0	0	0	0	0	0	0	0	0	0	0	0	0	0	0	0	0	0	0	0	0	0	0	0	0	0	0	0	0	0
AABR07004530.1	0	0	0	0	0	0	0	0	0	0	0	0	0	0	0	0	0	0	0	0	0	0	0	0	0	0	0	0	0	0
AABR07004539.1	0	0	0	0	0	0	0	0	0	0	0	0	0	0	0	0	0	0	0	0	0	0	0	0	0	0	0	0	0	0
AABR07004549.1	0	0	0	0	0	0	0	0	0	0	0	0	0	0	0	0	0	0	0	0	0	0	0	0	0	0	0	0	0	0
AABR07004560.1	0	0	0	0	0	0	0	0	0	0	0	0	0	0	0	0	0	0	0	0	0	0	0	0	0	0	0	0	0	0
AABR07004572.1	0	0	0	0	0	0	0	0	0	0	0	0	0	0	0	0	0	0	0	0	0	0	0	0	0	0	0	0	0	0
AABR07004681.1	0	0	0	0	0	0	0	0	0	0	0	0	0	0	0	0	0	0	0	0	0	0	0	0	0	0	0	0	0	0
AABR07004684.1	0	0	0	0	0	0	0	0	0	0	0	0	0	0	0	0	0	0	0	0	0	0	0	0	0	0	0	0	0	0
AABR07004703.1	0	0	0	0	0	0	0	0	0	0	0	0	0	0	0	0	0	0	0	0	0	0	0	0	0	0	0	0	0	0
AABR07004733.1	0	0	0	0	0	0	0	0	0	0	0	0	0	0	0	0	0	0	0	0	0	0	0	0	0	0	0	0	0	0
AABR07004733.2	0	0	0	0	0	0	0	0	0	0	0	0	0	0	0	0	0	0	0	0	0	0	0	0	0	0	0	0	0	0
AABR07004743.1	0	0	0	0	0	0	0	0	0	0	0	0	0	0	0	0	0	0	0	0	0	0	0	0	0	0	0	3	0	1
AABR07004746.1	2	0	0	1	0	0	0	0	0	3	0	5	1	1	1	2	2	0	1	3	1	1	1	0	3	1	0	1	0	2
AABR07004746.3	0	0	0	1	0	0	0	0	0	0	0	0	0	0	0	0	0	0	0	0	0	0	0	0	0	0	0	0	0	0
AABR07004756.1	0	0	0	0	0	0	0	0	0	0	0	0	0	0	0	0	0	0	0	0	0	0	0	0	0	0	0	0	0	0
AABR07004761.1	0	0	0	0	0	0	0	0	0	0	0	0	0	0	0	0	0	0	0	0	0	0	0	2	0	0	0	0	0	0
AABR07004765.1	0	2	0	0	0	0	2	0	0	0	0	4	0	1	0	0	0	2	3	0	1	0	4	1	6	0	0	0	0	7
AABR07004776.1	14	7	1	4	4	6	6	0	0	1	0	5	2	5	2	4	1	20	15	27	1	10	5	8	3	8	5	5	4	21
AABR07004776.2	0	0	0	0	0	0	0	0	0	0	0	0	0	0	0	0	0	0	0	0	2	0	0	0	0	0	0	3	0	0
AABR07004783.1	0	0	0	0	0	0	0	0	0	0	0	0	0	0	0	0	0	0	0	0	0	2	0	0	0	0	0	0	0	0
AABR07004799.1	0	0	1	0	0	0	0	0	0	0	0	0	1	0	0	0	0	0	2	1	0	0	0	0	2	0	0	0	0	0
AABR07004812.1	0	0	0	0	0	0	0	0	0	0	0	0	0	0	0	0	0	1	0	0	0	0	0	0	0	0	0	0	0	0
AABR07004812.2	0	0	0	0	0	0	0	0	0	0	0	0	0	0	0	0	0	0	1	0	0	0	0	0	0	0	0	0	0	0
AABR07004823.1	0	0	0	0	0	0	0	0	0	0	0	0	0	0	0	0	0	0	0	0	0	0	0	0	0	0	0	0	0	0
AABR07004833.1	0	0	0	0	0	0	0	0	0	0	0	0	0	0	0	0	0	0	0	0	0	0	0	0	0	0	0	0	0	0
AABR07004852.1	29	14	23	38	31	29	6	0	0	41	0	17	14	22	18	26	14	38	68	30	24	26	20	25	18	17	20	11	15	17
AABR07004868.1	0	0	0	0	0	0	0	0	0	0	0	1	0	0	0	0	0	0	0	1	0	0	0	0	0	0	0	0	0	0
AABR07004868.2	28	30	49	15	16	15	9	1	0	31	0	28	28	33	12	40	61	20	130	43	54	20	67	51	63	42	13	62	35	127
AABR07004876.1	0	1	1	0	1	0	1	0	0	0	0	0	3	1	3	1	0	1	2	0	0	3	0	0	1	1	3	0	0	0
AABR07004876.2	0	0	0	0	0	0	0	0	0	0	0	0	0	0	0	0	0	0	0	0	0	0	0	0	0	0	0	0	0	0
AABR07004881.1	22	18	23	7	8	7	4	0	0	26	0	27	26	14	25	23	35	43	58	52	71	36	39	38	46	45	28	51	42	39
AABR07004888.1	1	0	1	1	1	0	0	0	0	0	0	5	1	1	0	1	0	0	3	0	0	2	1	1	0	0	1	1	3	1
AABR07004891.1	0	0	0	0	0	0	2	0	0	0	0	0	0	0	0	0	0	0	0	0	0	0	0	0	0	0	0	0	0	0
AABR07004894.1	0	0	2	0	0	2	0	0	0	0	0	0	0	0	0	0	3	2	2	0	0	0	1	0	1	1	0	1	0	2
AABR07004912.1	0	0	0	0	0	0	0	0	0	0	0	0	0	0	0	0	0	0	0	0	0	0	0	0	0	0	0	0	0	0
AABR07004912.2	0	0	0	0	0	0	0	0	0	0	0	0	0	0	0	0	0	0	0	0	0	0	0	0	0	0	0	0	0	0
AABR07004914.1	0	0	0	0	0	0	0	0	0	0	0	0	0	0	0	0	0	0	0	0	0	0	0	0	0	0	0	0	0	0
AABR07004945.1	0	0	0	0	0	0	0	0	0	0	0	0	0	0	0	0	0	0	0	0	0	0	0	0	0	0	0	0	0	0
AABR07004947.1	0	0	0	0	0	0	0	0	0	0	0	0	0	0	0	0	0	0	0	0	0	0	0	0	0	0	0	0	0	0
AABR07004949.1	0	0	0	0	1	0	0	0	0	0	0	0	0	0	0	0	0	0	0	0	0	0	0	0	0	0	0	0	0	0
AABR07004960.1	0	0	0	0	0	0	0	0	0	0	0	0	0	0	0	0	0	0	0	0	0	0	0	0	0	0	0	0	0	0
AABR07004966.1	0	0	0	0	0	0	0	0	0	0	0	0	0	0	0	0	0	0	0	0	0	0	0	0	0	0	0	0	0	0
AABR07004971.1	0	0	0	0	0	0	0	0	0	0	0	0	0	0	0	0	0	0	0	0	0	0	0	0	0	0	0	0	0	0
AABR07004975.1	0	0	0	0	0	0	0	0	0	0	0	0	0	0	0	0	0	0	0	0	0	0	0	0	0	0	0	0	0	0
AABR07004992.1	4	1	2	2	1	1	0	0	0	3	0	1	1	3	0	1	2	7	3	2	4	3	1	1	3	0	3	0	1	1
AABR07004993.1	128	55	101	83	107	81	668	3	0	59	0	94	82	124	55	94	130	150	190	139	174	117	84	106	127	178	159	134	177	148
AABR07004996.1	0	0	0	0	0	0	0	0	0	0	0	0	0	0	0	0	0	0	0	0	0	0	0	0	0	0	0	0	0	0
AABR07005004.1	3	1	1	0	0	0	0	0	0	3	0	0	1	0	1	1	0	1	0	1	0	0	3	1	0	3	0	0	0	0
AABR07005004.2	1	1	2	1	4	0	1	0	0	5	0	7	5	0	0	3	4	6	7	2	6	5	9	3	5	7	5	14	15	8
AABR07005027.1	6	17	12	8	6	4	1	0	0	3	0	9	10	25	10	16	18	11	10	11	12	3	5	11	13	10	5	2	7	9
AABR07005028.1	0	0	0	0	0	0	0	0	0	0	0	0	0	0	0	0	0	0	0	0	0	0	0	0	0	0	0	0	0	0
AABR07005028.2	0	0	0	0	1	0	0	0	0	0	0	0	0	2	0	0	1	0	1	0	0	0	0	0	0	0	1	0	0	0
AABR07005031.1	11	4	5	1	7	1	5	0	0	4	0	3	3	8	5	3	1	3	4	13	6	2	5	6	5	9	8	6	4	4
AABR07005031.2	0	0	0	0	2	0	0	0	0	0	0	0	2	0	0	0	0	0	0	0	0	0	0	0	0	0	0	0	0	0
AABR07005031.3	0	0	0	0	0	0	0	0	0	0	0	0	0	0	0	0	0	0	0	0	0	0	0	0	0	0	0	0	0	0
AABR07005032.1	0	0	0	0	0	0	0	0	0	0	0	0	0	0	0	0	0	0	0	0	0	0	0	0	0	0	0	0	0	0
AABR07005040.1	0	0	0	0	0	0	0	0	0	0	0	0	0	0	0	0	0	0	0	0	0	0	0	0	0	0	0	0	0	0
AABR07005040.2	11	7	10	5	3	5	1	0	0	18	0	12	11	10	8	17	13	17	14	18	20	10	35	28	7	6	7	7	20	18
AABR07005055.1	0	0	0	0	0	0	0	0	0	0	0	0	0	0	0	0	0	0	0	0	0	0	0	0	0	0	0	0	0	0
AABR07005416.1	0	0	0	0	0	0	0	0	0	0	0	0	0	0	0	0	0	0	0	0	0	0	0	0	0	0	0	0	0	0
AABR07005447.1	0	0	0	0	0	0	0	0	0	0	0	0	0	0	0	0	0	0	0	0	0	0	0	0	0	0	0	0	0	0
AABR07005506.1	2	1	2	2	2	0	0	0	0	0	0	0	0	0	0	0	0	0	0	0	1	0	2	1	0	0	1	1	0	2
AABR07005508.1	81	47	33	24	31	36	12	0	0	38	0	34	33	35	27	42	17	65	104	40	45	39	23	82	24	43	54	75	32	119
AABR07005533.1	7	0	2	4	6	6	1	0	0	8	0	1	8	6	2	0	2	16	9	4	8	8	9	6	5	5	4	3	13	8
AABR07005535.1	0	0	0	0	0	1	0	1	0	0	0	2	0	0	0	2	3	1	4	5	0	0	1	0	1	5	1	2	4	0
AABR07005563.1	0	0	0	0	0	0	0	0	0	0	0	0	0	1	0	0	0	0	0	1	0	0	0	0	0	0	0	0	0	0
AABR07005564.1	0	0	0	0	0	0	0	0	0	2	0	0	0	0	0	0	0	0	0	0	0	0	0	0	0	1	0	0	0	0
AABR07005565.1	6	0	0	0	0	0	0	0	0	1	0	0	0	0	3	2	0	2	0	1	0	0	0	5	0	0	0	1	0	0
AABR07005569.1	0	0	0	0	0	0	0	0	0	0	0	0	0	0	0	1	0	0	3	0	0	0	0	0	0	0	0	0	0	0
AABR07005572.1	0	0	0	4	1	0	3	0	0	0	0	0	0	0	1	0	0	0	3	0	0	0	0	1	0	1	0	0	0	0
AABR07005572.2	4	2	0	2	2	3	2	0	0	0	1	1	2	2	0	7	1	2	5	3	4	1	4	1	3	2	4	0	1	4
AABR07005573.1	0	0	0	0	0	0	0	0	0	0	0	0	0	0	0	0	0	0	0	0	0	0	0	0	0	0	0	0	0	0
AABR07005581.1	5	7	7	11	7	4	4	0	0	9	0	7	6	9	3	6	23	5	8	3	5	9	6	9	8	3	5	4	9	10
AABR07005588.1	1689	1133	1010	1226	932	860	833	3	5	1364	1	1253	1223	1120	928	1038	1267	1678	2929	1675	1531	1441	1136	1273	1405	1307	1736	1628	1189	2552
AABR07005593.1	466	163	190	136	200	173	127	0	0	545	0	441	327	207	210	220	368	822	1392	1022	327	565	346	541	396	231	393	548	457	566
AABR07005596.1	0	0	0	0	0	0	0	0	0	0	0	0	0	0	0	0	0	0	0	1	0	0	0	0	0	0	0	0	0	0
AABR07005597.1	1	0	4	0	0	0	0	0	0	2	0	0	1	1	2	0	0	0	1	2	0	0	0	1	0	0	0	0	0	0
AABR07005618.1	329	213	120	157	127	116	102	12	11	154	0	192	179	116	81	158	199	208	465	274	220	248	197	176	303	229	198	233	183	434
AABR07005632.1	0	0	0	0	0	0	0	0	0	0	0	0	0	0	0	0	0	0	0	0	0	0	0	0	0	0	0	0	0	0
AABR07005633.1	92	25	64	43	38	43	16	0	0	106	0	48	92	63	51	65	81	118	165	103	84	79	83	85	63	88	81	85	87	105
AABR07005664.1	0	0	0	0	0	0	0	0	0	0	0	0	0	0	0	0	0	0	0	0	0	0	0	0	0	0	0	0	0	0
AABR07005667.1	0	0	0	0	0	0	0	0	0	0	0	0	0	0	0	0	0	0	0	0	0	0	0	0	0	0	0	0	0	0
AABR07005723.1	0	2	0	5	0	2	0	0	0	0	0	1	1	0	0	0	0	1	2	1	1	0	0	1	0	0	0	0	0	1
AABR07005752.1	2	0	0	1	0	1	0	0	0	1	0	0	0	0	0	0	0	0	1	0	0	0	0	0	0	0	0	2	4	0
AABR07005758.1	0	0	0	0	0	0	0	0	0	0	0	0	0	0	0	0	0	0	0	0	0	0	0	0	0	0	0	0	0	0
AABR07005758.2	0	0	0	0	0	0	0	0	0	0	0	0	0	0	0	0	0	0	0	0	0	0	0	0	0	0	0	0	1	0
AABR07005775.1	183	0	0	6	5	5	0	0	0	3	0	1	0	2	9	0	7	3	2	8	8	5	7	2	10	3	4	4	1	3
AABR07005778.1	0	0	0	0	0	0	0	0	0	0	0	0	0	0	0	0	0	0	0	0	0	0	0	0	0	0	0	0	0	0
AABR07005779.1	560	408	470	588	410	414	383	22	4	495	13	533	521	562	470	493	436	470	691	506	376	395	382	374	427	480	508	530	364	599
AABR07005779.2	358	223	235	265	250	208	243	3	3	291	0	301	320	235	268	273	364	383	605	423	322	293	248	226	303	286	386	369	358	334
AABR07005779.3	69	58	49	76	48	60	52	3	0	42	7	64	87	30	78	56	49	47	113	84	56	70	44	73	74	65	81	61	65	76
AABR07005779.4	0	0	0	0	0	0	0	0	0	0	0	0	0	0	0	0	0	0	0	0	0	0	0	0	0	0	0	0	0	0
AABR07005779.5	4	1	3	0	1	1	1	0	0	10	0	2	2	2	2	2	0	4	6	4	6	4	6	3	0	4	7	2	8	5
AABR07005779.6	38	9	8	32	25	35	22	0	0	21	0	22	14	22	24	16	21	21	24	11	5	23	16	10	11	5	40	22	17	19
AABR07005779.7	0	6	2	0	2	0	2	0	0	1	0	4	1	1	2	4	9	0	1	2	1	4	2	2	0	7	5	6	8	0
AABR07005794.1	3	5	1	3	1	2	3	0	0	2	0	0	3	2	3	4	0	2	3	2	3	4	2	1	2	7	4	3	0	1
AABR07005806.1	0	1	0	0	0	0	10	2	1	0	0	0	0	3	0	0	0	0	0	0	0	0	0	0	0	0	0	0	0	0
AABR07005808.1	0	0	0	0	0	0	0	0	0	0	0	0	0	0	0	0	0	0	0	0	0	0	0	0	0	0	0	0	0	0
AABR07005821.1	985	262	927	501	917	536	290	0	0	1177	0	1328	667	789	832	1120	2297	1276	1972	926	1701	1517	1556	1132	1488	1749	1454	1845	1383	1965
AABR07005828.1	0	0	0	0	0	0	0	0	0	0	0	0	0	0	0	0	0	0	0	0	0	0	0	0	0	0	0	0	0	0
AABR07005837.1	2	1	1	2	5	6	10	0	0	6	0	2	10	4	5	5	1	2	2	8	11	6	22	12	5	13	7	5	6	3
AABR07005837.2	12	15	8	12	12	24	32	0	0	12	0	27	19	9	8	17	6	6	11	9	26	14	10	12	22	26	40	23	11	12
AABR07005838.1	0	0	0	0	0	0	0	0	0	1	0	0	0	0	0	2	0	0	0	0	0	2	0	0	0	0	0	0	0	0
AABR07005838.2	0	0	0	0	0	0	0	0	0	0	0	0	0	0	0	0	0	0	0	0	0	0	0	0	0	0	0	0	0	1
AABR07005844.1	126	51	174	98	126	94	59	0	0	113	0	140	82	123	114	129	235	117	188	107	176	157	158	130	181	211	140	164	179	199
AABR07005871.1	0	0	0	0	0	0	0	0	0	0	0	0	0	0	0	0	0	0	0	0	0	0	0	0	0	0	0	0	0	0
AABR07005886.1	0	0	0	0	0	0	0	0	0	0	0	0	0	0	0	0	0	0	0	0	0	0	0	0	0	0	0	0	0	0
AABR07005888.1	0	0	1	0	0	0	0	0	0	1	0	5	0	0	0	2	1	0	0	1	1	2	3	1	1	0	0	1	2	0
AABR07005888.2	0	0	2	1	1	0	4	0	0	1	0	0	0	1	0	0	2	0	0	1	0	0	2	0	1	0	0	2	0	0
AABR07005939.1	0	0	0	0	0	0	0	0	0	0	0	0	0	0	0	0	0	0	0	0	0	0	0	0	0	0	0	0	0	0
AABR07005949.1	0	0	1	0	0	0	1	0	0	4	0	0	1	1	0	0	1	0	0	0	0	0	0	0	0	0	2	2	0	0
AABR07005950.1	4	0	3	3	0	2	2	0	0	6	0	0	7	2	4	5	4	4	0	8	0	0	0	1	0	0	1	0	0	1
AABR07005955.1	2	0	0	0	0	2	0	0	0	0	0	0	0	0	0	0	0	0	1	0	0	0	0	0	3	0	3	0	0	0
AABR07005961.1	0	0	0	0	0	0	2	0	0	0	0	0	0	0	0	0	0	0	0	0	0	0	0	0	0	0	0	0	0	0
AABR07005965.1	0	0	0	0	0	0	0	0	0	0	0	0	0	0	0	0	0	0	0	0	0	0	0	0	0	0	0	0	0	0
AABR07005977.1	0	0	0	0	0	0	0	0	0	0	0	0	0	0	0	0	0	0	0	0	0	0	0	0	0	0	0	0	0	0
AABR07005977.2	0	0	0	0	0	0	0	0	0	0	0	0	0	0	0	0	0	0	0	0	0	0	0	0	0	0	0	0	0	0
AABR07005977.3	0	0	0	0	0	0	0	0	0	0	0	0	0	0	0	0	0	0	0	0	0	0	0	0	0	0	0	0	0	0
AABR07005983.1	0	0	0	0	0	0	0	0	0	0	0	0	0	0	0	0	0	0	0	0	0	0	0	0	0	0	0	0	0	0
AABR07005985.1	0	0	0	0	0	0	0	0	0	0	0	0	0	0	0	0	0	0	0	0	0	1	0	0	0	0	0	0	0	0
AABR07005985.2	0	0	0	1	1	1	0	0	0	0	0	0	2	2	0	0	2	1	0	1	3	0	0	0	1	1	4	0	0	0
AABR07005985.3	0	0	0	0	0	0	0	0	0	0	0	0	0	0	0	0	0	0	0	0	0	0	0	0	0	0	0	0	0	0
AABR07006025.1	2	0	2	3	3	6	1	0	0	5	0	1	3	1	3	4	5	3	3	10	4	4	1	3	2	2	1	2	3	1
AABR07006025.2	0	0	0	0	0	0	0	0	0	0	0	0	0	0	0	0	0	0	0	0	0	0	0	0	0	0	0	0	0	0
AABR07006030.1	29	21	28	28	7	26	38	0	0	33	1	19	15	24	29	15	49	18	35	31	30	34	37	18	28	35	28	44	15	7
AABR07006032.1	0	0	0	0	0	0	0	0	0	0	0	0	0	0	0	0	0	0	0	0	0	0	0	0	0	0	0	0	0	0
AABR07006033.1	6	1	0	3	1	0	2	0	0	3	0	9	1	9	5	7	14	1	17	0	1	2	2	0	8	6	1	8	15	1
AABR07006038.1	80	72	71	76	69	57	44	0	0	87	0	107	88	128	66	65	93	91	128	79	88	84	114	93	76	69	69	88	73	92
AABR07006042.1	0	0	0	0	0	0	0	0	0	0	0	0	0	0	0	0	0	0	0	0	0	0	0	0	0	0	0	0	0	0
AABR07006049.1	0	0	0	0	0	0	0	0	0	0	0	0	0	0	0	0	0	0	0	0	0	0	0	0	0	0	0	0	0	0
AABR07006049.2	0	2	8	3	0	6	7	0	0	4	0	0	2	0	0	1	1	2	6	2	8	3	4	5	0	0	4	3	0	0
AABR07006055.1	0	0	0	0	0	0	0	0	0	0	0	0	0	0	0	0	0	0	0	0	0	0	0	0	0	0	0	0	0	0
AABR07006076.1	1	2	1	4	0	0	0	0	2	2	0	1	1	0	1	1	0	0	0	1	1	3	1	1	2	3	2	1	0	0
AABR07006081.1	1	0	0	5	2	0	0	0	0	1	0	0	3	0	0	0	0	1	1	1	0	0	0	6	1	0	0	3	0	0
AABR07006084.1	0	0	0	0	0	0	0	0	0	0	0	0	0	0	0	0	0	0	0	0	0	0	0	0	0	0	0	0	0	0
AABR07006089.1	0	0	0	0	0	0	1	0	0	0	0	0	0	0	0	0	1	0	0	0	0	0	0	0	0	0	0	0	0	0
AABR07006090.1	1	0	0	0	0	0	0	0	0	0	0	0	0	0	0	0	1	0	0	0	1	1	0	0	0	0	0	0	1	0
AABR07006093.1	0	0	0	0	0	0	0	0	0	0	0	0	0	0	0	0	0	0	0	0	0	0	0	0	0	0	0	0	0	0
AABR07006097.1	40	96	38	16	34	28	15	0	0	42	0	30	45	10	27	31	20	86	86	54	39	40	13	39	52	47	37	79	25	101
AABR07006111.1	1	1	2	5	4	2	3	0	0	1	0	1	3	4	5	1	2	1	7	4	2	5	3	1	0	1	3	1	1	2
AABR07006120.1	0	0	0	0	0	0	0	0	0	0	0	0	0	0	0	0	0	0	0	0	0	0	0	0	0	0	0	0	0	0
AABR07006142.1	2	0	0	7	5	3	124	0	0	1	0	4	7	3	1	1	0	3	2	4	9	4	11	3	1	10	1	3	1	7
AABR07006160.1	8	2	2	6	9	1	2	1	0	5	0	7	4	2	1	5	6	1	15	8	1	3	4	5	2	4	3	10	7	8
AABR07006197.1	0	0	0	0	0	0	0	0	0	0	0	0	0	0	0	0	0	0	0	0	0	0	0	0	0	0	0	0	0	0
AABR07006232.1	0	0	0	0	0	0	0	0	0	0	0	0	0	0	0	0	0	0	0	0	0	0	0	0	0	0	0	0	0	0
AABR07006242.1	0	0	0	0	0	0	0	0	0	0	0	0	0	0	0	0	0	0	0	0	0	0	0	0	0	0	0	0	0	0
AABR07006255.1	0	0	0	0	0	1	0	0	0	0	0	0	0	0	0	0	0	0	0	0	0	0	0	1	0	0	0	0	0	0
AABR07006258.1	0	1	0	0	0	3	0	0	0	0	0	1	0	0	0	0	0	0	0	0	2	0	0	0	0	0	0	0	1	0
AABR07006258.2	71	66	52	45	43	58	50	0	3	111	1	109	81	61	89	105	122	94	160	129	83	111	75	94	101	104	201	106	108	121
AABR07006259.1	1	0	0	0	2	0	1	0	0	0	0	0	0	0	2	0	0	0	0	0	2	0	0	0	0	0	0	0	0	0
AABR07006263.1	5	5	2	1	7	1	114	0	0	10	0	20	5	11	4	15	97	20	38	41	50	23	51	14	42	28	19	26	55	23
AABR07006264.1	0	0	0	0	0	0	0	0	0	0	0	0	0	0	0	0	0	0	0	0	0	0	0	0	0	0	0	0	0	0
AABR07006264.2	0	1	0	0	1	0	0	0	0	4	0	0	1	0	1	2	12	8	10	3	17	6	17	11	10	8	9	8	19	10
AABR07006269.1	2	1	0	0	2	5	26	0	1	2	0	2	2	5	2	2	23	5	35	6	38	21	32	27	38	58	56	32	22	10
AABR07006275.1	1	0	2	0	3	1	63	0	0	5	0	4	4	6	3	5	25	8	44	3	41	20	35	21	23	19	21	24	29	11
AABR07006278.1	29	9	16	9	21	15	130	0	0	85	4	58	51	23	25	57	299	117	259	87	226	184	262	156	287	84	82	191	244	106
AABR07006283.1	1	0	1	1	0	0	2	0	0	0	0	0	1	0	0	1	2	0	1	1	1	4	1	0	2	1	1	0	2	0
AABR07006308.1	1	2	4	1	4	0	0	0	0	0	0	3	0	0	1	0	0	2	1	0	0	0	1	0	0	3	1	0	0	0
AABR07006310.1	625	176	291	254	362	370	3117	2	1	593	0	578	434	358	417	544	1357	488	1536	596	1098	857	945	782	695	2651	1894	1636	1450	1075
AABR07006311.1	72	11	20	21	29	7	67	0	0	72	0	55	17	56	38	54	211	64	159	47	135	99	84	50	139	137	97	91	219	55
AABR07006327.1	0	0	0	0	0	0	0	0	0	0	0	0	0	0	0	0	0	0	0	0	0	0	0	0	0	0	0	0	0	0
AABR07006328.2	0	0	0	0	0	0	0	0	0	0	0	0	0	0	0	0	0	0	0	0	0	0	0	0	0	0	0	0	0	0
AABR07006333.1	181	115	93	106	145	95	69	1	0	144	0	115	134	78	125	112	155	207	292	201	157	189	146	174	165	191	236	223	165	262
AABR07006367.1	3	3	0	2	7	1	7	0	1	6	0	2	3	0	6	2	6	7	8	0	4	8	11	12	5	3	8	6	3	4
AABR07006389.1	0	0	0	0	0	0	0	0	0	0	0	0	0	0	0	0	0	4	0	0	2	0	0	0	1	0	1	1	0	1
AABR07006428.1	0	1	1	0	1	0	0	0	0	0	0	0	0	1	0	4	12	0	1	0	1	5	1	5	0	0	1	3	5	3
AABR07006436.1	0	0	0	0	0	0	0	0	0	0	0	0	0	0	0	0	1	0	1	2	1	2	0	0	0	0	0	1	0	0
AABR07006451.1	0	0	0	0	0	0	0	0	0	0	0	0	0	0	0	0	0	0	0	0	0	0	0	0	0	0	0	0	0	0
AABR07006453.1	0	0	0	0	0	1	0	0	0	0	0	0	0	0	0	0	0	0	0	0	0	0	0	0	0	0	0	0	0	0
AABR07006458.1	661	483	309	385	368	448	301	0	1	644	0	521	526	258	382	462	593	910	1161	883	650	545	533	604	567	730	983	791	731	867
AABR07006474.1	0	1	0	2	0	0	0	0	0	0	0	1	0	0	1	0	4	0	0	0	0	1	1	0	1	0	0	0	0	0
AABR07006475.1	43	17	32	31	33	29	23	0	0	28	0	14	42	33	69	40	119	48	75	49	57	89	62	57	102	72	97	82	64	73
AABR07006480.1	4	3	8	3	14	10	7	1	3	4	0	4	240	11	8	6	11	7	8	1	0	20	5	1	1	11	2	5	7	44
AABR07006487.1	0	0	0	0	0	0	0	0	0	0	0	0	0	0	0	0	0	0	0	0	0	0	0	0	0	0	0	0	0	0
AABR07006502.1	0	0	0	0	0	0	0	0	0	0	0	0	0	0	0	0	0	0	0	0	0	0	0	0	0	0	0	0	0	0
AABR07006504.1	0	0	0	0	0	0	0	0	0	0	0	0	0	0	0	0	0	0	0	0	0	0	0	0	0	0	0	0	0	0
AABR07006536.1	0	0	0	0	0	1	0	0	0	0	0	0	0	0	0	0	0	0	0	0	0	0	0	0	0	0	0	0	0	0
AABR07006536.2	0	0	0	0	0	0	0	0	0	0	0	0	0	1	0	0	0	0	0	0	0	0	0	0	0	0	0	0	0	0
AABR07006538.1	0	4	0	0	0	0	0	0	0	0	0	0	0	0	0	0	0	0	0	0	0	0	0	0	0	0	0	1	0	4
AABR07006542.1	0	0	0	0	0	0	0	0	0	0	0	0	0	0	0	0	0	0	0	0	0	0	0	0	0	0	0	0	0	0
AABR07006542.2	0	0	0	0	0	0	0	0	0	0	0	0	0	0	0	0	0	0	0	0	0	0	0	0	0	0	0	0	0	0
AABR07006544.1	0	0	0	3	0	0	0	0	0	0	0	0	0	0	0	0	0	0	0	0	0	0	0	0	0	0	0	0	0	0
AABR07006566.1	0	0	0	0	0	0	0	0	0	0	0	0	2	0	0	0	0	0	0	0	0	0	1	0	0	0	0	0	0	0
AABR07006576.1	0	1	0	1	0	0	0	0	0	0	0	0	0	0	0	0	3	0	0	1	0	0	2	0	1	3	0	0	0	1
AABR07006591.1	1	3	1	0	1	1	0	0	0	2	0	1	1	3	10	1	11	2	1	2	16	2	1	2	4	1	1	2	4	1
AABR07006619.1	0	0	0	0	0	0	0	0	0	0	0	0	0	0	0	0	0	0	0	0	0	0	0	0	0	0	0	0	0	0
AABR07006624.1	15	8	3	1	4	4	7	0	0	19	0	3	2	10	2	12	46	14	19	1	37	20	28	25	30	28	66	32	33	24
AABR07006625.1	0	0	0	0	0	0	0	0	0	0	0	0	0	0	0	0	0	0	0	0	0	0	0	0	0	0	0	0	0	0
AABR07006625.2	0	0	0	0	0	0	0	0	0	0	0	0	0	0	0	0	0	0	0	0	0	0	0	0	0	0	0	0	0	0
AABR07006627.1	141	88	111	99	110	142	132	3	0	162	2	56	109	144	123	91	126	152	175	133	141	144	106	118	74	116	184	183	108	206
AABR07006627.2	0	0	4	3	0	0	2	0	0	0	0	1	0	0	0	2	1	0	2	0	2	0	4	1	3	0	0	6	1	0
AABR07006649.1	0	0	0	0	0	0	0	0	0	0	0	0	0	0	0	0	0	0	0	0	0	0	0	0	0	0	0	0	0	0
AABR07006654.1	0	0	0	0	0	0	0	0	0	0	0	0	0	0	0	0	0	0	0	0	0	0	0	0	0	0	0	0	0	0
AABR07006654.2	0	0	0	0	0	0	0	0	0	0	0	0	0	0	0	0	0	0	0	0	0	0	0	0	0	0	0	0	0	0
AABR07006656.1	0	1	0	0	2	0	0	0	0	0	0	7	0	1	0	0	0	1	0	0	1	0	0	0	1	0	0	1	0	0
AABR07006656.2	0	0	0	0	0	0	0	0	0	0	0	0	0	0	0	0	0	0	0	0	0	0	0	0	0	0	0	0	0	0
AABR07006656.3	0	0	0	0	0	0	0	0	0	0	0	0	0	1	0	0	0	0	0	0	0	1	0	0	0	0	0	0	0	0
AABR07006657.1	0	0	0	0	0	0	0	0	0	0	0	0	0	0	0	0	0	0	0	0	0	0	0	0	0	0	0	0	0	0
AABR07006672.1	0	0	0	4	0	1	3	0	0	1	0	2	0	0	0	0	0	0	0	0	0	0	0	0	0	0	0	0	0	0
AABR07006685.1	0	0	0	0	0	1	0	0	0	0	0	0	0	0	0	0	0	0	0	0	0	0	0	0	0	0	0	0	0	0
AABR07006688.1	0	0	0	0	0	0	0	0	0	0	0	0	0	0	0	0	0	0	0	0	0	0	0	0	0	0	0	0	0	0
AABR07006688.2	4	6	1	7	5	6	0	0	0	1	0	1	1	6	3	8	1	1	2	1	0	1	5	4	0	5	3	3	4	8
AABR07006689.1	0	0	0	0	0	0	0	0	0	0	0	0	0	0	0	0	0	0	0	0	0	0	0	0	0	0	0	0	0	0
AABR07006691.1	0	0	0	0	0	0	0	0	0	0	0	0	0	0	0	0	0	0	0	0	0	0	0	0	0	0	0	0	0	0
AABR07006693.1	0	0	0	0	0	0	0	0	0	0	0	0	0	0	0	0	0	0	0	0	0	0	0	0	0	0	0	0	0	0
AABR07006713.1	0	0	0	0	0	0	0	0	0	0	0	0	0	0	0	0	0	0	0	0	0	0	0	0	0	0	0	0	0	0
AABR07006724.1	357	336	411	567	422	379	432	0	2	238	1	313	612	411	472	361	278	149	308	208	257	188	264	236	227	256	208	233	285	316
AABR07006727.1	31	55	41	49	31	33	42	3	2	29	0	24	44	60	57	53	60	41	56	37	49	37	39	39	40	42	29	27	46	36
AABR07006736.1	26	10	20	13	16	13	3	0	0	19	0	18	28	8	5	24	16	28	31	30	27	34	10	20	19	25	14	32	25	28
AABR07006740.1	0	0	0	0	0	0	0	0	0	0	0	0	0	0	0	0	0	0	0	0	0	0	0	0	0	0	0	0	0	0
AABR07006742.1	18	2	15	4	3	7	0	0	0	19	0	8	7	4	5	15	7	14	34	9	7	17	12	4	16	15	11	20	7	6
AABR07006752.1	0	0	0	0	0	0	0	0	0	0	0	0	0	0	0	0	0	0	0	0	0	1	0	0	0	0	0	0	0	0
AABR07006774.1	0	0	0	0	0	0	0	0	0	0	0	0	0	0	0	0	0	0	0	0	0	0	0	0	0	0	0	0	0	0
AABR07006775.1	0	0	0	0	0	0	0	0	0	0	0	0	0	0	0	0	0	0	0	0	0	0	0	0	0	0	0	0	0	0
AABR07006823.1	0	0	0	0	0	0	0	0	0	0	0	0	0	0	0	0	0	0	0	0	0	0	0	0	0	0	0	0	0	0
AABR07006854.1	0	0	0	0	0	0	0	0	0	0	0	0	0	0	0	0	0	0	0	0	0	0	0	0	0	0	0	0	0	0
AABR07006854.2	0	0	0	0	0	0	0	0	0	0	0	0	0	0	0	0	0	0	0	0	0	0	0	0	0	0	0	0	0	0
AABR07006860.1	1723	1128	1254	1456	1178	995	1197	18	15	1665	3	1421	1742	1429	1310	1252	2084	1787	3122	1855	1701	1382	1668	1647	1782	1805	1733	1772	1773	2135
AABR07006860.2	45	22	29	26	26	25	17	0	0	27	0	25	40	25	24	27	22	39	39	32	27	20	14	30	31	50	19	43	33	31
AABR07006866.1	25	22	7	11	13	18	10	3	0	22	1	13	13	18	24	32	13	8	41	44	18	23	14	13	20	17	10	13	21	31
AABR07006871.1	0	0	0	0	0	0	0	0	0	0	0	1	0	0	0	0	0	0	1	0	0	0	0	0	0	0	0	0	0	0
AABR07006873.1	538	480	470	494	399	343	428	0	1	408	1	371	463	439	412	341	415	433	626	450	370	399	308	360	403	387	465	428	342	565
AABR07006888.1	0	0	0	0	0	0	0	0	0	0	0	0	0	0	0	0	0	0	0	0	0	0	0	0	0	0	0	0	0	0
AABR07006889.1	1	1	2	1	0	1	0	1	1	2	0	0	0	0	3	0	1	0	5	0	1	1	0	0	2	0	2	0	1	3
AABR07006894.1	9	3	3	5	7	8	4	0	0	5	0	3	3	6	2	2	1	5	9	5	6	4	6	4	7	1	3	4	8	6
AABR07006904.1	0	0	0	0	0	0	0	0	0	0	0	0	0	0	0	0	0	0	0	0	0	0	0	0	0	0	0	0	0	0
AABR07006911.1	0	0	0	0	0	0	0	0	0	0	0	0	0	0	0	0	0	0	0	0	0	0	0	0	0	0	0	0	0	0
AABR07006953.1	0	0	0	0	0	0	0	0	0	0	0	0	0	0	0	0	0	0	0	0	0	0	0	0	0	0	0	0	0	0
AABR07006957.1	0	0	0	0	0	0	0	0	0	0	0	0	0	0	0	0	0	0	0	0	0	0	0	0	0	0	0	0	0	0
AABR07006978.1	0	0	0	0	0	0	0	0	0	0	0	0	0	0	0	0	0	0	0	0	0	0	0	0	0	0	0	0	0	0
AABR07006978.2	0	0	0	0	0	0	0	0	0	0	0	0	0	0	0	0	0	0	0	0	0	0	0	0	0	0	0	0	0	0
AABR07006993.1	0	0	0	0	0	0	0	0	0	0	0	0	0	0	0	0	0	0	0	0	0	0	0	0	0	0	0	0	0	0
AABR07006999.1	0	0	0	1	1	0	0	0	0	0	0	1	0	0	0	0	0	0	0	0	0	2	0	0	0	0	0	0	0	0
AABR07007000.1	910	906	822	1012	585	509	1788	12	12	499	5	519	813	816	778	518	389	483	639	472	357	377	340	483	466	365	353	482	379	607
AABR07007023.1	0	1	1	10	0	0	2	0	0	2	0	0	1	1	3	1	0	1	1	0	2	1	1	2	1	0	1	3	0	1
AABR07007026.1	6	2	0	6	8	1	2	0	0	12	0	9	18	5	7	19	9	12	23	11	13	10	2	7	21	6	4	6	8	4
AABR07007032.1	5066	3044	4047	3676	3156	2300	2832	6	12	4319	10	4961	3656	4003	3731	4083	6279	6284	10298	6390	5374	5496	4283	4351	5538	3791	4302	4099	4805	5717
AABR07007035.1	1	1	2	0	2	4	1	0	0	3	0	7	1	0	0	3	1	0	4	2	1	3	0	3	1	1	5	0	0	0
AABR07007055.1	1	0	0	0	0	0	0	0	0	0	0	2	2	0	9	8	0	3	1	0	6	0	0	0	0	4	0	4	0	1
AABR07007064.1	2	3	3	0	0	2	1	0	0	0	0	3	1	2	3	12	6	11	14	20	5	18	1	9	8	7	12	7	3	18
AABR07007065.1	0	0	0	0	0	0	0	0	0	0	0	0	0	0	0	0	0	0	0	0	0	0	0	0	0	0	0	0	0	0
AABR07007068.1	8	11	13	3	13	5	6	0	0	12	0	4	11	14	18	10	22	23	26	14	40	6	30	7	10	10	9	24	34	11
AABR07007078.1	0	0	0	0	0	0	0	0	0	0	0	0	0	0	0	0	0	0	0	0	0	0	0	0	0	0	0	0	1	0
AABR07007078.2	0	0	0	0	0	0	0	0	0	0	0	0	0	0	0	0	0	0	0	0	0	0	0	0	0	0	0	0	0	0
AABR07007086.1	0	0	0	0	0	0	0	0	0	0	0	0	0	0	0	0	0	0	0	0	0	0	0	0	0	0	0	0	0	0
AABR07007088.1	0	0	0	0	0	0	0	0	0	0	0	0	0	0	0	0	0	0	0	0	0	0	0	0	0	0	0	0	0	0
AABR07007088.2	0	0	0	0	0	0	0	0	0	0	0	0	0	0	0	0	0	0	0	0	0	0	0	0	0	0	0	0	0	0
AABR07007092.1	0	0	0	0	0	0	0	0	0	0	0	0	0	0	0	0	0	0	0	0	0	0	0	0	0	0	0	0	0	0
AABR07007093.1	0	1	0	1	0	0	0	0	0	1	0	0	0	1	0	1	1	5	1	1	1	3	1	1	0	0	3	1	5	2
AABR07007095.1	0	1	0	0	0	1	0	0	0	0	0	4	0	0	0	0	1	0	0	0	0	2	2	0	1	0	0	1	0	0
AABR07007121.1	0	2	0	1	1	0	2	0	0	4	0	0	1	3	0	0	0	2	2	0	4	0	0	0	0	0	5	4	0	0
AABR07007130.2	61	40	50	21	51	46	30	1	0	41	0	43	33	46	24	43	46	61	65	85	40	55	25	43	57	51	41	55	43	82
AABR07007134.1	0	0	0	2	0	0	0	0	0	0	0	0	0	0	0	0	0	0	0	0	0	0	0	0	0	0	0	0	0	0
AABR07007146.1	51	13	11	20	28	58	5	0	0	34	0	33	16	28	13	17	24	37	71	68	23	13	18	24	16	9	6	18	24	59
AABR07007362.1	0	0	0	0	0	0	0	0	0	0	0	0	0	0	0	0	0	0	0	0	0	0	0	0	0	0	0	0	0	0
AABR07007385.1	0	0	0	0	1	0	0	0	0	0	0	0	1	0	0	0	0	0	0	0	0	0	0	1	0	0	0	0	1	0
AABR07007391.1	0	0	0	0	0	0	0	0	0	0	0	0	0	0	0	0	0	0	0	0	0	0	0	0	0	0	0	0	0	0
AABR07007399.1	0	0	0	0	0	0	0	0	0	0	0	0	0	0	0	0	0	0	0	0	0	0	0	0	0	0	0	0	0	0
AABR07007409.1	0	0	0	0	0	0	0	0	0	0	0	0	0	0	0	0	0	0	0	0	0	0	0	0	0	0	0	0	0	0
AABR07007517.1	0	0	0	0	0	0	0	0	0	0	0	0	0	0	0	0	0	0	0	0	0	0	0	0	0	0	0	0	0	0
AABR07007544.1	0	0	0	0	0	0	0	0	0	0	0	0	0	0	0	0	0	0	0	0	0	0	0	0	0	0	0	0	0	0
AABR07007566.1	0	0	0	0	0	0	0	0	0	0	0	0	0	0	0	0	0	0	0	0	0	0	0	0	0	0	0	0	0	0
AABR07007584.1	0	0	0	0	0	4	1	0	0	0	0	1	0	0	0	0	1	1	5	0	4	5	0	0	0	0	1	0	9	1
AABR07007584.2	0	0	0	0	0	0	0	0	0	0	0	0	0	0	0	0	0	0	0	0	0	0	0	0	0	0	0	0	0	0
AABR07007584.3	2	1	1	1	1	0	0	0	0	0	0	0	3	1	0	0	1	0	0	0	0	0	0	0	0	0	0	0	0	0
AABR07007592.1	0	0	0	1	0	0	0	0	0	0	0	0	0	0	0	0	0	0	0	0	0	0	0	0	0	0	0	0	0	0
AABR07007642.1	204	194	259	305	180	145	160	2	0	349	3	308	319	326	210	218	247	641	359	540	386	354	191	287	203	242	279	256	217	432
AABR07007645.1	0	0	1	0	1	0	0	0	0	0	0	0	1	0	0	1	0	0	2	2	0	6	0	0	0	0	0	0	0	0
AABR07007663.1	0	0	0	0	0	0	0	0	0	0	0	0	0	0	0	0	0	0	0	0	0	0	0	0	0	0	0	0	0	0
AABR07007675.1	5	3	0	1	0	0	1	0	0	5	0	0	1	1	2	0	4	0	11	3	4	1	2	5	1	3	2	5	3	1
AABR07007675.2	0	0	0	0	0	0	0	0	0	0	0	0	0	0	0	0	0	0	0	0	0	0	0	0	0	0	0	0	0	0
AABR07007689.1	6	1	0	2	1	0	0	0	0	3	0	4	0	2	3	3	6	8	7	1	3	9	5	7	6	1	10	5	11	8
AABR07007690.1	7	14	11	18	6	10	12	5	0	14	1	11	10	17	8	8	20	7	22	6	14	11	9	7	8	12	3	13	7	4
AABR07007690.2	3	3	7	2	3	3	4	0	0	4	0	9	3	8	3	6	11	10	12	5	5	7	6	13	10	18	12	9	5	16
AABR07007693.1	0	0	0	0	0	0	0	0	0	0	0	0	0	0	0	0	0	0	0	0	0	0	0	0	0	0	0	0	1	0
AABR07007715.1	0	0	0	0	0	0	0	0	0	0	0	0	0	0	0	0	0	0	0	0	0	0	0	0	0	0	0	0	0	0
AABR07007717.1	0	0	0	0	0	0	0	0	0	0	0	0	0	0	1	0	2	0	0	0	0	0	0	0	0	0	0	0	0	3
AABR07007717.2	0	0	0	0	0	0	0	0	0	0	0	0	0	0	0	0	0	0	0	0	0	0	0	0	0	0	0	0	0	0
AABR07007717.3	0	0	0	0	0	0	0	0	0	0	0	0	0	0	0	0	0	0	0	0	0	0	0	0	0	0	0	0	0	0
AABR07007730.1	1	9	3	0	0	3	3	0	1	0	0	7	1	6	0	3	4	4	16	8	0	0	13	0	0	8	1	0	0	15
AABR07007743.1	0	0	0	0	1	0	0	0	0	0	0	0	0	0	0	0	1	0	2	0	0	2	1	0	0	0	0	0	0	0
AABR07007744.1	1	0	0	0	0	1	0	0	0	0	0	0	1	0	0	1	1	0	2	0	0	0	0	1	1	0	0	2	0	0
AABR07007744.2	0	0	0	0	0	0	0	0	0	0	0	0	0	0	0	0	0	0	0	0	0	0	0	0	0	0	0	0	0	0
AABR07007745.1	0	0	0	0	0	0	0	0	0	0	0	0	0	0	0	0	0	0	0	0	0	0	0	0	0	0	0	0	0	0
AABR07007758.1	0	1	2	2	4	2	0	0	0	0	0	3	2	0	0	0	2	6	1	4	3	5	3	2	8	6	2	2	9	3
AABR07007758.2	9	3	2	2	2	2	1	0	0	0	0	2	2	6	1	1	9	11	3	4	6	3	12	1	11	6	1	4	12	10
AABR07007765.1	0	0	0	0	0	0	0	0	0	0	0	0	0	0	0	0	0	0	0	0	0	0	0	0	0	2	0	0	0	0
AABR07007769.1	0	0	0	0	0	0	0	0	0	0	0	0	0	0	0	0	0	0	0	0	0	0	0	0	0	0	0	0	0	0
AABR07007775.1	0	0	0	0	0	0	0	0	0	0	0	0	0	0	0	0	0	0	0	0	0	0	0	0	0	0	0	0	0	0
AABR07007789.1	0	0	0	0	0	1	0	0	0	0	0	0	0	0	1	0	0	0	1	0	0	0	0	0	1	0	0	0	0	0
AABR07007793.1	0	0	0	0	0	0	0	0	0	0	0	0	0	0	0	0	0	0	0	0	0	0	0	0	0	0	0	0	0	0
AABR07007798.1	3	3	4	3	4	4	0	0	0	13	0	2	3	5	1	4	8	3	11	5	11	15	16	5	18	13	12	18	10	18
AABR07007799.1	1	0	0	7	2	8	5	0	0	4	0	1	4	0	6	2	10	1	1	2	5	10	14	1	0	4	7	3	2	2
AABR07007802.1	0	0	0	0	0	0	0	0	0	0	0	0	0	0	0	0	0	0	0	0	0	0	0	0	0	0	0	0	0	0
AABR07007802.2	0	0	0	0	0	0	0	0	0	0	0	0	0	0	0	0	0	0	0	0	0	0	0	0	0	0	0	0	0	0
AABR07007833.1	0	0	0	0	0	0	0	0	0	0	0	0	0	0	0	0	0	0	0	0	0	0	0	0	0	0	0	0	0	0
AABR07007833.2	0	0	1	2	0	0	4	0	0	0	0	0	0	0	1	0	1	0	0	0	1	2	0	0	1	0	0	1	0	1
AABR07007839.1	0	0	0	0	0	0	0	0	0	0	0	0	0	0	1	0	0	0	0	0	0	0	0	0	0	0	0	0	0	0
AABR07007853.1	0	0	0	0	0	0	0	0	0	0	0	0	1	0	1	0	0	1	0	0	0	1	0	0	0	0	0	0	0	0
AABR07007853.2	0	0	0	0	1	0	1	0	0	1	0	0	0	0	0	0	0	2	2	1	0	0	0	2	0	5	2	0	1	1
AABR07007863.1	6	9	0	12	10	22	1	0	0	1	0	10	5	3	6	4	4	2	5	3	0	0	1	1	0	1	8	4	0	9
AABR07007874.1	1	0	0	0	1	0	0	0	0	0	0	0	0	0	0	4	0	0	0	0	0	0	0	0	0	0	0	1	0	0
AABR07007875.1	32	5	1	18	66	45	49	0	0	20	0	166	26	139	38	58	2	0	58	4	3	6	1	4	5	21	17	14	9	17
AABR07007878.1	0	0	0	0	4	0	0	0	0	1	0	0	0	0	0	0	1	0	1	0	1	0	0	0	0	0	0	0	0	0
AABR07007879.1	1	0	0	2	0	0	0	0	0	0	0	0	0	0	0	0	0	0	0	0	0	0	0	0	0	0	3	0	0	1
AABR07007896.1	0	0	0	0	0	0	0	0	0	0	0	0	0	0	0	0	0	0	0	0	0	0	0	0	0	0	0	0	0	0
AABR07007905.1	0	0	0	0	0	0	0	0	0	0	0	0	0	0	0	0	1	0	1	0	0	0	0	0	0	0	0	0	0	0
AABR07007905.2	0	0	0	0	0	0	0	0	0	0	0	0	0	0	0	0	0	0	0	0	0	0	0	0	0	0	0	0	0	0
AABR07007916.1	43	50	25	87	89	100	42	0	0	36	0	54	286	47	68	30	48	33	22	12	31	31	63	50	57	70	53	57	103	142
AABR07007924.1	0	0	0	0	0	0	0	0	0	0	0	0	0	0	0	0	0	0	0	0	0	0	0	0	0	0	0	0	0	0
AABR07007928.1	0	0	0	0	0	0	0	0	0	0	0	0	0	0	0	0	0	0	0	0	0	0	0	0	0	0	0	0	0	0
AABR07007931.1	0	0	0	0	0	0	0	0	0	0	0	0	0	0	0	0	0	0	0	0	0	0	0	0	0	0	0	0	0	0
AABR07007978.1	0	0	0	0	0	0	0	0	0	0	0	0	0	0	0	0	0	0	0	0	0	0	0	0	0	0	0	0	0	0
AABR07007980.1	0	0	0	0	0	0	0	0	0	0	0	0	0	0	0	0	0	0	0	0	0	0	0	0	0	0	0	0	0	0
AABR07007980.2	0	0	0	0	0	0	0	0	0	0	0	0	0	0	0	0	0	0	0	0	0	0	0	0	0	0	0	0	0	0
AABR07007987.1	0	0	0	0	0	0	0	0	0	0	0	0	0	0	0	0	0	0	0	0	0	0	0	0	0	0	0	0	0	0
AABR07007997.1	2	0	0	1	0	0	2	0	1	0	0	4	0	0	1	0	0	0	1	3	0	2	1	0	0	0	0	0	0	0
AABR07008013.1	0	0	0	0	0	0	0	0	0	0	0	0	0	0	0	0	0	0	0	0	0	0	0	0	0	0	0	0	0	0
AABR07008014.1	1	0	0	0	0	0	0	0	0	0	0	0	0	0	0	0	0	0	0	0	0	0	0	0	2	0	0	0	1	0
AABR07008016.1	40	18	22	23	36	31	41	0	0	61	0	39	54	46	43	45	96	60	114	67	79	40	65	47	75	66	83	50	67	47
AABR07008025.1	0	0	0	0	0	0	0	0	0	0	0	0	0	0	0	0	0	0	0	0	0	0	0	0	0	0	0	0	0	0
AABR07008030.1	6	2	5	8	3	0	6	0	0	10	0	10	7	9	3	8	12	3	15	0	7	15	4	7	11	7	9	20	12	1
AABR07008066.1	4	0	4	5	0	1	3	0	0	4	0	2	3	2	0	3	2	5	8	6	1	1	2	3	9	7	0	8	2	11
AABR07008066.2	13	19	12	5	11	2	5	0	0	17	0	17	26	9	4	5	10	33	19	18	28	21	33	36	31	24	20	27	29	78
AABR07008074.1	0	0	0	0	0	0	0	0	0	0	0	0	0	0	0	0	0	0	0	0	0	0	0	0	0	0	0	0	0	0
AABR07008097.1	0	3	0	3	3	0	2	0	0	0	0	7	2	1	1	3	2	1	3	3	4	1	4	4	2	1	1	1	2	6
AABR07008099.1	0	0	0	0	0	0	0	0	0	0	0	0	0	0	0	0	0	0	0	0	0	0	0	0	0	0	0	0	0	0
AABR07008099.2	0	0	0	0	0	0	0	0	0	0	0	0	0	0	0	0	0	0	0	1	0	1	0	0	0	0	0	0	0	0
AABR07008103.1	0	0	1	0	0	0	0	0	0	0	0	0	0	0	0	0	0	0	0	0	0	0	0	0	0	0	0	0	0	0
AABR07008107.1	0	0	0	0	0	0	0	0	0	0	0	0	0	0	0	0	3	0	0	0	0	0	0	0	0	0	0	2	0	0
AABR07008108.1	0	0	0	0	0	0	0	0	0	0	0	0	0	0	0	0	0	0	0	0	0	0	0	0	0	0	0	0	0	0
AABR07008118.1	2	0	1	3	2	0	1	0	0	1	0	0	1	6	7	1	11	0	0	1	1	0	0	0	0	0	10	0	2	1
AABR07008126.1	0	0	0	0	0	0	0	0	0	0	0	0	0	0	0	0	0	0	0	0	0	0	0	0	0	0	0	0	0	0
AABR07008142.1	0	0	0	0	0	0	0	0	0	5	0	0	0	0	0	0	0	0	0	0	0	0	0	0	0	0	1	0	0	1
AABR07008142.2	0	0	0	0	0	0	0	0	0	0	0	0	0	0	0	0	0	0	0	0	0	0	0	0	0	0	0	0	0	0
AABR07008152.1	2	0	1	0	0	0	0	0	0	0	0	0	0	0	3	0	0	1	4	0	0	0	0	0	1	0	0	0	0	0
AABR07008180.1	0	0	0	0	0	0	0	0	0	0	0	0	0	0	0	0	0	0	0	0	0	0	0	0	0	0	0	0	0	0
AABR07008242.1	0	0	0	0	0	0	0	0	0	0	0	0	0	0	0	0	0	0	0	0	0	1	0	0	0	0	0	0	0	0
AABR07008255.1	0	0	0	0	0	0	0	0	0	0	0	1	0	0	0	0	0	0	0	0	0	0	0	0	0	0	0	0	0	0
AABR07008256.1	0	0	0	0	0	0	0	0	0	0	0	0	0	0	0	0	0	0	0	0	0	0	0	0	0	0	0	0	0	0
AABR07008256.2	0	0	0	0	0	0	0	0	0	0	0	0	0	0	0	0	0	0	0	0	0	0	0	0	0	0	0	0	0	0
AABR07008259.1	0	0	0	0	0	0	0	0	0	0	0	0	0	0	0	0	0	0	0	0	0	0	0	0	0	0	0	0	0	0
AABR07008285.1	0	0	0	0	0	0	0	0	0	0	0	0	0	0	0	0	0	0	0	0	0	0	0	0	0	0	0	0	0	0
AABR07008287.1	0	1	0	0	0	0	0	0	0	0	0	3	0	0	0	0	0	1	4	0	0	2	0	0	0	0	0	0	0	0
AABR07008287.2	5	1	1	0	4	2	7	0	0	1	0	12	1	3	4	1	1	1	1	7	0	0	1	1	0	0	2	1	1	1
AABR07008293.1	0	0	0	0	0	0	0	0	0	0	0	0	0	0	0	0	0	0	0	0	0	0	0	0	0	0	0	0	1	0
AABR07008293.2	0	0	0	0	0	0	0	0	0	0	0	0	0	0	0	0	0	0	0	0	0	0	0	0	0	0	0	0	0	0
AABR07008293.3	6	0	9	1	1	4	0	0	1	2	0	3	1	4	1	3	6	2	10	2	4	0	0	2	1	6	5	1	1	7
AABR07008293.4	4	0	0	0	0	0	0	0	0	0	0	0	0	1	0	0	0	1	0	1	0	0	3	0	5	4	4	2	0	1
AABR07008298.1	0	0	0	0	0	0	0	0	0	0	0	0	0	0	0	0	0	0	0	0	0	0	0	0	0	0	0	0	0	0
AABR07008298.2	0	0	0	0	0	0	0	0	0	0	0	0	0	0	0	0	0	0	0	0	0	0	0	0	0	0	0	0	0	1
AABR07008300.1	2	0	0	0	0	0	4	0	0	0	0	0	0	1	0	0	0	0	0	0	0	0	0	0	2	0	0	0	0	0
AABR07008309.1	0	0	0	0	0	0	2	0	0	0	0	0	0	0	0	0	0	0	0	1	0	0	0	0	0	0	0	1	0	0
AABR07008319.1	0	0	0	0	0	0	0	0	0	0	0	0	0	0	0	0	0	0	0	0	0	0	0	0	0	0	1	0	0	1
AABR07008341.1	0	0	0	0	0	0	0	0	0	0	0	0	0	0	0	0	0	0	0	0	0	0	0	0	0	0	0	0	0	0
AABR07008350.1	0	0	0	0	0	0	2	0	0	0	0	1	1	0	0	0	6	0	0	1	0	0	1	0	0	2	1	1	0	0
AABR07008370.1	1	2	8	2	6	5	9	0	0	5	0	6	17	7	0	2	4	0	2	0	0	6	5	13	9	13	5	7	13	4
AABR07008386.1	0	0	0	0	0	1	0	0	0	0	0	1	0	0	0	1	1	0	7	3	2	0	4	5	1	5	1	0	3	0
AABR07008399.1	0	0	0	0	0	0	0	0	0	0	0	0	0	0	0	0	0	0	0	0	0	0	0	0	0	0	0	0	0	0
AABR07008420.1	23	14	18	20	9	14	4	0	0	39	1	25	38	36	26	26	24	20	52	38	12	39	18	37	25	15	42	35	30	41
AABR07008421.1	0	0	6	0	2	0	7	0	0	2	0	0	0	4	0	0	1	0	0	0	3	0	0	0	0	0	0	0	0	0
AABR07008424.1	0	0	0	0	0	0	0	0	0	0	0	0	0	0	0	0	0	0	0	0	0	0	0	0	0	0	0	0	0	0
AABR07008439.1	2	1	2	0	0	2	8	0	0	4	0	2	28	5	5	2	22	2	27	5	14	18	8	10	10	15	2	8	15	27
AABR07008440.1	0	0	0	0	0	0	0	0	0	0	0	0	0	0	0	0	0	0	0	0	0	0	0	0	0	0	0	0	0	0
AABR07008462.1	0	1	0	0	1	0	0	0	0	0	0	0	0	0	0	0	0	0	0	0	0	0	0	0	0	0	0	0	0	0
AABR07008485.1	3	3	3	3	2	0	2	0	0	3	0	1	0	0	0	2	1	3	2	2	2	2	4	2	2	3	6	2	3	1
AABR07008491.1	0	0	0	0	0	0	0	0	0	0	0	0	0	0	0	0	0	0	0	0	0	0	0	0	0	0	0	0	0	0
AABR07008505.1	15	8	9	11	1	12	5	0	0	8	0	6	2	6	3	4	6	7	20	14	11	5	12	15	16	4	8	7	10	18
AABR07008513.1	0	2	2	0	0	2	0	0	0	0	0	1	0	3	0	0	1	0	4	0	0	0	1	2	0	1	0	0	0	3
AABR07008530.1	0	0	0	0	0	0	0	0	0	0	0	0	0	0	0	0	0	0	0	0	1	0	0	0	0	0	0	0	0	0
AABR07008568.1	0	0	0	0	0	0	0	0	0	0	0	0	0	0	0	0	0	0	0	0	0	0	0	0	1	0	0	0	0	0
AABR07008594.1	0	0	0	0	0	0	0	0	0	0	0	0	0	0	0	0	0	0	0	0	0	0	0	0	0	0	0	0	0	0
AABR07008597.1	0	0	0	0	0	0	0	0	0	0	0	0	0	0	0	0	0	0	0	0	0	0	0	0	0	0	0	0	0	0
AABR07008608.1	532	225	273	146	286	148	124	2	0	689	0	453	358	268	270	384	841	966	1645	983	885	699	599	662	749	600	827	750	887	753
AABR07008655.1	0	0	0	0	0	0	0	0	0	0	0	0	0	0	0	0	0	0	0	0	0	0	0	0	0	0	0	0	0	0
AABR07008661.1	0	0	0	0	0	0	0	0	0	0	0	0	0	0	0	0	0	0	0	0	0	0	0	0	0	0	0	0	0	0
AABR07008670.1	1	0	0	0	1	0	0	0	0	0	0	0	0	0	0	1	0	0	0	0	0	0	0	0	0	0	0	2	0	0
AABR07008681.1	0	0	0	0	0	0	0	0	0	0	0	0	0	0	1	0	0	0	0	0	0	0	0	0	0	0	0	0	0	0
AABR07008724.1	0	0	0	0	0	0	0	0	0	0	0	0	0	0	0	0	0	0	0	0	0	0	0	0	0	0	0	0	0	0
AABR07008788.1	0	0	0	0	0	0	0	0	0	0	0	0	0	0	0	0	0	0	0	0	0	0	0	0	0	0	0	0	0	0
AABR07008805.1	0	0	0	0	0	0	0	0	0	0	0	0	0	0	0	0	0	1	0	0	0	1	0	0	0	0	0	0	0	1
AABR07008844.1	0	0	0	0	0	0	0	0	0	0	0	0	0	0	0	0	0	0	0	0	0	0	0	0	0	0	0	0	2	0
AABR07008876.1	0	0	0	0	0	0	0	0	0	0	0	0	0	0	0	0	0	0	0	0	1	0	0	0	0	0	0	0	0	0
AABR07008878.1	0	0	0	0	0	0	0	0	0	0	0	0	0	0	0	0	0	0	0	0	0	0	0	0	0	0	0	0	0	0
AABR07008890.1	0	0	0	0	0	0	0	0	0	0	0	0	0	0	0	0	0	1	0	0	0	0	1	0	0	0	0	0	0	0
AABR07008898.1	0	0	0	0	0	0	0	0	0	0	0	0	0	0	0	0	0	0	0	0	0	0	0	0	0	0	0	0	0	0
AABR07008904.1	2	0	0	3	1	2	1	0	0	5	0	2	6	3	1	4	5	5	3	2	4	5	4	1	4	1	3	1	4	4
AABR07008911.1	0	0	0	0	1	0	0	0	0	1	0	0	0	1	0	0	0	0	0	0	0	0	0	0	0	0	0	0	1	1
AABR07008916.1	0	0	0	0	0	0	0	0	0	1	0	0	0	0	0	0	0	0	0	0	0	0	0	0	0	0	0	0	0	0
AABR07008940.1	2	1	1	4	4	0	2	0	0	6	0	1	3	1	2	0	11	0	5	4	2	3	2	10	2	2	0	4	1	1
AABR07008948.1	0	0	0	0	0	0	0	0	0	0	0	0	0	0	0	0	0	0	0	0	0	0	0	0	0	0	0	0	0	0
AABR07008970.1	0	0	0	0	0	0	0	0	0	0	0	0	0	0	0	0	0	0	0	0	0	0	0	0	0	0	0	0	0	0
AABR07008991.1	0	0	0	0	0	0	0	0	0	0	0	0	0	0	0	0	0	0	0	0	0	0	0	0	0	0	0	0	0	0
AABR07009002.1	0	0	0	0	0	0	0	0	0	0	0	0	0	0	0	0	0	0	0	0	0	0	0	0	0	0	0	0	0	0
AABR07009028.1	0	0	0	0	0	0	0	0	0	0	0	0	0	0	0	0	0	0	0	0	0	1	0	0	0	0	0	0	0	0
AABR07009031.1	4	1	0	0	0	1	4	0	0	0	0	1	0	2	1	1	0	0	4	1	3	0	0	1	2	1	0	0	0	0
AABR07009052.1	0	0	0	0	0	0	0	0	0	0	0	0	0	0	0	0	0	0	0	0	0	0	1	0	0	0	0	0	0	0
AABR07009105.1	55	24	38	28	31	30	26	0	0	80	0	68	45	28	22	50	60	86	128	97	74	79	61	87	75	79	53	88	70	105
AABR07009106.1	452	258	330	202	209	146	164	2	0	391	0	399	345	265	261	310	405	488	700	457	404	465	403	347	398	409	317	498	365	590
AABR07009154.1	0	0	0	0	0	0	0	0	0	0	0	0	0	0	0	0	0	0	0	0	0	0	0	0	0	0	1	0	0	0
AABR07009161.1	0	0	0	0	0	0	0	0	0	0	0	0	0	0	0	0	0	0	0	0	0	0	0	0	0	0	0	0	0	0
AABR07009218.1	0	0	0	0	0	0	0	0	0	0	0	0	0	0	0	0	0	0	0	0	0	0	0	0	0	0	0	0	0	0
AABR07009221.1	3	0	0	0	0	2	1	0	0	0	0	0	3	2	1	3	2	1	2	2	7	4	1	3	0	1	1	2	1	2
AABR07009224.1	0	0	0	0	0	0	0	0	0	0	0	0	0	0	0	0	0	0	0	0	0	0	0	0	0	0	0	0	0	0
AABR07009247.1	0	0	0	0	0	0	0	0	0	0	0	0	0	0	0	0	0	0	0	0	0	0	0	0	0	0	0	0	0	0
AABR07009260.1	0	0	0	0	0	0	0	0	0	0	0	0	0	0	0	0	0	0	2	0	0	0	0	0	0	0	0	0	0	0
AABR07009260.2	0	0	0	0	0	0	0	0	0	0	0	0	0	0	0	0	0	0	0	0	0	0	0	0	0	0	0	0	0	0
AABR07009338.1	0	3	1	1	0	0	0	0	0	2	0	2	2	1	0	1	7	1	10	7	4	3	5	7	6	2	3	1	6	6
AABR07009351.1	0	0	0	0	0	0	0	0	0	0	0	0	0	0	0	0	0	0	0	0	0	0	0	0	0	0	0	1	0	0
AABR07009357.1	0	0	0	0	0	0	0	0	0	0	0	0	0	0	0	0	0	0	0	0	0	0	0	0	0	0	0	0	0	0
AABR07009357.2	0	0	0	0	0	1	0	0	0	0	0	0	0	0	0	0	0	0	0	0	0	0	1	0	0	0	0	0	0	0
AABR07009373.1	0	0	0	0	0	0	0	0	0	0	0	0	0	0	0	0	0	0	0	0	0	0	0	0	0	0	0	0	0	1
AABR07009373.2	1	0	0	0	0	0	0	0	0	0	0	0	0	0	1	0	0	0	0	0	0	0	0	0	0	0	0	0	4	0
AABR07009377.1	4	6	7	19	3	12	15	3	4	8	0	3	6	11	9	4	7	9	5	2	5	9	8	5	16	10	13	11	7	11
AABR07009395.1	0	0	0	0	0	0	0	0	0	0	0	0	0	0	0	0	0	0	0	0	0	0	0	0	0	0	0	0	0	0
AABR07009428.1	0	0	1	0	0	0	0	0	0	0	0	0	0	0	1	0	1	12	0	6	0	0	3	0	1	0	4	3	0	0
AABR07009457.1	0	0	0	0	0	0	0	0	0	0	0	0	1	1	2	0	0	0	0	1	0	1	0	0	0	0	0	0	0	0
AABR07009508.1	0	0	0	0	0	0	0	0	0	0	0	1	1	1	0	0	0	0	1	0	0	0	0	0	0	0	0	0	0	0
AABR07009536.1	0	0	0	0	0	0	0	0	0	0	0	0	0	0	0	0	0	0	0	0	0	0	0	0	0	0	0	0	0	0
AABR07009538.1	0	0	0	0	0	0	0	0	0	0	0	0	0	0	0	0	0	0	0	0	0	0	0	0	0	0	0	0	0	0
AABR07009572.1	1	0	0	0	1	0	0	0	0	2	0	1	0	0	0	0	0	0	3	1	1	0	0	2	3	4	0	0	1	4
AABR07009599.1	0	0	0	0	0	0	0	0	0	0	0	0	0	0	0	0	0	0	0	0	0	0	0	0	0	0	0	0	0	0
AABR07009599.2	0	0	0	0	0	0	0	0	0	0	0	0	0	0	0	0	0	0	0	0	0	0	0	0	0	0	0	0	0	0
AABR07009600.1	0	0	0	0	0	0	0	0	0	0	0	0	0	0	0	0	0	0	0	0	0	0	0	0	0	0	0	0	0	0
AABR07009600.2	0	0	0	0	0	0	0	0	0	0	0	0	0	0	0	0	0	0	0	0	0	0	0	0	0	0	0	0	0	0
AABR07009634.1	0	0	0	0	0	0	0	0	0	0	0	0	0	0	0	0	0	0	0	0	0	0	0	0	0	0	0	0	0	0
AABR07009634.2	0	0	0	0	0	0	0	0	0	0	0	0	0	0	0	0	0	0	0	0	0	0	0	0	0	0	0	0	0	0
AABR07009638.1	0	0	0	0	0	0	0	0	0	0	0	1	0	0	0	0	0	0	0	0	0	0	0	0	0	0	0	0	0	0
AABR07009638.2	0	0	0	0	0	0	0	0	0	0	0	0	0	0	0	0	0	0	0	0	0	0	0	0	0	0	0	0	0	0
AABR07009639.1	0	0	0	0	0	0	0	0	0	0	0	0	0	0	0	0	0	0	0	0	0	0	0	0	0	0	0	0	0	0
AABR07009715.1	4	0	6	1	3	0	0	0	0	2	0	0	6	3	5	4	4	0	12	0	4	1	4	12	0	2	8	8	0	5
AABR07009743.1	9	0	6	2	3	2	0	0	0	4	0	1	4	3	2	1	13	10	16	3	15	21	18	6	16	13	12	10	18	17
AABR07009770.1	0	0	0	0	0	0	0	0	0	0	0	0	0	0	0	0	0	0	0	0	0	0	0	0	0	0	0	0	0	0
AABR07009775.1	0	0	0	0	0	0	0	0	0	0	0	0	0	0	0	0	0	0	0	0	0	0	0	0	0	0	0	0	0	0
AABR07009786.1	0	0	0	0	0	0	0	0	0	0	0	0	0	0	0	0	0	0	0	0	0	0	0	0	0	0	0	0	0	0
AABR07009787.1	3	0	6	1	0	3	0	0	0	2	0	1	0	0	0	0	4	1	0	0	0	0	1	0	0	0	1	2	1	0
AABR07009824.1	7	1	4	14	4	2	6	0	0	7	0	7	3	6	8	9	7	4	4	2	1	4	2	4	1	3	2	5	10	3
AABR07009833.1	0	0	0	0	0	0	0	0	0	0	0	0	0	0	0	0	0	0	0	0	0	0	0	0	0	0	0	0	0	0
AABR07009834.1	8	8	17	8	13	9	5	0	0	10	0	12	37	19	8	8	14	3	15	15	27	6	23	19	15	9	25	17	27	18
AABR07009890.1	0	0	0	0	0	0	0	0	0	0	0	0	0	0	0	0	0	0	0	0	0	0	0	0	0	0	0	0	0	0
AABR07009919.1	0	0	0	0	0	0	0	0	0	0	0	0	0	0	0	0	0	0	0	0	0	0	0	0	0	0	0	0	0	0
AABR07009919.2	0	0	0	0	0	0	0	0	0	0	0	0	0	0	0	0	0	0	0	0	0	0	0	0	0	0	0	0	0	0
AABR07009927.1	0	0	0	0	0	0	0	0	0	0	0	0	0	0	0	0	0	0	0	0	0	0	0	0	0	0	0	0	0	0
AABR07009931.1	74	93	143	149	62	50	70	27	3	74	0	125	104	134	131	136	127	100	120	106	68	92	115	84	96	89	116	108	72	147
AABR07009965.1	8	3	5	6	5	5	3	0	0	1	0	4	2	3	11	6	8	17	11	21	4	11	6	6	5	7	2	1	7	5
AABR07009978.1	1	1	0	1	0	0	2	0	0	0	0	1	0	0	0	0	0	0	0	0	0	0	1	0	0	1	2	0	0	0
AABR07009984.1	0	0	0	0	0	0	0	0	0	0	0	0	0	0	0	0	0	0	0	0	0	0	0	0	0	0	0	0	0	0
AABR07009986.1	0	0	0	0	0	0	0	0	0	0	0	0	0	0	0	0	0	0	0	0	0	0	0	0	0	0	0	0	0	0
AABR07009991.1	0	0	0	0	0	0	1	0	0	0	0	0	1	0	0	0	0	0	0	0	0	0	0	0	0	0	0	0	0	0
AABR07010022.1	0	0	0	0	0	0	0	0	0	0	0	0	0	0	0	0	0	0	0	0	0	0	0	0	0	0	0	0	0	0
AABR07010030.1	0	3	0	0	0	0	0	0	0	0	0	0	0	1	0	0	3	0	2	0	0	1	0	0	0	0	0	0	0	0
AABR07010030.2	42	47	59	97	55	32	101	0	0	38	0	41	50	37	44	25	36	30	26	21	50	25	40	43	17	26	32	24	23	34
AABR07010031.1	0	0	0	0	0	0	0	0	0	0	0	0	0	0	0	0	0	0	0	0	0	0	0	0	0	0	0	0	0	0
AABR07010033.1	0	0	0	1	0	0	0	0	0	4	0	1	0	0	0	1	0	2	1	0	0	2	0	0	1	0	0	1	0	0
AABR07010033.2	0	0	0	0	0	0	0	0	0	0	0	0	0	0	0	0	0	0	0	0	0	0	0	0	0	0	0	0	0	0
AABR07010040.1	0	0	0	0	0	0	0	0	0	0	0	0	0	0	0	0	0	0	0	0	0	0	0	0	1	0	0	0	0	0
AABR07010040.2	0	0	0	0	0	0	0	0	0	3	0	0	0	0	1	0	0	1	0	0	0	0	0	0	0	0	0	1	0	0
AABR07010040.3	0	0	1	0	0	0	0	0	0	0	0	0	0	0	0	0	0	0	0	0	0	0	0	0	0	0	0	0	0	0
AABR07010041.1	1	0	0	1	0	1	0	0	0	0	0	0	0	0	0	0	1	0	1	0	0	1	2	1	0	0	0	0	0	1
AABR07010061.1	0	0	0	0	0	0	0	0	0	0	0	0	0	0	0	0	0	0	0	0	0	0	0	0	0	0	0	0	0	0
AABR07010085.1	0	0	1	0	1	0	0	0	0	0	0	0	1	0	1	0	2	0	0	0	0	0	1	0	0	0	0	0	0	0
AABR07010085.2	1	0	0	0	0	0	0	0	0	0	0	0	0	0	0	0	0	0	0	4	0	0	0	0	0	0	0	0	0	0
AABR07010107.1	0	0	0	0	0	0	0	0	0	0	0	0	0	0	0	0	0	0	0	0	0	0	0	0	0	0	0	0	0	0
AABR07010107.2	0	0	0	0	0	0	0	0	0	0	0	0	0	0	0	0	0	0	0	0	1	0	4	0	0	0	0	0	1	0
AABR07010121.1	1	4	1	1	0	0	0	0	0	6	0	3	4	5	6	3	0	1	3	1	4	9	1	8	1	3	0	1	9	3
AABR07010136.1	0	0	0	0	0	0	0	0	0	0	0	0	0	0	0	0	0	0	0	0	0	0	0	0	0	0	0	0	0	0
AABR07010153.1	0	0	0	0	0	0	0	0	0	0	0	0	0	0	0	0	0	0	0	0	0	0	0	0	0	0	0	0	0	0
AABR07010155.1	0	0	0	0	0	0	0	0	0	0	0	0	0	0	0	0	0	0	0	0	0	0	0	0	0	0	0	0	0	0
AABR07010160.2	0	0	0	0	0	0	0	0	0	0	0	0	0	0	0	0	0	0	0	0	0	0	0	0	0	0	0	0	0	0
AABR07010180.1	2	0	4	0	0	0	0	0	0	0	0	0	0	0	1	0	0	0	1	2	0	0	0	1	1	1	0	0	1	0
AABR07010181.1	0	0	0	0	0	0	0	0	0	0	0	0	0	0	0	0	0	0	0	0	0	0	0	0	0	0	0	0	0	0
AABR07010183.1	3	0	1	1	2	0	0	0	0	0	0	0	0	1	0	1	1	1	1	0	0	0	2	0	1	2	1	0	0	2
AABR07010231.1	0	0	0	0	0	0	0	0	0	0	0	0	0	0	0	0	0	0	0	0	0	0	0	0	0	0	0	0	0	0
AABR07010306.1	0	0	0	0	0	0	0	0	0	0	0	0	0	0	0	0	0	0	0	0	0	0	0	0	0	0	0	0	0	0
AABR07010330.1	0	0	0	0	0	0	0	0	0	0	0	0	0	0	0	0	0	0	0	0	0	0	0	0	0	0	0	0	0	0
AABR07010330.2	0	0	0	0	0	0	0	0	0	0	0	0	0	0	0	0	0	0	0	0	0	0	0	0	0	0	0	0	0	0
AABR07010332.1	0	0	0	0	0	0	0	0	0	0	0	0	0	0	0	0	0	0	0	0	0	0	0	0	0	0	0	0	0	0
AABR07010333.1	0	0	0	0	0	0	0	0	0	0	0	0	0	0	0	0	0	0	0	0	0	0	0	0	0	0	0	0	0	0
AABR07010342.1	0	0	0	0	0	0	0	0	0	0	0	0	0	0	0	0	0	0	0	0	0	0	0	0	0	0	0	0	0	0
AABR07010358.1	0	0	0	0	0	0	0	0	0	0	0	0	0	0	0	0	0	0	0	0	0	0	0	0	0	0	0	0	0	0
AABR07010370.1	0	0	0	0	4	0	0	0	0	0	0	0	0	0	0	2	1	0	0	1	1	0	1	0	0	0	0	4	2	0
AABR07010385.1	0	0	0	0	0	0	0	0	0	0	0	0	0	0	0	0	0	0	0	0	0	0	0	0	0	0	0	0	0	0
AABR07010421.1	0	0	0	0	0	0	0	0	0	0	0	0	0	0	0	0	0	0	0	0	0	0	0	0	0	0	0	0	0	0
AABR07010460.1	39	13	30	29	9	27	26	0	0	46	0	20	37	19	22	14	30	50	89	54	25	34	23	36	30	37	73	60	36	61
AABR07010468.1	0	1	0	1	2	0	0	0	0	0	0	0	2	0	6	0	1	0	4	0	0	0	0	1	0	3	1	0	0	0
AABR07010476.1	0	0	0	0	0	0	0	0	0	0	0	0	0	0	0	0	0	0	0	0	0	0	0	0	0	0	0	0	0	0
AABR07010500.1	0	0	0	0	0	1	0	0	0	0	0	0	0	0	0	0	0	0	0	0	0	0	0	0	0	0	0	0	0	0
AABR07010502.1	0	0	0	0	0	0	0	0	0	0	0	0	0	0	0	0	0	0	0	0	0	0	0	0	0	0	0	0	0	0
AABR07010524.1	0	0	0	0	0	0	0	0	0	0	0	0	0	0	0	0	0	0	0	0	0	0	0	0	0	0	0	0	0	0
AABR07010550.1	0	0	0	0	0	0	0	0	0	0	0	0	0	0	0	0	0	0	0	0	0	0	0	0	0	0	0	0	0	0
AABR07010554.1	0	0	0	0	0	0	0	0	0	0	0	0	0	0	0	0	0	0	0	0	0	0	0	0	0	0	0	0	0	0
AABR07010563.1	40	3	30	26	18	17	6	0	1	50	0	18	17	20	29	15	39	32	56	38	44	43	48	26	47	33	44	26	34	58
AABR07010570.1	2	2	2	3	2	2	1	0	0	4	0	3	5	1	0	6	2	4	6	4	0	2	1	2	5	1	5	5	1	0
AABR07010575.1	19	6	7	1	13	1	0	0	0	4	0	20	4	14	4	8	12	20	19	9	3	12	11	9	13	13	10	12	7	25
AABR07010583.1	3	2	2	3	2	2	1	0	0	5	0	3	5	1	0	6	2	4	6	4	0	2	1	2	5	1	5	5	1	1
AABR07010585.1	0	0	0	0	0	0	0	0	0	0	0	13	0	0	0	0	4	0	3	1	1	0	0	0	0	0	1	0	2	0
AABR07010587.1	0	0	0	0	0	0	1	0	0	1	0	1	0	0	6	0	0	0	1	0	0	1	1	0	0	0	1	0	1	0
AABR07010589.1	1	0	1	0	0	0	0	0	0	1	0	0	0	0	0	1	0	2	0	0	0	0	1	0	0	0	1	0	0	0
AABR07010592.1	0	0	0	0	1	0	0	0	0	0	0	0	0	0	0	0	0	0	0	0	0	0	0	0	0	0	0	0	0	0
AABR07010592.2	0	0	0	0	0	0	0	0	0	0	0	0	0	0	0	0	0	0	0	0	0	0	0	0	0	0	0	0	0	0
AABR07010601.1	0	0	0	0	0	0	0	0	0	0	0	0	0	0	0	0	0	0	0	0	0	0	0	0	0	0	0	0	0	0
AABR07010609.1	0	0	0	0	0	0	0	0	0	1	0	1	0	0	0	0	0	0	0	0	0	0	0	0	0	2	0	0	0	0
AABR07010609.2	0	0	0	0	0	0	0	0	0	0	0	0	0	0	0	0	0	0	0	0	0	0	0	0	0	0	0	0	0	0
AABR07010620.1	4	5	22	10	4	1	3	0	0	12	0	9	12	12	4	20	10	3	10	7	4	11	5	16	7	5	3	11	14	10
AABR07010633.1	18	10	5	5	10	10	3	0	0	11	0	8	13	9	7	5	34	24	37	8	8	17	4	8	14	3	5	13	15	2
AABR07010649.1	342	199	138	127	256	188	136	1	0	347	1	361	309	241	289	299	371	441	713	440	370	323	279	278	324	360	529	416	406	395
AABR07010672.1	0	0	0	0	0	0	0	0	0	0	0	0	0	0	0	0	0	0	0	0	0	0	0	0	0	0	0	0	0	0
AABR07010682.1	10	0	2	1	0	0	0	0	0	3	0	5	0	0	2	4	1	2	2	2	0	5	5	1	3	3	4	1	2	0
AABR07010705.1	8	2	8	21	15	18	17	0	0	7	0	17	25	10	15	6	9	10	20	5	5	14	9	9	10	16	7	7	4	15
AABR07010706.1	0	0	0	0	0	0	0	0	0	0	0	0	0	0	0	0	0	0	0	0	0	0	0	0	0	0	0	0	0	0
AABR07010710.1	0	0	0	0	0	0	0	0	0	0	0	0	0	0	0	0	0	1	0	0	0	0	0	0	0	0	0	0	0	0
AABR07010717.1	0	0	0	0	0	0	0	0	0	0	0	0	0	0	0	0	0	0	0	0	0	0	0	0	0	0	0	0	0	0
AABR07010718.1	0	0	0	0	0	0	0	0	0	0	0	0	0	0	0	0	0	1	0	1	1	0	0	0	0	0	0	0	1	0
AABR07010747.1	0	0	0	0	0	0	0	0	0	0	0	0	0	0	0	0	0	0	0	0	0	0	0	0	0	0	0	0	0	0
AABR07010760.1	0	0	0	0	0	0	0	0	0	0	0	0	0	0	0	0	0	0	0	0	0	0	0	0	0	0	0	0	0	0
AABR07010763.1	0	0	0	0	0	0	0	0	0	1	0	0	9	0	0	0	0	0	0	0	0	0	0	0	0	0	0	0	1	2
AABR07010763.2	0	1	0	0	2	0	0	0	0	0	0	3	0	1	0	0	1	0	2	0	0	0	1	2	0	4	0	0	0	3
AABR07010777.1	2	0	2	1	1	0	1	0	0	0	0	3	2	0	0	6	8	5	4	1	3	2	4	2	1	0	3	2	3	0
AABR07010787.1	5	0	0	0	0	0	1	0	0	4	0	2	0	4	0	0	0	1	4	1	2	1	0	1	0	6	1	1	7	0
AABR07010840.1	0	0	0	0	0	0	0	0	0	0	0	0	0	0	0	0	0	0	0	0	0	0	0	0	0	0	0	0	0	0
AABR07010868.1	0	0	0	0	0	0	0	0	0	0	0	0	0	0	0	0	0	0	0	0	0	0	0	0	0	0	0	0	1	0
AABR07010873.1	0	0	0	0	0	0	0	0	0	0	0	0	0	0	0	0	0	0	0	0	0	0	0	0	0	0	0	0	0	0
AABR07010878.1	3	1	0	5	3	2	2	0	0	3	0	1	1	3	0	6	3	6	9	3	0	3	11	3	2	2	3	4	2	11
AABR07010894.1	0	0	0	0	0	0	0	0	0	0	0	0	0	0	0	0	0	0	0	0	0	0	0	0	0	0	0	0	0	0
AABR07010899.1	0	0	0	0	0	0	0	0	0	0	0	0	0	0	0	0	0	0	0	0	0	0	0	0	0	0	0	0	0	0
AABR07010907.1	0	0	0	0	0	0	0	0	0	0	0	0	1	0	0	0	0	0	0	0	0	0	0	0	0	0	0	0	1	0
AABR07010919.1	0	0	0	0	0	0	0	0	0	0	0	0	0	0	0	0	0	0	0	0	0	0	0	0	0	0	0	0	0	0
AABR07010935.1	0	0	0	0	0	0	0	0	0	0	0	0	0	0	0	0	0	0	0	0	0	0	0	0	0	0	0	0	0	0
AABR07010944.1	0	0	0	0	0	0	0	0	0	0	0	0	0	0	0	0	0	1	0	0	0	0	0	0	0	0	0	0	0	1
AABR07010985.1	124	166	161	112	119	150	141	0	0	273	0	18	50	40	232	123	488	18	281	91	622	345	637	505	20	727	165	840	590	578
AABR07010986.1	13	15	16	16	29	19	10	0	0	21	0	2	18	9	32	13	35	4	10	12	40	25	40	32	2	60	12	67	65	21
AABR07011013.1	83	80	80	160	134	78	206	6	0	81	0	49	72	80	83	71	211	33	145	59	132	153	152	112	85	113	117	171	95	110
AABR07011031.1	22	3	11	23	8	1	18	0	0	17	0	5	14	6	17	16	40	3	26	3	36	48	33	28	24	24	18	56	42	54
AABR07011057.1	0	1	1	5	5	3	4	0	0	5	0	4	5	4	4	5	3	5	4	3	5	7	6	6	12	7	9	3	11	6
AABR07011057.2	48	15	26	81	24	34	119	0	1	37	0	7	54	19	32	27	45	11	33	22	16	36	23	33	36	86	46	72	81	34
AABR07011062.1	98	39	50	49	40	49	61	0	0	52	2	110	96	66	66	51	125	67	156	90	90	60	76	60	97	126	113	152	140	163
AABR07011084.1	0	0	0	0	0	0	0	0	0	0	0	0	0	0	0	0	1	0	0	0	0	0	0	0	0	0	0	0	0	0
AABR07011084.2	0	0	0	0	1	0	0	0	0	0	0	0	0	0	0	0	0	0	0	0	0	0	0	0	0	0	0	0	0	0
AABR07011085.1	1	4	1	1	0	1	2	0	0	2	0	5	5	2	3	1	0	3	1	3	0	1	1	2	1	1	2	4	4	0
AABR07011088.1	0	0	0	0	0	0	0	0	0	0	0	0	0	0	0	0	0	0	0	0	0	0	0	0	0	0	0	0	0	0
AABR07011090.1	1	0	1	0	0	0	0	0	0	0	0	0	0	0	0	3	0	0	1	0	0	3	0	0	0	1	0	0	0	1
AABR07011117.1	0	0	0	0	0	0	0	0	0	0	0	0	0	0	0	0	0	0	0	0	0	0	0	0	0	0	0	0	0	0
AABR07011127.1	0	0	0	0	0	0	0	0	0	0	0	0	0	0	0	0	0	0	0	0	0	0	0	0	0	0	0	0	0	0
AABR07011145.1	0	0	0	3	0	0	0	0	0	0	0	0	1	1	0	1	0	0	0	0	0	0	0	0	0	0	0	0	0	0
AABR07011152.1	0	1	0	0	0	0	0	0	0	0	0	0	0	0	0	0	0	0	0	0	0	0	0	0	0	0	0	0	0	0
AABR07011278.1	0	0	0	0	0	0	0	0	0	0	0	0	0	0	0	0	0	0	0	0	0	0	0	0	0	0	0	0	0	0
AABR07011434.1	0	0	0	0	0	0	0	0	0	0	0	0	0	0	0	0	0	0	0	0	0	0	0	0	0	0	0	0	0	0
AABR07011500.1	0	0	0	0	0	0	0	0	0	0	0	0	0	0	0	0	0	0	0	0	0	0	0	0	0	0	0	0	0	0
AABR07011512.1	0	0	0	0	0	0	0	0	0	0	0	0	0	0	0	0	0	0	0	0	0	0	0	0	0	0	0	0	0	0
AABR07011545.1	0	0	0	0	0	0	0	0	0	0	0	0	0	0	0	0	0	0	0	0	0	0	0	0	0	0	0	0	0	0
AABR07011629.1	0	0	0	0	0	0	0	0	0	0	0	0	0	0	0	0	0	0	0	0	0	0	0	0	0	0	0	0	0	0
AABR07011672.1	0	2	0	0	0	0	0	0	0	0	1	0	0	1	0	1	0	0	0	1	0	1	0	0	0	0	0	0	0	0
AABR07011682.1	54	33	32	22	37	24	32	0	0	20	0	64	25	38	45	61	29	39	209	50	21	41	27	20	31	17	36	12	22	35
AABR07011697.1	3	1	2	2	6	2	1	0	0	1	0	3	3	0	1	3	2	4	7	6	3	2	3	2	5	0	5	3	2	5
AABR07011698.1	11	5	10	10	4	4	7	0	0	12	0	6	14	6	5	13	3	21	15	7	0	14	5	9	6	3	13	12	9	10
AABR07011700.1	0	0	0	0	0	0	0	0	0	0	0	0	1	0	0	0	0	0	0	0	0	0	1	0	0	0	0	0	0	0
AABR07011708.1	0	0	0	0	0	0	0	0	0	0	0	0	0	0	0	0	0	0	0	0	0	0	0	0	0	0	0	0	0	0
AABR07011733.1	0	0	0	0	0	0	0	0	0	0	0	0	0	0	0	0	0	0	0	1	1	2	0	0	2	1	1	2	0	0
AABR07011744.1	0	0	0	0	0	0	0	0	0	0	0	0	0	0	0	0	0	0	0	0	0	0	0	0	0	0	0	0	0	0
AABR07011746.1	0	0	0	0	0	0	0	0	0	0	0	0	0	0	0	0	0	0	0	0	0	0	0	0	0	0	0	0	0	0
AABR07011841.1	0	0	0	0	0	0	0	0	0	0	0	0	0	0	0	0	0	0	0	0	0	0	0	0	0	0	0	0	0	0
AABR07011857.1	0	0	0	1	0	1	0	0	0	0	0	0	0	1	0	0	0	0	0	1	0	0	0	0	0	0	0	0	0	4
AABR07011857.2	0	0	0	0	0	0	1	0	0	0	0	0	0	0	0	0	0	0	0	0	0	0	0	0	0	0	0	0	0	0
AABR07011864.1	0	0	0	0	0	0	0	0	0	0	0	0	0	0	0	0	0	0	0	0	0	0	0	0	0	0	0	0	0	0
AABR07011888.1	0	0	0	0	0	0	0	0	0	0	0	0	0	0	0	0	0	0	0	0	0	0	1	0	0	1	0	0	1	1
AABR07011908.1	0	0	0	0	0	0	0	0	0	0	0	0	0	0	0	0	0	0	0	0	0	0	0	0	0	0	0	0	0	0
AABR07011934.1	0	0	0	0	0	0	0	0	0	0	0	0	0	0	0	0	0	0	0	0	0	0	0	0	0	0	0	0	0	0
AABR07011945.1	1	0	0	0	0	0	0	0	0	0	0	0	1	0	0	0	3	0	0	0	1	0	0	0	0	0	0	0	1	0
AABR07011951.1	2	3	5	1	6	1	8	0	0	3	0	0	3	1	3	2	4	5	2	2	0	0	6	2	6	9	6	0	4	11
AABR07011956.1	1	0	0	0	0	0	0	0	0	0	0	0	0	0	0	0	0	0	0	0	0	0	0	0	0	0	0	0	0	0
AABR07011977.1	2	1	1	1	0	0	0	0	0	0	0	0	0	0	0	2	0	0	0	0	0	2	0	0	0	0	0	0	0	0
AABR07011991.1	0	0	0	0	0	0	0	0	0	0	0	0	0	0	0	0	0	0	0	0	0	0	0	0	1	0	0	0	0	0
AABR07011996.1	630	301	289	263	334	222	136	0	0	579	0	407	409	268	344	396	730	668	950	685	630	696	447	542	588	694	722	634	655	776
AABR07011997.1	4	0	1	0	0	0	0	0	0	0	0	0	0	0	0	0	0	1	2	0	0	0	0	0	0	0	0	0	0	0
AABR07012012.1	0	0	0	0	0	0	0	0	0	0	0	0	0	0	0	0	0	0	0	0	0	0	0	0	0	0	0	0	0	0
AABR07012023.1	11	10	9	14	9	5	16	0	0	14	0	5	5	15	28	7	35	7	24	15	38	23	19	7	20	24	5	12	12	8
AABR07012030.1	0	0	0	0	0	0	0	0	0	0	0	0	0	0	0	0	0	0	0	0	0	0	0	0	0	0	0	0	0	0
AABR07012039.1	9	3	15	15	6	6	6	0	0	7	0	13	15	13	4	8	5	7	8	1	6	11	15	4	5	9	6	3	16	10
AABR07012040.1	0	0	0	0	0	0	0	0	0	0	0	1	0	0	0	0	0	0	0	0	0	0	0	0	0	0	0	0	0	0
AABR07012044.1	0	0	0	0	0	0	0	0	0	0	0	0	0	0	0	0	0	0	0	0	0	0	0	0	0	0	0	0	0	0
AABR07012044.2	13	4	2	1	4	0	0	0	0	8	0	5	2	5	6	8	9	5	5	6	1	4	6	3	4	1	7	5	4	9
AABR07012051.1	0	0	0	0	0	0	0	0	0	0	0	0	0	0	0	0	0	0	0	0	0	0	0	0	0	0	0	0	0	0
AABR07012051.2	0	0	0	0	0	0	0	0	0	0	0	0	0	0	0	0	0	0	0	0	0	0	0	0	0	0	0	0	0	0
AABR07012053.1	0	0	0	0	0	0	0	0	0	0	0	0	0	0	0	0	0	0	0	0	0	0	0	0	0	0	0	0	0	0
AABR07012053.2	0	0	0	0	0	0	0	0	0	0	0	0	0	0	0	0	0	0	0	0	0	0	0	0	0	0	0	0	0	0
AABR07012054.1	0	0	0	1	0	0	0	0	0	1	0	0	0	0	1	0	0	0	0	0	0	0	0	0	0	0	0	0	0	0
AABR07012058.1	0	0	0	0	0	0	0	0	0	0	0	0	0	0	0	0	0	0	0	0	0	0	0	0	0	0	0	0	0	0
AABR07012058.2	0	0	0	0	0	0	0	0	0	0	0	0	1	0	0	0	0	1	2	1	0	3	1	1	0	1	0	1	0	0
AABR07012061.1	0	0	0	0	0	0	0	0	0	0	0	0	0	0	0	0	0	0	0	0	0	0	0	0	0	0	0	0	0	0
AABR07012061.2	0	0	0	0	0	0	0	0	0	0	0	0	0	0	0	0	0	0	0	0	0	0	0	0	1	0	0	0	0	0
AABR07012065.1	3	0	3	0	3	1	1	0	0	2	0	0	0	2	3	6	7	4	0	3	1	1	7	7	7	6	2	4	2	12
AABR07012065.2	0	0	0	0	0	0	0	0	0	0	0	0	0	0	0	0	0	0	0	0	0	0	0	0	0	0	0	0	0	0
AABR07012065.3	0	0	0	0	0	0	0	0	0	0	0	0	0	0	0	0	0	0	0	0	0	0	0	0	0	0	0	0	0	0
AABR07012072.1	0	0	0	0	0	0	0	0	0	0	0	0	0	0	0	0	0	0	0	0	0	0	0	0	0	0	0	0	0	0
AABR07012072.2	0	0	0	0	0	0	0	0	0	0	0	0	0	0	0	0	0	0	0	0	0	0	0	0	0	0	0	0	0	0
AABR07012079.1	0	0	0	0	0	0	0	0	0	0	0	0	0	0	0	0	0	0	0	0	0	0	0	0	0	0	0	0	0	0
AABR07012081.1	0	0	0	0	0	0	0	0	0	0	0	0	0	0	0	0	0	0	0	0	0	0	0	0	0	0	0	0	0	0
AABR07012092.1	0	0	0	0	0	0	0	0	0	0	0	0	0	0	0	0	0	0	0	0	0	0	0	0	0	0	0	0	0	0
AABR07012092.2	0	0	0	0	0	0	0	0	0	0	0	0	0	0	0	0	1	1	0	0	0	0	0	0	0	0	0	0	0	0
AABR07012095.1	0	0	0	1	0	0	0	0	0	0	0	0	0	0	0	0	0	0	0	0	0	0	0	0	0	0	0	0	0	0
AABR07012097.1	0	0	0	0	0	2	0	0	0	1	0	0	7	0	0	0	0	0	0	0	0	2	0	0	0	0	1	0	1	0
AABR07012100.1	0	0	0	0	0	0	0	0	0	0	0	0	0	0	0	0	0	0	0	0	0	0	0	0	0	0	0	0	0	0
AABR07012100.2	51	46	35	53	34	51	18	0	0	51	0	34	43	54	27	21	81	73	139	73	66	47	65	58	67	76	110	94	60	81
AABR07012115.1	0	0	0	0	0	0	0	0	0	0	0	0	0	0	0	0	0	0	0	0	0	0	0	0	0	0	0	0	0	0
AABR07012129.1	47	23	11	21	29	18	19	1	0	50	0	44	88	51	47	56	61	70	95	70	39	46	45	54	43	51	48	52	66	73
AABR07012131.1	12	21	1	4	3	3	12	0	0	12	0	6	4	11	4	2	16	4	11	1	18	12	13	20	21	31	8	23	16	4
AABR07012133.1	0	0	0	0	0	0	1	0	0	0	0	0	0	0	0	1	1	0	1	0	0	0	0	0	0	0	0	0	0	2
AABR07012195.1	0	0	0	0	0	0	0	0	0	0	0	0	0	0	0	0	0	0	0	0	0	0	0	0	0	0	0	0	0	0
AABR07012269.1	0	0	0	0	0	0	0	0	0	0	0	0	0	0	0	0	0	0	0	0	0	0	0	0	0	0	0	0	0	0
AABR07012274.1	0	0	0	0	0	0	0	0	0	0	0	0	0	0	0	0	0	0	0	0	0	0	0	0	0	0	0	0	0	1
AABR07012276.1	0	0	0	0	0	0	0	0	0	0	0	0	0	0	0	0	0	0	0	0	0	0	0	0	0	0	0	0	0	0
AABR07012291.1	0	0	0	0	0	0	0	0	0	0	0	0	0	0	0	0	0	0	0	0	0	0	0	0	0	0	0	0	0	0
AABR07012291.2	0	0	0	0	0	0	0	0	0	0	0	0	0	0	0	0	0	0	0	0	0	0	0	0	0	0	0	0	0	0
AABR07012295.1	0	0	0	0	0	0	0	0	0	0	0	0	0	0	0	0	0	0	0	0	0	0	0	0	0	0	0	0	0	0
AABR07012299.1	0	0	0	0	0	0	0	0	0	0	0	0	0	0	0	0	0	0	0	0	0	0	0	0	0	0	0	0	0	0
AABR07012302.1	0	0	0	0	0	0	0	0	0	0	0	0	0	0	0	0	0	0	0	0	0	0	0	0	0	0	0	0	0	0
AABR07012307.1	2	0	6	0	0	0	1	0	0	0	0	0	0	0	4	0	0	0	0	0	0	2	0	0	0	0	1	0	1	0
AABR07012310.1	0	0	0	0	0	0	0	0	0	1	0	0	0	0	0	0	0	0	0	0	0	0	0	0	0	0	0	0	0	0
AABR07012312.1	0	0	0	0	0	0	0	0	0	0	0	0	0	0	0	0	0	0	0	0	0	0	0	0	0	0	0	0	0	0
AABR07012313.1	0	0	0	0	0	0	0	0	0	0	0	0	0	0	0	0	0	0	0	0	0	0	0	0	0	0	0	0	0	0
AABR07012314.1	3	10	7	1	6	8	2	0	0	1	0	5	2	12	3	1	2	1	11	8	10	5	8	5	2	0	2	1	4	4
AABR07012317.1	0	0	0	0	0	0	0	0	0	0	0	0	0	0	0	0	0	0	0	0	0	0	0	0	0	0	0	0	0	0
AABR07012317.2	0	0	0	0	0	0	0	0	0	0	0	0	0	0	0	0	0	0	0	0	0	0	0	0	0	0	0	0	0	0
AABR07012318.1	0	0	3	0	0	0	0	0	0	0	0	0	0	0	0	0	0	0	0	0	0	0	0	0	0	0	0	0	0	0
AABR07012323.2	0	0	0	0	0	0	0	0	0	0	0	0	0	0	0	0	0	0	0	0	0	0	0	0	0	0	0	0	0	0
AABR07012325.1	0	0	0	0	0	0	0	0	0	0	0	0	0	0	0	0	0	0	0	0	0	0	4	0	0	0	0	0	0	0
AABR07012329.1	0	0	0	0	0	0	0	0	0	0	0	0	0	0	0	0	0	0	0	0	0	0	3	0	0	0	0	0	0	0
AABR07012331.1	0	0	0	0	0	0	0	0	0	0	0	0	0	0	0	0	0	0	0	0	0	0	0	0	0	0	0	0	0	0
AABR07012342.1	0	0	0	0	0	0	0	0	0	0	0	0	0	0	0	0	0	0	0	0	0	0	0	0	0	0	0	0	0	0
AABR07012384.1	0	0	0	0	0	0	0	0	0	0	0	0	0	0	0	0	0	0	0	0	0	0	0	0	0	0	0	0	0	0
AABR07012426.1	0	0	0	0	0	0	0	0	0	0	0	0	0	0	0	0	0	0	0	0	1	0	0	0	0	0	0	0	0	0
AABR07012475.1	0	0	0	0	0	0	0	0	0	0	0	0	0	0	0	0	0	0	0	0	0	0	0	0	0	0	0	0	0	0
AABR07012475.2	855	505	466	522	430	443	338	1	0	562	0	480	534	435	446	383	550	639	945	615	508	591	400	520	480	689	691	676	599	833
AABR07012492.1	0	0	0	0	0	0	0	0	0	0	0	0	0	0	0	0	0	0	0	0	0	0	0	0	0	0	0	0	0	0
AABR07012575.1	4	0	2	0	1	0	0	0	0	7	0	1	1	0	3	2	4	0	8	1	2	6	3	3	1	2	2	4	1	2
AABR07012582.1	4	5	2	3	0	0	0	0	0	3	0	6	0	0	2	0	2	0	0	7	0	0	0	0	0	2	3	1	0	2
AABR07012582.2	0	0	0	0	0	0	0	1	0	0	0	0	0	0	0	1	0	0	0	0	0	0	0	0	0	0	0	1	0	0
AABR07012583.1	0	2	0	1	0	0	1	0	0	2	0	0	1	0	2	0	4	0	2	2	0	0	0	0	0	0	0	0	0	1
AABR07012583.2	356	130	220	232	436	217	173	13	12	419	6	347	378	216	608	552	477	381	611	395	499	429	383	301	423	470	631	525	537	585
AABR07012587.1	0	0	0	0	0	0	0	0	0	0	0	0	0	0	0	0	0	1	0	0	0	0	0	0	0	0	0	0	0	0
AABR07012588.1	0	0	0	0	0	0	0	0	0	0	0	0	0	0	0	0	0	0	0	0	0	0	0	0	0	0	0	0	0	0
AABR07012592.1	7	8	1	0	1	1	6	0	0	4	0	4	5	1	2	1	12	5	6	5	5	7	0	3	2	4	4	4	6	18
AABR07012613.1	0	0	0	0	0	0	0	0	0	0	0	0	0	0	0	0	0	0	0	0	0	0	0	0	0	0	0	0	0	0
AABR07012616.1	0	0	0	0	0	0	0	0	0	0	0	0	0	0	0	0	0	0	0	0	0	0	0	0	0	0	0	0	0	0
AABR07012635.1	0	0	0	0	0	0	0	0	0	0	0	0	0	0	0	0	0	0	0	0	0	0	0	0	0	0	0	0	0	0
AABR07012640.1	0	0	0	0	0	0	0	0	0	0	0	0	0	0	0	0	0	0	0	0	0	0	0	0	0	0	0	0	0	0
AABR07012658.1	0	0	0	0	0	0	0	0	0	0	0	0	0	0	0	0	0	0	0	0	0	0	0	0	0	0	0	0	0	0
AABR07012702.1	0	0	0	0	0	0	1	4	1	0	0	0	0	0	0	0	0	0	0	0	0	0	0	0	0	0	0	0	1	0
AABR07012711.1	21	9	5	2	4	3	9	0	0	16	0	9	11	5	8	4	6	9	18	16	16	22	5	5	11	15	8	29	10	25
AABR07012728.1	0	0	0	2	0	0	1	0	0	1	0	1	3	1	0	0	1	1	2	3	0	1	0	4	1	0	0	3	1	0
AABR07012728.2	0	0	0	1	0	0	0	0	0	0	0	0	0	0	0	4	0	1	0	0	0	3	0	0	0	0	1	3	0	1
AABR07012752.1	0	0	0	0	0	0	0	0	0	0	0	0	0	0	0	0	0	0	0	0	0	0	0	0	0	0	0	0	0	0
AABR07012757.1	0	0	0	0	0	0	0	0	0	0	0	0	1	0	0	0	0	0	0	0	0	0	0	0	0	0	0	0	1	0
AABR07012762.1	0	3	0	0	0	0	1	0	0	0	0	0	1	1	0	0	0	0	0	0	0	0	0	0	0	0	0	0	0	0
AABR07012763.1	0	0	0	0	0	0	0	0	0	0	0	0	0	0	0	0	0	0	0	0	0	0	0	0	0	0	0	0	0	0
AABR07012774.1	0	0	0	0	0	0	0	0	0	0	0	0	0	0	0	0	0	0	0	0	0	0	0	0	3	0	0	1	0	0
AABR07012774.2	0	0	0	0	0	0	0	0	0	0	0	0	0	0	0	0	0	0	0	0	0	0	0	0	0	0	0	0	0	0
AABR07012775.1	127	94	108	101	109	90	109	2	1	73	0	97	116	75	94	71	88	79	127	72	98	64	65	45	87	75	77	57	74	115
AABR07012777.1	0	0	0	0	0	0	1	0	0	0	0	1	0	0	2	0	0	3	1	0	0	0	0	0	0	0	0	0	0	2
AABR07012779.1	0	0	0	0	1	0	0	0	0	0	0	0	0	0	0	1	0	0	0	0	0	1	0	0	0	1	0	1	1	0
AABR07012785.1	0	0	0	0	0	0	1	0	0	0	0	1	0	0	2	0	0	3	1	0	0	0	0	0	0	0	0	0	0	2
AABR07012785.2	1	2	5	0	1	0	0	0	0	5	0	1	0	2	1	0	0	0	1	0	2	5	0	4	3	5	1	1	3	0
AABR07012786.1	0	0	0	0	0	0	0	0	0	0	0	0	0	0	0	0	0	0	0	0	0	0	0	0	0	0	0	0	0	0
AABR07012788.1	0	0	0	0	0	0	0	0	0	0	0	0	0	0	0	0	0	0	0	0	0	0	0	0	0	0	0	0	0	0
AABR07012795.1	20	10	8	9	24	15	9	0	0	41	0	33	24	12	10	21	19	45	74	65	20	22	31	38	33	18	53	37	59	38
AABR07012826.1	6	9	12	7	5	10	25	0	0	18	0	6	20	15	10	7	32	12	11	3	29	21	28	20	17	20	28	20	23	5
AABR07012843.1	0	0	0	0	0	0	0	0	0	0	0	0	0	0	0	0	0	0	0	0	0	0	0	0	0	0	0	0	0	0
AABR07012856.1	3	2	4	3	1	3	9	0	0	4	0	2	6	14	7	2	1	1	8	3	6	3	5	4	2	5	1	5	12	3
AABR07012868.1	27	15	28	11	13	20	16	0	0	20	0	16	18	16	8	21	28	18	45	15	37	29	39	25	21	26	39	18	29	19
AABR07012884.1	0	0	0	0	0	0	0	0	0	0	0	0	0	0	0	0	0	0	0	0	0	0	0	0	0	0	0	0	0	0
AABR07012943.1	0	0	0	0	0	0	0	0	0	0	0	0	0	0	0	0	0	0	0	0	0	0	0	0	0	0	0	0	0	0
AABR07013019.1	0	0	0	0	0	0	0	0	0	0	0	0	0	0	0	0	0	0	0	0	0	0	0	0	0	0	0	0	0	0
AABR07013023.1	0	0	0	0	0	0	0	0	0	0	0	0	0	0	0	0	0	0	0	0	0	0	0	0	0	0	0	0	0	0
AABR07013057.1	0	0	0	0	0	0	0	0	0	0	0	0	0	0	0	0	0	0	0	0	0	0	0	0	0	0	0	0	0	0
AABR07013065.1	0	0	0	0	0	0	0	0	0	0	0	0	0	0	2	0	0	0	0	0	0	0	0	0	0	0	0	0	0	0
AABR07013070.1	0	0	0	0	0	0	0	0	0	0	0	0	0	0	0	0	0	0	0	0	0	0	0	0	0	0	0	0	0	0
AABR07013073.1	0	0	0	0	0	0	0	0	0	0	0	0	0	0	0	0	0	0	0	0	0	0	0	0	0	0	0	0	0	0
AABR07013073.2	0	0	0	0	0	0	0	0	0	0	0	0	0	0	0	0	0	0	0	0	0	0	0	0	0	0	0	0	0	0
AABR07013073.3	0	0	0	0	0	0	0	0	0	0	0	0	0	0	0	0	0	0	0	0	0	0	0	0	0	0	0	0	0	0
AABR07013073.4	0	0	0	0	0	0	0	0	0	0	0	0	0	0	0	0	1	0	0	0	0	0	0	0	0	0	0	0	0	0
AABR07013085.1	1	0	0	1	0	0	0	0	0	0	0	0	0	0	0	0	0	0	0	1	0	0	0	4	2	0	0	2	1	1
AABR07013086.1	0	0	1	0	0	0	0	0	0	0	0	3	0	0	6	0	0	1	1	0	0	0	0	0	0	0	0	0	6	0
AABR07013095.1	0	0	0	0	0	0	0	0	0	0	0	0	0	0	0	0	0	0	0	0	0	0	0	0	0	0	0	0	0	0
AABR07013111.1	0	0	0	0	0	0	0	0	0	0	0	0	0	1	0	0	0	0	0	4	0	0	0	0	0	0	0	0	0	1
AABR07013116.1	0	0	0	0	0	0	0	0	0	0	0	0	0	0	0	0	0	0	0	0	0	0	0	0	0	0	0	0	0	0
AABR07013123.1	0	0	0	0	0	0	0	0	0	0	0	0	0	0	0	0	0	0	0	0	0	0	0	0	0	0	0	0	0	0
AABR07013140.1	0	0	0	0	0	0	0	0	0	0	0	0	0	0	0	0	0	0	0	0	0	0	0	0	0	0	0	0	0	0
AABR07013147.1	0	0	0	0	0	0	0	0	0	0	0	0	0	0	0	1	0	0	0	0	0	0	0	0	0	0	0	0	0	0
AABR07013154.1	0	0	6	0	0	0	3	0	0	0	0	0	0	0	0	0	0	0	0	0	1	0	0	0	0	0	0	0	0	0
AABR07013154.2	0	0	0	0	0	0	0	0	0	0	0	0	0	0	1	0	0	0	0	0	0	0	0	0	0	0	0	0	0	0
AABR07013157.1	2	0	0	0	0	0	0	0	0	0	0	0	0	0	0	0	0	0	0	0	0	0	0	0	0	0	1	1	0	0
AABR07013157.2	0	1	0	0	0	0	0	0	0	0	0	2	0	0	0	0	0	0	1	1	0	0	0	0	0	0	0	3	0	0
AABR07013165.1	1	1	0	0	0	0	0	0	0	0	0	0	1	1	0	1	0	1	0	5	1	0	0	1	0	0	0	0	1	0
AABR07013167.1	0	0	0	0	0	0	0	0	0	0	0	0	0	0	0	0	0	0	1	0	0	0	0	0	0	0	0	0	0	0
AABR07013200.1	0	0	0	0	0	0	0	0	0	0	0	0	0	0	0	0	0	0	0	0	0	0	0	0	0	0	0	0	0	0
AABR07013202.1	12	14	19	19	9	6	15	0	1	17	0	13	7	18	16	11	9	12	45	13	9	23	9	22	15	10	14	13	12	11
AABR07013255.1	11	9	16	26	14	23	21	6	0	28	0	22	49	21	60	36	70	16	46	23	37	20	48	20	24	58	60	26	49	28
AABR07013288.1	0	0	0	0	0	0	0	0	0	0	0	0	0	0	0	0	0	0	0	0	0	0	0	0	0	0	0	0	0	0
AABR07013288.2	0	0	0	0	0	0	0	0	0	0	0	0	0	0	0	0	0	0	0	0	0	0	0	0	0	0	0	0	0	0
AABR07013288.3	0	0	0	0	0	0	0	0	0	0	0	0	0	0	0	0	0	0	0	0	0	0	0	0	0	0	0	0	0	0
AABR07013288.4	16	24	17	20	35	12	20	1	0	21	0	26	23	18	37	24	30	31	37	24	28	17	16	10	27	28	32	19	36	58
AABR07013302.1	8	2	4	4	10	5	4	0	0	5	1	11	13	2	10	7	10	5	14	22	16	11	10	19	12	27	11	16	10	24
AABR07013304.1	0	0	0	0	0	0	0	0	0	0	0	0	0	0	0	0	0	0	0	0	0	0	0	0	0	0	0	0	0	0
AABR07013314.1	0	0	0	0	0	0	0	0	0	0	0	0	0	0	0	0	0	0	0	0	0	0	0	0	0	0	0	0	0	0
AABR07013323.1	0	0	0	0	0	0	0	0	0	0	0	0	0	0	0	0	0	0	0	0	0	0	0	0	0	0	0	0	0	0
AABR07013324.1	0	0	0	0	0	0	0	0	0	0	0	0	0	0	0	0	0	0	0	0	0	0	0	0	0	0	0	0	0	0
AABR07013365.1	0	0	0	0	0	0	0	0	0	0	0	0	0	0	0	0	0	0	0	0	0	0	0	0	1	0	0	0	0	1
AABR07013388.1	0	0	0	0	0	0	0	0	0	0	0	0	0	0	0	0	0	0	0	0	0	0	0	0	0	0	0	0	2	0
AABR07013410.1	0	0	0	0	0	0	0	0	0	0	0	0	0	0	0	0	0	0	0	0	0	0	0	0	0	0	0	0	0	1
AABR07013410.2	0	0	0	0	0	0	0	0	0	0	0	0	0	0	0	0	0	0	0	0	0	0	0	0	0	0	0	0	0	0
AABR07013410.3	0	0	0	0	0	0	0	0	0	0	0	0	0	0	0	0	0	0	0	0	0	0	0	0	0	0	0	0	0	0
AABR07013410.4	3	2	1	0	0	0	1	0	0	1	0	1	0	1	1	1	0	0	0	0	0	3	0	0	0	0	0	0	0	0
AABR07013412.1	0	0	0	0	0	0	0	0	0	0	0	0	0	0	0	0	0	0	0	0	0	0	0	0	0	0	0	0	0	0
AABR07013425.1	0	0	1	0	0	0	0	0	0	0	0	0	0	0	0	0	0	0	0	0	0	0	0	0	0	0	0	0	0	0
AABR07013435.1	0	0	0	0	0	0	0	0	0	0	0	0	0	0	0	0	0	0	0	0	0	0	0	0	0	0	0	0	0	0
AABR07013439.1	2	0	0	0	1	0	0	0	0	0	0	0	6	2	0	2	0	0	0	0	0	0	0	0	0	0	0	2	0	1
AABR07013453.1	0	0	0	0	0	0	0	0	0	0	0	0	0	0	0	0	0	0	0	0	0	0	0	0	0	0	0	0	0	0
AABR07013464.1	0	0	0	0	0	0	0	5	3	0	1	0	0	0	0	0	0	0	0	0	0	0	0	0	0	0	0	0	0	1
AABR07013477.1	0	0	0	0	0	0	0	0	0	0	0	0	0	0	0	0	0	0	0	0	0	0	0	0	0	0	0	0	0	0
AABR07013477.2	0	0	0	0	0	0	0	0	0	0	0	0	0	0	0	0	0	0	0	0	0	0	0	0	0	0	0	0	2	0
AABR07013488.2	0	0	0	0	0	0	0	0	0	0	0	0	0	0	0	0	0	0	0	0	0	0	0	0	0	0	0	0	0	0
AABR07013539.1	0	0	0	0	0	0	0	0	0	0	0	0	0	0	0	0	0	0	0	0	0	0	0	0	0	0	0	0	0	0
AABR07013550.1	0	0	0	0	0	0	0	0	0	0	0	0	0	0	0	0	0	0	0	0	0	0	0	0	0	0	0	0	1	0
AABR07013558.1	0	0	1	0	0	1	0	0	0	1	0	0	0	0	0	0	0	0	0	0	0	0	0	0	1	1	0	0	1	0
AABR07013566.1	12	8	6	6	6	9	6	0	0	11	0	17	7	14	15	2	8	4	21	5	2	10	12	12	14	15	4	6	4	19
AABR07013583.1	3	2	4	3	1	0	2	0	0	0	0	1	0	3	0	1	1	0	0	0	0	0	2	0	0	2	2	2	4	4
AABR07013586.1	0	0	0	0	0	0	0	0	0	0	0	0	0	0	0	0	0	0	0	0	0	0	0	0	0	0	0	0	0	0
AABR07013591.1	0	0	0	0	0	0	0	0	0	0	0	0	0	0	0	0	0	0	0	0	0	0	0	0	0	0	0	0	0	0
AABR07013639.1	0	0	0	0	0	0	0	0	0	0	0	0	0	0	0	0	0	0	0	0	0	0	0	0	0	0	0	0	0	0
AABR07013651.1	158	36	21	34	36	15	2202	0	0	22	1	41	70	28	13	8	23	12	69	21	45	34	26	18	1	96	4	17	18	16
AABR07013653.1	0	0	0	0	0	0	0	0	0	0	0	0	0	0	0	0	0	0	0	0	0	0	0	0	0	0	0	0	0	0
AABR07013654.1	0	0	0	0	0	0	0	0	0	0	0	0	0	0	0	0	0	0	0	0	0	0	0	0	1	0	0	0	1	0
AABR07013672.1	7	0	0	0	0	0	0	0	0	3	0	1	0	4	1	0	0	2	19	4	4	2	0	5	2	2	0	9	1	6
AABR07013676.1	0	0	0	0	0	0	0	0	0	0	0	0	0	0	0	0	0	0	0	0	0	0	0	0	0	0	0	0	0	0
AABR07013676.2	0	0	0	0	0	0	0	0	0	0	0	0	0	0	0	0	0	1	0	0	4	0	0	0	0	1	0	0	0	0
AABR07013686.1	0	0	0	0	0	0	0	0	0	0	0	0	0	0	0	0	0	0	0	0	0	0	0	0	0	0	0	0	0	0
AABR07013689.1	0	0	0	0	0	0	0	0	0	0	0	0	0	0	0	0	0	0	0	0	0	0	0	0	0	0	0	0	0	0
AABR07013698.1	0	0	0	0	0	0	0	0	0	0	0	0	0	0	0	0	0	0	0	0	0	0	0	0	0	0	0	0	0	0
AABR07013701.1	4	8	1	2	0	1	4	0	1	2	0	8	17	6	12	10	12	10	46	12	19	12	15	11	19	14	13	17	7	55
AABR07013718.1	0	0	0	0	0	0	0	0	0	0	0	0	0	0	0	0	0	0	0	0	0	0	0	0	0	0	0	0	0	0
AABR07013724.1	0	0	0	0	0	0	0	0	0	0	0	0	0	0	0	0	0	0	0	0	0	0	0	0	0	0	0	0	0	0
AABR07013729.1	0	0	0	0	0	0	0	0	0	1	0	0	0	0	0	0	0	0	0	0	0	0	0	0	0	0	0	0	0	0
AABR07013743.1	0	0	0	0	0	0	0	0	0	0	0	0	0	0	0	0	0	0	0	0	0	0	0	0	0	0	0	0	0	0
AABR07013746.1	0	2	2	0	0	0	1	0	0	0	0	0	1	0	1	0	0	0	1	0	0	0	0	0	0	1	1	1	0	0
AABR07013747.1	0	0	0	0	0	0	0	0	0	0	0	0	0	0	1	0	0	0	0	0	0	0	0	0	0	0	0	0	1	0
AABR07013747.2	0	0	0	0	0	0	0	0	0	0	0	0	2	0	0	0	0	0	1	0	0	0	0	0	0	0	0	0	0	0
AABR07013750.1	0	0	0	0	0	0	0	0	0	0	0	0	1	0	1	0	0	0	0	0	0	0	0	1	0	0	0	0	0	0
AABR07013762.1	0	0	0	0	0	0	0	0	0	0	0	0	0	0	0	0	0	0	0	0	0	0	0	0	0	0	0	0	0	0
AABR07013764.1	0	0	0	0	0	0	0	0	0	0	0	0	0	0	0	0	0	0	0	0	0	0	0	0	0	0	0	0	0	0
AABR07013764.2	0	0	0	0	0	0	0	0	0	0	0	0	0	0	0	0	0	0	0	0	0	0	0	0	0	0	0	0	0	0
AABR07013764.3	0	0	0	0	0	0	0	0	0	0	0	0	0	0	0	0	0	0	0	0	0	0	0	0	0	0	0	0	0	0
AABR07013776.1	0	2	0	4	0	2	0	0	0	1	0	0	2	0	2	0	0	0	0	0	1	1	1	1	0	0	0	0	0	1
AABR07013784.1	0	0	0	0	0	0	0	0	0	0	0	0	0	0	0	0	0	0	0	0	0	0	0	0	0	0	0	0	0	0
AABR07013788.1	0	0	0	0	0	0	0	0	0	0	0	0	0	0	0	0	0	0	0	0	0	0	0	0	0	0	0	0	0	0
AABR07013798.1	2	5	7	11	3	0	4	1	0	3	0	9	8	7	8	10	1	1	3	8	0	4	0	2	3	6	4	9	0	2
AABR07013801.1	0	1	5	1	0	0	2	0	0	0	0	2	0	4	4	1	2	1	1	7	1	0	1	1	2	0	0	0	0	0
AABR07013802.1	11	6	12	10	3	3	3	0	0	14	0	20	12	18	1	11	6	25	27	5	5	2	4	11	4	16	18	15	13	13
AABR07013841.1	0	0	0	0	0	0	0	0	0	0	0	0	0	0	0	0	0	0	0	0	0	0	0	0	0	0	0	0	0	0
AABR07013843.1	0	0	0	0	0	0	0	0	0	0	0	0	0	0	0	0	0	0	0	0	0	0	0	1	0	0	0	0	0	0
AABR07013907.1	0	0	0	0	0	0	0	0	0	0	0	0	0	0	0	0	0	0	0	0	0	0	0	0	0	0	0	0	0	0
AABR07013911.1	0	0	0	0	0	0	0	0	0	0	0	0	0	0	0	0	0	0	0	0	0	0	0	0	0	0	0	0	0	0
AABR07013914.1	0	0	0	0	0	0	0	0	0	0	0	0	0	0	0	0	0	0	0	0	0	0	0	0	0	0	0	0	0	0
AABR07013918.1	2	0	0	0	2	0	0	0	0	0	0	2	1	3	0	4	10	6	4	2	11	11	1	4	6	8	6	4	10	0
AABR07013922.1	0	0	4	0	1	0	1	0	0	1	0	0	0	1	0	0	1	0	0	0	0	0	1	0	2	0	2	0	2	0
AABR07013931.1	0	0	1	0	0	0	0	0	1	0	0	0	0	0	0	0	0	0	0	0	0	0	0	0	0	0	0	0	0	0
AABR07013931.2	0	0	0	0	0	0	0	0	0	0	0	0	0	0	0	0	0	0	0	0	0	0	0	0	0	0	0	0	0	0
AABR07013931.3	0	0	0	0	0	0	0	0	0	0	0	0	0	0	0	0	0	0	0	0	0	0	0	0	0	0	0	0	0	0
AABR07014016.1	0	0	0	0	0	0	0	0	0	0	0	0	0	0	0	0	0	0	0	0	0	0	0	0	0	0	0	0	0	0
AABR07014021.1	0	0	0	0	0	0	0	0	0	0	0	0	0	0	0	0	0	0	0	0	0	0	0	0	0	0	0	0	0	0
AABR07014084.1	0	0	0	0	0	0	0	0	0	0	0	0	0	0	0	0	0	0	0	0	0	0	0	0	0	0	0	0	0	0
AABR07014087.1	0	0	0	0	0	0	0	0	0	0	0	0	0	0	0	0	0	0	0	0	0	0	0	0	0	0	0	0	0	0
AABR07014089.1	0	0	0	0	0	0	0	0	0	0	0	0	0	0	0	0	0	0	0	0	0	0	0	0	0	0	0	0	0	0
AABR07014114.1	20	15	24	13	12	21	8	0	0	34	0	22	31	15	30	10	36	48	57	50	13	19	34	29	45	34	44	49	35	28
AABR07014118.1	1	0	1	0	0	0	0	0	0	0	0	0	0	0	6	1	0	2	0	0	1	0	0	0	3	0	0	0	0	1
AABR07014119.1	0	0	0	0	0	0	0	0	0	0	0	0	1	0	0	0	0	0	0	1	1	0	0	0	0	3	0	0	0	0
AABR07014125.1	0	0	0	0	0	0	0	0	0	0	0	0	0	0	0	0	0	0	0	0	0	0	0	0	0	0	0	0	0	0
AABR07014125.2	0	0	0	0	0	0	0	0	0	0	0	0	0	0	0	0	0	0	0	0	0	0	0	0	0	0	0	0	0	0
AABR07014132.1	0	0	0	1	0	1	0	0	0	0	0	0	0	0	0	0	0	1	0	0	0	0	0	0	1	0	0	1	0	2
AABR07014158.1	138	42	51	96	135	62	97	0	0	146	0	256	102	96	74	107	407	377	691	796	279	372	106	164	95	152	213	220	201	108
AABR07014161.1	0	0	0	0	0	0	0	0	0	0	0	0	0	0	0	0	0	0	0	0	0	0	0	0	0	0	0	0	0	0
AABR07014161.2	0	0	0	0	0	0	0	0	0	0	0	0	0	0	0	0	0	0	0	0	0	0	0	0	0	0	0	0	0	0
AABR07014177.1	0	0	0	0	0	0	0	0	0	0	0	0	0	1	0	0	0	0	0	0	0	0	0	0	0	0	0	0	0	0
AABR07014205.1	0	0	0	0	0	0	0	0	0	1	0	0	0	0	0	0	0	0	0	0	0	0	0	0	0	0	0	0	0	0
AABR07014218.1	7	5	0	2	3	0	17	0	0	1	0	5	0	1	4	3	2	0	20	3	9	1	18	2	4	7	11	0	7	7
AABR07014239.1	1	0	0	0	1	1	1	0	0	0	0	1	3	1	0	0	0	1	2	2	0	1	1	3	2	0	0	0	0	1
AABR07014241.1	0	0	0	0	0	0	0	0	0	0	0	0	0	0	0	0	0	0	0	0	0	0	1	0	0	0	0	0	0	0
AABR07014242.1	2	0	0	0	0	0	0	0	0	1	0	2	0	0	0	2	2	0	2	0	0	0	2	0	1	0	1	0	0	2
AABR07014259.1	1	1	0	2	2	1	2	0	0	1	0	10	0	6	6	1	2	1	4	1	2	3	3	4	4	1	1	10	1	1
AABR07014272.1	10	4	6	4	3	2	2	0	0	12	0	28	11	1	3	6	9	1	36	15	17	15	5	11	3	7	9	20	10	11
AABR07014275.1	0	4	3	9	2	3	0	0	0	0	0	1	1	0	3	2	0	0	1	0	3	0	1	1	0	3	0	1	4	1
AABR07014289.1	7	3	2	15	1	2	6	0	0	5	0	11	11	9	10	4	25	2	14	4	12	7	6	7	3	13	7	3	13	8
AABR07014290.1	0	0	0	0	0	0	0	0	0	0	0	0	0	0	0	0	0	0	0	0	0	0	0	0	0	0	0	0	0	0
AABR07014298.1	0	0	1	0	0	0	0	0	0	0	0	0	0	0	0	0	0	0	0	0	0	0	0	0	0	0	1	2	2	0
AABR07014301.1	0	0	0	0	0	0	0	0	0	0	0	0	0	0	0	0	0	1	0	0	0	0	0	0	0	0	0	0	0	0
AABR07014301.2	0	0	0	0	0	0	0	0	0	0	0	0	0	0	0	0	0	0	0	0	0	0	0	0	0	0	0	0	0	0
AABR07014301.3	7	3	1	1	0	1	0	0	0	2	0	6	4	0	5	1	4	2	9	2	1	0	13	11	4	0	0	6	6	13
AABR07014301.4	0	0	0	0	0	0	0	0	0	0	0	0	0	0	0	0	0	0	0	0	0	0	0	0	0	0	0	0	0	0
AABR07014304.1	127	37	28	47	41	56	18	0	0	74	0	85	68	35	47	72	52	98	116	62	58	65	42	55	46	48	76	88	56	72
AABR07014306.1	0	0	0	0	0	0	0	0	0	0	0	0	0	0	0	0	0	0	0	0	0	0	1	0	0	0	0	0	0	0
AABR07014306.2	4	5	19	3	2	4	1	0	0	3	0	14	10	3	1	5	22	16	45	6	11	22	16	14	22	8	4	12	18	13
AABR07014311.1	0	0	0	0	0	0	0	0	0	0	0	0	0	0	0	0	0	0	0	0	0	0	0	0	0	0	0	0	0	0
AABR07014313.1	0	0	1	0	2	0	0	0	0	0	0	0	0	0	1	1	1	1	2	1	1	1	1	2	1	1	0	0	2	0
AABR07014317.1	0	0	0	0	0	0	0	0	0	0	0	0	0	0	0	0	0	0	0	0	0	0	0	0	0	0	0	0	0	0
AABR07014317.2	0	0	0	0	0	0	0	0	0	0	0	0	0	0	0	0	0	0	0	0	0	0	0	0	0	0	0	0	0	0
AABR07014323.1	0	0	0	0	0	0	0	0	0	0	0	0	0	0	0	0	0	0	0	0	0	0	0	0	0	0	0	0	0	0
AABR07014328.1	0	0	0	0	0	0	0	0	0	0	0	0	0	0	0	0	0	0	0	0	0	0	0	0	0	0	0	0	0	0
AABR07014342.1	0	1	1	0	1	0	0	0	0	3	0	0	0	0	1	0	1	0	0	0	0	0	0	1	0	4	0	1	0	0
AABR07014350.1	0	0	0	0	0	0	0	0	0	0	0	0	0	0	0	0	0	0	0	0	0	0	0	0	0	0	0	0	0	0
AABR07014355.1	0	0	0	0	0	0	0	0	0	0	0	0	0	0	0	0	0	0	0	0	0	0	0	0	0	0	0	0	0	0
AABR07014384.1	0	0	0	0	0	0	0	0	0	0	0	0	0	0	0	0	0	0	0	0	0	0	0	0	0	0	0	0	0	0
AABR07014387.1	0	0	0	0	0	0	0	0	0	0	0	0	0	0	0	0	0	0	0	0	0	0	0	0	0	0	0	0	0	0
AABR07014424.1	0	0	0	0	0	0	0	0	0	0	0	0	0	0	0	0	6	5	12	2	1	0	1	6	1	0	0	0	3	0
AABR07014426.1	0	0	0	0	0	0	0	0	0	0	0	0	0	0	0	0	0	0	0	0	0	0	0	0	0	0	0	0	0	0
AABR07014443.1	0	0	0	0	0	0	0	0	0	0	0	0	0	0	0	0	0	0	1	0	0	0	0	0	0	0	0	0	0	0
AABR07014478.1	0	0	0	0	0	0	0	0	0	0	0	0	0	0	0	0	0	0	0	0	0	0	0	0	0	0	0	0	0	0
AABR07014487.1	0	0	0	0	0	0	0	0	0	0	0	0	0	0	0	0	0	0	0	0	0	0	0	0	0	0	0	0	0	0
AABR07014499.1	0	0	0	0	0	0	0	0	0	0	0	0	0	0	0	0	0	0	0	0	0	0	0	0	0	0	0	0	0	0
AABR07014512.1	1	1	0	0	0	0	2	0	0	2	0	2	1	0	0	0	5	0	14	1	2	12	3	1	4	9	13	0	4	7
AABR07014512.2	0	0	0	0	0	0	0	0	0	0	0	0	1	0	0	0	0	0	0	0	0	0	0	0	0	0	1	0	0	0
AABR07014524.1	0	0	0	0	0	0	0	0	0	0	0	0	0	0	0	0	0	0	0	0	0	0	0	0	0	0	0	0	0	0
AABR07014547.1	0	0	0	1	2	1	0	0	0	3	0	4	2	1	1	3	4	0	4	1	0	0	0	1	5	0	2	3	0	7
AABR07014550.1	40	44	13	9	27	14	3	0	0	32	0	36	44	17	27	36	50	23	115	58	59	35	33	55	29	24	64	62	51	48
AABR07014573.1	0	0	0	0	0	0	0	0	0	0	0	0	0	0	0	0	0	0	0	0	0	0	0	0	0	0	0	0	0	0
AABR07014573.2	0	0	0	0	0	0	0	0	0	0	0	0	0	0	0	0	0	0	0	0	0	0	0	0	0	0	0	0	0	0
AABR07014621.1	0	0	0	0	0	0	0	0	0	0	0	0	0	0	0	0	0	0	0	0	0	0	0	0	0	0	0	0	0	0
AABR07014630.1	0	0	0	0	0	0	0	0	0	0	0	0	0	0	0	0	0	0	0	0	0	1	0	0	0	0	0	0	0	0
AABR07014638.1	0	0	0	0	0	0	0	0	0	0	0	0	0	0	0	0	0	0	0	0	0	0	0	0	0	0	0	0	0	0
AABR07014649.1	0	0	0	0	0	0	0	0	0	0	0	0	0	0	0	0	0	0	0	0	0	0	0	0	0	0	0	0	0	0
AABR07014676.1	0	0	0	0	0	0	0	0	0	0	0	0	0	0	0	0	0	0	0	0	0	0	1	0	0	0	0	0	0	0
AABR07014690.1	0	0	0	0	0	0	0	0	0	0	0	0	0	0	0	0	0	0	0	0	0	0	0	0	0	0	0	0	0	0
AABR07014722.1	0	0	0	0	0	0	0	0	0	0	0	0	0	0	0	0	0	0	0	0	0	0	0	0	0	0	0	0	0	0
AABR07014739.1	0	0	0	0	0	0	0	0	0	0	0	0	0	0	0	0	0	0	0	0	0	0	0	0	0	0	0	0	0	0
AABR07014745.1	0	0	0	0	0	0	0	0	0	0	0	0	0	0	0	0	0	0	0	0	0	0	0	0	0	0	0	0	0	0
AABR07014756.1	0	0	0	1	0	0	0	0	0	0	0	0	0	0	0	0	0	0	0	0	0	0	0	0	0	0	0	0	0	0
AABR07014769.1	0	0	0	0	0	0	0	0	0	0	0	0	0	0	0	0	0	0	0	0	0	0	0	0	0	0	0	0	0	0
AABR07014804.1	5	1	0	0	0	1	2	0	0	4	0	6	0	0	3	0	2	3	3	0	2	1	1	1	1	2	0	2	1	2
AABR07014820.1	4	1	1	0	0	0	0	0	0	0	0	0	0	1	1	0	1	0	5	1	0	1	0	0	0	0	0	1	0	0
AABR07014823.1	1	4	0	2	0	0	3	0	0	0	0	2	1	0	0	3	0	1	1	0	0	1	2	0	1	0	0	1	0	0
AABR07014836.1	2	0	5	0	0	0	1	0	0	4	0	4	3	4	1	0	0	4	2	0	0	0	0	0	0	6	2	6	1	6
AABR07014855.1	45	50	38	88	69	41	76	9	13	37	5	49	54	57	55	43	29	31	46	22	25	31	34	36	23	36	46	29	20	52
AABR07014875.1	4	1	0	0	0	0	0	0	0	1	0	0	0	1	0	2	2	0	1	0	3	0	1	0	0	1	0	0	0	3
AABR07014881.1	0	2	0	0	0	0	0	0	0	1	0	1	0	0	0	0	1	0	0	3	0	0	0	0	0	0	3	2	0	1
AABR07014882.1	0	0	0	0	0	0	0	0	0	0	0	0	0	0	0	0	0	0	0	0	0	0	0	0	0	0	0	0	0	0
AABR07014885.1	0	1	0	0	0	0	0	0	0	0	0	0	0	0	0	0	0	0	0	0	0	0	0	0	0	0	0	0	0	0
AABR07014897.1	0	0	0	0	0	0	0	0	0	0	0	0	0	0	0	0	0	0	0	0	0	0	0	0	0	0	0	0	0	0
AABR07014897.2	0	0	0	0	0	0	0	0	0	0	0	0	0	0	0	0	0	0	0	0	0	0	0	0	0	0	0	0	0	0
AABR07014914.1	2	0	0	0	0	0	0	0	0	0	0	0	0	0	0	2	2	0	2	0	0	2	0	0	0	0	0	0	1	0
AABR07014925.1	0	0	0	0	0	0	0	0	0	0	0	0	0	0	0	0	0	0	0	0	0	0	0	0	0	0	0	0	0	0
AABR07014974.1	94	68	57	102	56	27	73	1	0	86	0	82	81	71	120	46	82	79	126	100	67	60	34	69	63	60	59	48	60	72
AABR07014980.1	1	0	0	0	0	0	0	0	0	1	0	0	0	0	0	0	0	0	1	1	0	0	5	1	0	0	0	0	0	0
AABR07014983.2	0	0	0	0	0	0	0	0	0	0	0	0	0	0	0	0	0	0	0	0	0	0	0	0	0	0	0	0	0	0
AABR07014987.1	0	0	0	0	0	0	0	0	0	0	0	0	0	0	0	0	0	0	0	0	0	0	0	0	0	0	0	0	0	0
AABR07014996.1	1	0	0	0	0	4	1	0	0	1	0	1	1	1	0	0	0	0	3	2	3	0	0	0	1	0	3	5	4	5
AABR07015002.1	3	1	0	0	0	0	0	0	0	0	0	0	1	0	0	0	0	0	0	0	0	1	0	0	3	0	2	2	0	0
AABR07015003.1	506	322	284	232	241	175	78	4	2	525	0	394	474	147	280	395	242	483	598	695	262	320	260	452	231	295	445	503	349	907
AABR07015006.1	50	56	51	111	56	55	116	0	0	60	0	44	82	53	82	50	29	16	32	31	27	34	30	45	26	33	63	38	23	43
AABR07015006.2	0	0	0	0	0	0	0	0	0	0	0	0	0	0	0	0	0	0	0	0	0	0	0	0	0	0	0	0	0	0
AABR07015007.1	0	1	0	0	0	0	0	0	0	0	0	0	0	0	0	0	0	0	0	1	0	0	0	0	1	0	1	0	0	0
AABR07015015.1	1	3	2	0	1	1	0	0	0	3	0	1	5	4	1	3	16	1	16	3	9	6	1	6	9	1	4	19	4	13
AABR07015015.2	2	1	1	0	0	0	0	0	0	1	0	0	0	1	0	0	0	2	1	0	1	0	1	0	1	0	1	0	2	1
AABR07015029.1	0	0	0	0	0	0	0	0	0	0	0	0	0	0	0	0	0	0	0	1	0	0	0	0	0	0	0	0	0	0
AABR07015033.1	0	0	0	0	0	0	0	0	0	0	0	0	0	0	0	0	0	0	0	0	0	0	0	0	0	0	0	0	0	0
AABR07015040.1	3	2	2	2	1	3	1	0	0	1	0	0	0	1	0	4	2	2	3	0	0	2	0	0	2	0	5	2	1	3
AABR07015042.1	2	5	3	1	1	4	14	0	1	0	1	0	3	14	10	9	0	14	4	2	5	1	1	0	0	0	0	0	0	0
AABR07015055.1	3	3	0	6	4	1	1	2	6	0	0	0	0	2	8	3	0	1	0	1	0	0	4	0	0	0	1	0	0	0
AABR07015055.2	120	229	100	63	194	518	687	71	56	19	47	37	110	598	1212	775	40	807	108	32	301	41	252	156	32	24	96	8	113	23
AABR07015056.1	11	12	5	10	7	18	13	0	0	2	0	0	7	39	52	50	2	114	9	3	72	11	68	34	6	5	41	0	49	6
AABR07015057.1	9	17	9	25	19	10	18	93	132	7	81	3	7	14	18	10	3	4	2	4	0	1	3	5	2	1	3	2	1	1
AABR07015066.1	0	0	0	0	0	0	0	0	0	0	0	0	0	1	0	0	0	0	0	0	1	0	0	0	0	0	0	0	0	0
AABR07015067.1	0	0	0	0	0	1	0	0	0	0	0	0	0	0	0	0	0	0	0	0	0	0	0	0	0	0	0	0	0	0
AABR07015067.2	0	0	0	0	0	0	0	0	0	0	0	0	0	0	1	0	0	0	0	0	0	0	0	0	0	0	0	0	0	0
AABR07015078.1	0	0	0	0	0	0	0	0	0	0	0	0	0	0	0	0	0	0	0	0	0	0	0	0	0	0	0	0	0	0
AABR07015078.2	0	0	0	0	0	0	0	0	0	0	0	0	0	0	0	0	0	0	0	0	0	0	0	0	0	0	0	0	0	0
AABR07015079.1	0	0	0	0	1	0	0	0	2	0	0	0	0	0	1	2	0	1	0	0	0	0	0	0	0	0	0	0	0	0
AABR07015080.1	0	0	0	0	0	0	0	0	0	0	0	0	0	0	0	0	0	0	0	0	0	0	0	0	0	0	0	0	0	0
AABR07015080.2	0	0	1	1	0	7	4	1	0	0	6	0	0	3	7	6	0	10	0	0	2	0	4	0	0	0	0	0	1	1
AABR07015081.1	332	345	246	89	371	729	535	0	8	91	2	58	291	905	1641	1153	165	3271	371	109	1043	187	1095	555	115	103	789	83	674	130
AABR07015081.2	0	0	0	0	0	0	0	0	0	0	2	0	0	0	0	0	0	0	0	0	0	0	0	0	0	0	0	0	0	0
AABR07015112.1	0	0	0	0	0	0	0	0	0	0	0	0	0	0	0	0	0	0	0	0	0	0	0	0	0	0	0	0	0	0
AABR07015165.1	148	96	156	118	123	82	121	0	0	127	0	143	187	119	138	95	205	145	268	156	152	160	129	134	152	178	166	157	129	195
AABR07015180.1	0	0	0	0	0	0	0	0	0	0	0	0	3	0	0	0	0	1	2	0	0	0	2	0	0	0	0	0	1	0
AABR07015294.1	3	5	0	5	4	4	1	0	0	1	0	2	2	1	6	1	1	2	3	2	1	2	0	4	2	5	2	5	3	0
AABR07015320.1	0	0	0	0	0	0	0	0	0	0	0	0	0	0	0	0	0	0	0	0	0	0	0	0	0	0	0	0	0	0
AABR07015346.1	11	14	15	5	12	9	1	0	0	31	0	31	18	3	8	12	14	30	52	32	16	16	10	19	18	13	21	13	19	35
AABR07015358.1	0	0	0	0	0	0	0	0	0	0	0	0	0	0	0	0	0	0	0	0	0	0	0	0	0	0	0	0	0	0
AABR07015394.1	0	0	0	0	0	0	0	0	0	0	0	0	0	0	0	0	0	0	1	0	0	0	0	0	0	0	0	0	0	0
AABR07015399.1	0	0	0	0	0	0	0	0	0	0	0	0	0	0	0	0	0	0	0	0	0	0	0	0	0	0	0	0	0	0
AABR07015467.1	0	0	0	0	0	0	0	0	0	0	0	0	0	0	0	0	0	0	0	0	0	0	0	0	0	0	0	0	0	0
AABR07015468.1	0	0	0	0	0	0	0	0	0	0	0	0	0	0	0	0	0	0	0	0	0	0	0	0	0	0	0	0	0	0
AABR07015476.1	0	0	0	0	0	0	1	0	0	0	0	0	0	0	0	0	0	0	0	0	0	0	0	0	0	1	0	0	0	0
AABR07015500.1	0	0	1	0	0	0	0	0	0	0	0	0	0	0	0	0	2	0	0	0	1	0	0	0	0	0	0	1	1	0
AABR07015507.1	445	266	263	286	350	287	182	0	1	365	0	386	406	272	306	303	356	443	699	521	310	335	218	271	245	281	420	425	336	432
AABR07015510.1	0	0	0	0	0	0	0	0	0	0	0	0	0	0	0	0	0	0	0	0	0	0	0	0	0	0	0	0	0	0
AABR07015517.1	0	1	0	0	0	0	0	0	0	0	0	0	4	0	0	0	0	0	0	0	0	0	1	1	0	0	0	0	0	5
AABR07015517.2	0	0	0	0	0	0	0	0	0	0	0	0	0	0	0	0	0	0	0	0	0	0	0	0	0	0	0	0	0	0
AABR07015517.3	0	0	0	0	0	0	0	0	0	0	0	0	0	0	0	0	0	0	0	0	0	0	0	0	0	0	0	0	0	0
AABR07015525.1	0	0	0	0	0	0	0	0	0	0	0	0	0	0	0	0	0	0	0	0	0	0	0	0	0	0	0	0	0	0
AABR07015531.1	0	0	0	0	0	0	0	0	0	0	0	0	0	0	0	0	0	0	0	0	0	0	0	0	0	0	0	0	0	0
AABR07015547.1	0	0	0	0	0	0	0	0	0	0	0	0	0	0	0	0	0	0	0	0	0	0	0	0	0	0	0	0	0	0
AABR07015555.1	0	0	0	0	0	0	0	0	0	0	0	0	0	0	0	0	0	0	0	0	0	0	0	0	0	0	0	0	0	0
AABR07015556.1	0	0	0	0	0	0	0	0	0	0	0	0	0	0	0	0	0	0	0	0	0	0	0	0	0	0	0	0	0	0
AABR07015559.1	0	0	0	0	0	0	1	0	0	0	0	0	0	0	0	0	0	2	1	1	0	0	0	0	0	0	0	0	0	0
AABR07015582.1	0	0	0	0	0	0	0	0	0	0	0	0	0	0	0	0	0	0	0	0	0	0	0	0	0	0	0	0	0	0
AABR07015582.2	0	0	0	0	0	0	0	0	0	0	0	0	0	0	0	0	0	0	0	0	0	0	0	0	0	0	0	0	0	0
AABR07015596.1	0	0	0	0	0	0	0	0	0	0	0	0	0	0	0	0	0	0	0	0	0	0	0	0	0	0	0	0	0	0
AABR07015608.1	0	1	0	0	1	0	0	0	0	0	0	0	0	0	0	0	0	0	0	0	0	0	0	0	0	0	0	0	0	0
AABR07015639.1	3	0	1	1	0	0	1	0	0	1	1	10	1	0	1	2	9	4	10	5	1	5	0	8	0	1	7	2	2	0
AABR07015647.1	0	0	0	0	0	0	0	0	0	0	0	0	0	0	0	0	0	0	0	0	0	0	0	0	0	0	0	0	0	0
AABR07015647.2	0	0	0	0	0	0	0	0	0	0	0	0	0	0	0	0	0	0	0	0	0	0	0	0	0	0	0	0	0	0
AABR07015648.1	0	0	0	0	0	0	0	0	0	0	0	0	0	0	0	0	0	0	0	0	0	0	0	0	0	0	0	0	0	0
AABR07015652.1	0	0	0	0	0	0	0	0	0	0	0	0	0	0	0	0	0	0	0	0	0	0	0	0	0	0	0	0	0	0
AABR07015654.1	0	0	0	0	0	0	0	0	0	0	0	0	0	0	0	0	0	0	0	0	0	0	0	0	0	0	0	0	0	0
AABR07015674.1	0	0	0	0	0	0	0	0	0	0	0	0	0	0	0	0	0	0	0	0	0	0	1	0	0	0	0	0	0	0
AABR07015687.1	0	1	0	0	0	1	0	0	0	1	0	0	0	0	0	0	0	0	0	0	0	2	0	0	0	0	0	0	0	0
AABR07015705.1	0	0	0	0	0	0	0	0	0	0	0	0	3	0	0	0	0	2	0	0	0	0	0	2	0	0	0	0	0	0
AABR07015719.1	0	2	0	1	1	0	0	0	0	0	0	2	1	2	1	1	4	1	0	1	1	3	0	0	0	1	1	1	0	5
AABR07015729.1	831	351	439	297	447	257	269	0	0	812	0	588	557	395	416	555	966	971	1495	960	805	827	709	647	895	795	926	887	966	1068
AABR07015737.1	0	0	0	0	0	0	0	0	0	0	0	0	0	0	0	0	0	0	0	0	0	0	0	0	0	0	0	0	0	0
AABR07015743.1	0	2	0	0	0	0	1	0	0	5	0	1	0	1	0	2	1	3	0	1	1	1	3	0	1	0	1	0	0	0
AABR07015759.1	0	0	0	0	0	0	0	0	0	0	0	0	0	0	0	0	0	0	0	0	0	0	0	0	0	0	0	0	0	0
AABR07015761.1	0	0	0	0	0	0	0	0	0	0	0	1	0	0	0	0	0	0	0	0	0	0	0	0	0	0	0	0	0	0
AABR07015783.1	0	0	0	0	0	0	0	0	0	0	0	0	0	0	0	0	0	0	0	0	0	0	0	0	0	0	0	0	0	0
AABR07015784.1	0	0	0	0	0	0	0	0	0	0	0	0	0	0	0	0	0	0	0	0	0	0	0	0	0	0	0	0	0	0
AABR07015791.1	0	0	0	0	0	0	0	0	0	6	0	0	0	0	0	0	0	0	0	0	0	0	0	0	1	1	0	2	0	0
AABR07015800.1	0	0	0	0	0	0	0	0	0	1	0	0	0	0	0	0	0	0	0	0	0	0	0	0	0	0	0	0	0	0
AABR07015800.2	0	0	0	0	0	0	0	0	0	0	0	0	0	0	0	0	0	0	0	0	0	0	0	0	0	0	0	0	0	0
AABR07015812.1	1	0	0	0	1	0	0	0	0	6	0	0	0	0	1	0	0	0	1	0	0	0	1	1	1	6	1	0	1	0
AABR07015812.2	0	0	0	0	0	0	0	0	0	0	0	0	0	0	0	0	0	0	0	0	0	0	0	0	0	0	0	0	1	0
AABR07015814.1	0	0	0	0	0	0	0	0	0	0	0	0	0	0	0	0	0	0	0	0	0	0	0	0	0	0	0	0	0	0
AABR07015824.1	0	0	0	0	0	0	0	0	0	0	0	0	0	0	0	0	0	0	0	0	0	0	0	0	0	0	0	0	0	0
AABR07015831.1	0	0	0	0	0	0	0	0	0	0	0	0	0	0	0	0	0	0	0	0	0	0	0	0	0	0	0	0	0	0
AABR07015834.1	0	0	0	0	0	0	0	0	0	1	0	0	0	0	0	0	0	1	0	0	0	0	0	0	0	0	0	0	0	0
AABR07015838.1	0	0	0	0	0	0	0	0	0	0	0	0	0	0	0	0	1	0	0	0	0	0	0	0	0	0	0	0	0	0
AABR07015846.1	0	0	0	0	0	0	0	0	0	0	0	0	0	0	0	0	0	0	0	0	0	0	0	0	0	0	0	0	0	0
AABR07015855.1	8	9	25	20	12	6	7	0	0	7	0	11	19	15	7	4	2	4	4	12	12	5	12	11	10	11	14	15	10	10
AABR07015881.1	0	0	1	2	0	0	0	0	0	0	0	0	2	2	0	0	2	0	3	1	4	1	1	0	0	1	2	2	0	0
AABR07015889.1	0	0	0	0	2	0	0	0	0	2	0	0	1	1	0	1	1	2	1	4	0	0	1	0	2	0	0	1	2	0
AABR07015903.1	0	0	0	0	0	0	0	0	0	0	0	0	0	0	0	0	0	0	0	0	1	0	0	0	0	0	0	0	0	0
AABR07015907.1	0	0	0	0	0	0	0	0	0	0	0	0	0	0	0	0	0	0	0	0	0	0	0	0	0	0	0	0	0	0
AABR07015907.2	0	0	0	0	0	0	0	0	0	1	0	0	1	0	0	0	2	1	0	0	0	0	0	0	1	1	1	0	0	0
AABR07015917.1	0	4	5	1	2	3	0	0	0	0	0	1	1	6	1	0	1	1	6	1	4	2	0	2	2	9	14	0	6	3
AABR07015941.1	2	2	0	2	2	0	5	0	0	2	0	0	2	0	1	1	0	3	1	3	1	0	3	2	0	3	5	1	0	3
AABR07015941.2	0	0	0	0	0	0	0	0	0	0	0	0	0	1	0	0	0	0	0	0	0	0	0	0	0	0	0	0	0	0
AABR07015942.1	0	0	0	0	0	0	0	0	0	0	0	0	0	0	0	0	0	0	0	0	0	0	0	0	0	0	0	0	0	0
AABR07015966.1	4	1	0	0	0	0	0	0	0	4	0	2	0	0	1	0	0	2	4	1	0	1	0	2	1	1	0	1	0	0
AABR07015977.1	0	0	0	0	0	0	0	0	0	0	0	0	0	0	0	0	0	0	0	0	0	0	0	0	0	0	0	0	0	0
AABR07015994.1	0	0	0	0	0	0	0	0	0	0	0	0	0	0	0	0	0	0	0	0	0	0	0	0	0	0	0	0	0	0
AABR07016056.1	0	0	0	0	0	0	0	0	0	0	0	0	0	0	0	0	0	0	0	0	0	0	0	0	0	0	0	0	0	0
AABR07016058.1	0	0	0	0	0	0	0	0	0	0	0	0	0	0	0	0	0	0	0	0	0	0	0	0	0	0	0	0	0	0
AABR07016141.1	8	1	3	3	6	7	10	1	0	7	0	2	9	2	11	5	12	11	7	10	7	16	6	3	22	18	9	16	21	11
AABR07016166.1	0	0	0	0	0	0	0	0	0	0	0	0	0	0	0	0	0	0	0	0	0	0	0	0	0	0	0	0	0	0
AABR07016292.1	0	0	0	0	0	0	0	0	0	0	0	0	0	0	0	0	0	0	0	0	0	0	0	0	0	0	0	0	0	0
AABR07016310.1	0	0	0	0	0	0	0	0	0	0	0	0	0	0	0	0	0	0	0	0	0	0	0	0	0	0	0	0	0	0
AABR07016310.2	0	0	0	0	0	0	0	0	0	0	0	0	0	0	0	0	0	0	0	0	0	0	0	0	0	0	0	0	0	0
AABR07016332.1	0	0	0	0	0	0	0	0	0	0	0	0	0	0	0	0	0	0	0	0	0	0	0	0	0	0	0	0	0	0
AABR07016365.1	0	0	0	0	0	0	0	0	0	0	0	0	0	0	0	0	0	0	0	0	0	0	0	0	0	0	0	0	0	0
AABR07016412.1	0	0	0	0	0	0	0	0	0	0	0	0	0	0	0	0	0	0	0	0	0	0	0	0	0	0	0	0	0	0
AABR07016418.1	0	0	0	0	0	0	0	0	0	0	0	0	0	0	0	0	0	0	0	0	0	0	0	0	0	0	0	0	0	0
AABR07016428.1	7	1	0	1	2	1	1	0	1	1	0	0	2	0	0	0	0	1	1	0	0	1	0	0	0	2	0	0	0	0
AABR07016545.1	0	0	0	1	0	3	0	0	0	0	0	0	1	0	0	0	0	1	0	0	0	0	0	0	0	0	0	0	1	0
AABR07016556.1	0	0	0	0	0	0	0	0	0	0	0	0	0	0	0	0	0	0	0	0	0	0	0	0	0	0	0	0	0	0
AABR07016556.2	0	0	0	0	0	0	0	0	0	0	0	0	0	0	0	0	0	0	0	0	0	0	0	0	0	0	0	0	0	0
AABR07016556.3	0	0	0	0	0	0	0	0	0	0	0	0	0	0	0	0	0	0	0	0	0	0	0	0	0	0	0	0	0	0
AABR07016558.1	0	3	0	0	0	0	0	0	0	0	0	0	0	0	0	0	0	0	0	0	0	0	0	0	0	0	0	0	0	0
AABR07016558.2	0	0	0	0	0	0	0	0	0	0	0	0	0	0	0	0	0	0	0	0	0	0	0	0	0	0	0	0	0	0
AABR07016559.1	0	0	0	0	0	0	0	0	0	0	0	0	0	0	0	0	1	0	0	0	0	0	0	0	0	0	0	0	0	0
AABR07016566.1	0	0	0	0	0	0	0	0	0	0	0	0	0	0	0	0	0	0	0	0	0	0	0	0	0	2	0	0	0	0
AABR07016572.1	32	27	41	33	23	38	31	1	0	26	0	42	42	56	47	32	131	48	58	26	51	55	24	24	33	47	43	49	36	28
AABR07016573.1	7	2	0	1	0	0	1	0	0	0	0	2	1	1	0	0	1	0	1	1	0	0	0	4	0	2	0	0	0	1
AABR07016578.1	0	0	0	0	0	0	0	0	0	0	0	0	0	0	0	0	0	0	0	0	0	0	0	0	0	0	0	0	0	0
AABR07016578.2	6	23	20	21	2	6	13	0	0	7	0	13	14	7	9	13	13	11	32	6	12	7	23	18	18	12	8	23	9	19
AABR07016578.3	20	3	18	10	22	16	5	0	0	24	0	10	11	22	11	16	17	70	47	29	41	25	17	8	36	38	17	25	17	35
AABR07016586.1	0	0	0	0	0	0	0	0	0	0	0	0	0	0	0	0	0	0	0	0	0	0	0	0	0	0	0	0	0	0
AABR07016589.1	0	0	0	0	0	0	0	0	0	0	0	0	0	0	0	0	0	0	0	0	0	0	0	0	0	0	0	0	0	0
AABR07016592.1	0	0	0	0	0	0	0	0	0	0	0	0	0	0	0	0	0	0	0	0	0	0	0	0	0	0	0	0	0	0
AABR07016619.1	0	0	0	0	0	0	0	0	0	0	0	0	0	0	0	0	0	0	0	0	0	0	0	0	0	0	0	0	0	0
AABR07016621.1	0	0	0	0	0	0	0	0	0	0	0	0	0	0	0	0	0	0	0	0	0	0	0	0	0	0	0	0	0	0
AABR07016623.1	1	0	3	0	0	0	0	0	0	0	0	0	0	0	0	0	0	1	1	1	0	1	0	0	2	0	0	0	0	0
AABR07016633.1	0	0	0	0	0	0	0	0	0	0	0	1	0	1	3	3	0	0	1	1	0	0	1	5	0	0	0	1	0	0
AABR07016635.1	1	0	0	0	0	0	0	0	0	0	0	0	0	0	0	0	0	0	0	0	0	0	0	0	0	0	0	0	0	0
AABR07016640.1	0	1	1	5	1	3	15	0	0	0	0	1	0	0	0	0	0	0	0	1	0	4	2	0	0	0	2	1	1	1
AABR07016640.2	0	0	0	0	0	0	0	0	0	0	0	0	0	0	0	0	0	0	0	0	0	0	0	0	0	0	0	0	0	0
AABR07016640.3	0	0	0	0	0	0	0	0	0	0	0	0	0	0	0	0	0	0	0	0	0	0	0	0	0	0	0	0	0	0
AABR07016672.1	0	0	0	0	0	0	0	0	0	0	0	0	0	0	0	0	0	0	0	0	0	0	0	0	0	0	0	0	0	0
AABR07016674.1	0	0	0	0	0	0	1	0	0	0	0	0	3	0	0	0	1	0	0	0	0	0	0	0	0	0	0	0	0	0
AABR07016692.1	0	1	0	0	0	0	0	0	0	0	0	0	0	0	1	0	0	0	0	0	2	0	0	0	0	0	0	0	0	0
AABR07016703.1	0	0	0	0	0	0	0	0	0	0	0	0	0	0	0	0	0	0	0	0	0	0	0	0	0	0	0	0	0	0
AABR07016721.1	0	1	3	0	0	0	0	0	0	0	0	0	0	5	0	1	0	0	0	1	3	0	1	0	0	1	4	0	0	2
AABR07016722.1	0	0	0	0	0	0	0	0	0	0	0	0	0	0	0	0	0	0	0	0	0	0	0	0	0	0	0	0	0	0
AABR07016731.1	0	0	0	0	0	0	0	1	0	0	0	0	0	0	0	0	0	0	0	0	0	0	0	0	0	0	0	0	0	0
AABR07016731.2	0	0	1	0	0	0	0	0	0	0	0	0	6	0	0	2	0	0	0	1	2	0	1	1	2	5	1	4	6	5
AABR07016769.1	0	0	0	0	0	0	0	0	0	0	0	0	0	0	0	0	0	0	0	0	0	0	0	0	0	0	0	0	0	0
AABR07016779.1	1	1	0	1	0	0	0	0	0	3	0	0	2	1	3	1	1	2	0	1	1	1	1	0	3	2	1	2	2	1
AABR07016805.1	0	0	0	0	0	0	0	0	0	0	0	0	0	0	0	0	0	0	0	0	0	0	4	0	0	0	0	0	0	0
AABR07016841.1	1	1	0	0	0	0	0	0	0	1	0	0	5	1	0	0	0	0	2	0	0	0	1	1	0	0	0	4	0	0
AABR07016841.2	0	0	0	0	0	0	0	0	0	0	0	0	0	0	0	0	0	0	0	0	0	0	0	0	0	1	0	0	0	0
AABR07016845.1	39	22	38	26	24	9	17	0	0	76	0	29	31	35	33	14	50	21	111	44	80	43	53	54	59	84	100	85	62	46
AABR07016856.1	98	53	41	54	45	34	46	1	0	50	0	58	49	33	40	26	68	43	126	80	75	66	39	50	51	95	120	71	76	87
AABR07016865.1	0	0	0	0	0	0	0	0	0	0	0	0	0	0	0	0	0	0	0	0	0	0	0	0	0	0	0	0	0	0
AABR07016873.1	0	0	0	0	0	0	0	0	0	0	0	0	0	0	0	0	0	0	0	0	0	0	0	0	0	0	0	0	0	0
AABR07016883.1	0	0	0	0	0	0	0	0	0	0	0	0	0	0	0	0	0	0	0	0	0	0	0	0	0	0	0	0	0	0
AABR07016919.1	0	0	0	0	0	0	0	0	0	0	0	0	0	0	0	0	0	0	0	0	0	0	0	0	0	0	0	0	0	0
AABR07016934.1	0	0	0	0	0	0	0	0	0	0	0	0	0	0	0	0	0	0	0	0	0	0	0	0	0	0	0	0	0	0
AABR07016947.1	0	0	0	0	0	0	0	0	0	0	0	0	0	0	0	0	0	0	0	0	0	0	0	0	0	0	0	0	0	0
AABR07016947.2	0	0	0	0	0	0	0	0	0	0	0	0	0	0	0	0	0	0	0	0	0	0	0	0	0	0	0	0	0	0
AABR07016950.1	0	0	0	0	0	0	0	0	0	0	0	0	0	0	0	0	0	0	0	0	0	0	0	0	0	0	0	0	0	0
AABR07016950.2	0	0	0	0	0	0	0	0	0	0	0	0	0	0	0	0	0	0	0	0	0	0	0	0	0	0	0	0	0	0
AABR07016966.1	0	0	0	0	0	0	0	0	0	0	0	0	0	0	0	1	0	0	0	0	0	0	0	0	0	0	0	0	0	0
AABR07016975.1	0	0	0	0	0	0	0	0	0	0	0	0	0	0	0	0	0	0	0	0	0	0	0	0	0	0	0	0	0	0
AABR07016975.2	0	0	0	0	0	0	0	0	0	0	0	0	0	0	0	0	0	0	0	0	0	0	0	0	0	0	0	0	0	0
AABR07016976.1	0	0	0	1	0	0	0	0	0	0	0	0	0	1	0	0	0	0	0	0	0	0	0	0	0	0	0	0	0	0
AABR07016992.1	0	0	0	0	0	0	0	0	0	0	0	0	0	0	0	0	0	0	0	0	0	0	0	0	0	0	0	0	0	0
AABR07016992.2	0	0	0	0	0	0	0	0	0	0	0	0	0	0	0	0	0	0	0	0	0	0	0	0	0	0	0	0	0	0
AABR07017006.1	0	0	0	0	0	0	0	0	0	0	0	0	0	0	0	0	0	3	0	0	0	0	1	0	0	0	0	0	0	0
AABR07017045.1	0	0	0	0	0	0	0	0	0	0	0	0	0	0	0	0	0	0	0	0	0	0	0	0	0	0	0	0	0	0
AABR07017046.1	524	235	289	362	402	222	311	0	0	442	0	410	327	372	348	366	706	579	966	596	473	523	405	445	483	368	555	505	641	448
AABR07017103.1	0	0	0	0	0	0	0	0	0	1	0	0	0	0	0	1	0	0	1	0	0	0	3	0	0	0	0	0	0	0
AABR07017104.1	4	1	1	1	0	1	7	0	0	4	0	3	2	0	0	0	0	0	2	1	0	0	0	0	0	4	0	0	0	0
AABR07017110.1	27	13	10	19	12	10	17	0	0	22	0	18	15	13	16	5	19	24	41	22	21	10	12	18	18	19	18	27	14	31
AABR07017113.1	2	1	0	0	1	0	0	0	0	0	0	0	0	0	0	0	0	0	1	0	0	0	0	0	0	0	0	0	0	1
AABR07017140.1	0	0	0	0	0	0	0	0	0	0	0	0	1	0	0	0	0	0	0	0	0	0	2	0	0	3	0	0	0	0
AABR07017141.1	0	0	0	0	0	0	0	0	0	0	0	0	1	0	0	0	0	0	0	0	0	0	2	0	0	3	0	0	0	0
AABR07017145.1	0	0	0	0	0	1	0	1	0	0	0	0	8	0	0	0	0	1	0	0	0	0	0	0	0	0	0	0	0	2
AABR07017159.1	14	28	18	23	22	10	15	4	2	16	5	14	27	6	6	6	18	18	20	25	17	18	7	10	13	4	23	18	12	20
AABR07017159.2	0	0	0	0	0	0	0	0	0	1	0	0	0	0	0	0	0	0	0	0	0	0	0	0	0	0	0	0	0	0
AABR07017176.1	0	0	0	0	0	0	0	0	0	0	0	0	0	0	0	0	0	0	0	0	0	0	0	0	0	0	0	0	0	0
AABR07017189.1	0	0	0	0	0	0	0	0	0	0	0	0	0	0	0	0	0	0	0	0	0	0	0	0	0	0	0	0	0	0
AABR07017197.1	0	0	0	0	0	0	0	0	0	0	0	1	0	0	0	0	0	0	0	0	1	0	0	0	0	0	0	0	0	0
AABR07017198.1	0	0	0	0	0	0	0	0	0	0	0	0	0	0	0	0	0	0	0	0	1	0	0	0	0	0	0	0	0	0
AABR07017198.2	0	0	0	0	0	0	0	0	0	0	0	0	0	0	0	0	0	0	0	0	0	0	0	0	0	0	0	0	0	0
AABR07017200.1	1	0	0	0	0	0	0	0	0	0	0	0	0	1	1	0	0	0	1	1	0	0	1	0	1	1	1	0	0	0
AABR07017208.1	0	0	0	0	0	0	0	0	0	0	0	0	0	0	0	0	0	0	0	0	0	0	0	0	0	0	0	0	0	0
AABR07017208.2	0	0	0	0	0	0	0	0	0	0	0	0	0	0	0	0	0	0	0	0	0	0	0	0	0	0	1	0	0	0
AABR07017227.1	0	0	0	0	0	0	0	0	0	0	0	0	0	0	0	0	0	0	0	0	0	0	0	0	0	0	0	0	0	0
AABR07017236.1	0	0	0	0	0	0	0	0	0	0	0	0	0	0	0	0	1	0	0	0	0	0	2	0	0	0	0	1	0	0
AABR07017236.2	88	44	56	42	36	30	45	1	4	38	0	22	60	49	21	20	68	55	98	42	52	112	67	56	73	46	39	59	106	58
AABR07017237.1	0	0	0	0	0	0	0	0	0	0	0	0	0	0	0	0	0	0	0	0	0	0	0	0	0	0	0	0	0	0
AABR07017237.2	0	0	0	0	0	0	0	0	0	0	0	0	0	0	0	0	0	0	0	0	0	0	0	0	0	0	0	0	0	1
AABR07017237.3	0	0	0	0	1	0	0	0	0	0	0	0	0	0	0	0	0	0	1	0	0	0	0	0	0	0	0	0	0	0
AABR07017238.1	0	0	0	0	0	0	0	0	0	0	0	0	0	0	0	0	0	0	0	0	0	0	0	0	0	0	0	0	0	0
AABR07017241.1	1	0	0	0	0	1	0	0	0	1	0	1	0	0	4	2	3	0	0	5	0	0	1	0	0	1	1	0	0	0
AABR07017250.1	0	3	0	1	2	0	0	0	0	0	0	0	1	0	0	1	1	4	2	1	1	0	1	0	0	0	4	0	0	0
AABR07017253.1	0	0	0	0	0	0	0	0	0	0	0	0	0	0	0	0	0	0	0	0	0	0	0	0	0	0	0	0	0	0
AABR07017259.1	0	0	0	0	0	0	0	0	0	0	0	0	0	0	0	0	0	0	0	0	0	0	0	0	0	0	0	0	0	0
AABR07017266.1	0	0	0	0	0	1	0	0	0	0	0	0	0	0	1	0	0	0	0	0	0	0	0	0	0	0	0	4	0	0
AABR07017268.1	1	1	1	6	6	3	7	0	0	8	0	2	1	1	6	8	14	1	5	4	3	1	6	0	2	13	3	0	8	4
AABR07017269.1	0	0	0	0	0	0	0	0	0	0	0	0	0	0	0	0	0	0	0	0	0	0	0	0	0	0	0	0	0	0
AABR07017270.1	0	0	0	0	0	0	0	0	0	0	0	0	0	0	0	0	0	0	0	0	0	0	0	0	0	0	0	0	0	0
AABR07017296.1	0	0	0	0	0	0	0	0	0	0	0	0	0	0	0	0	0	0	0	0	0	0	0	0	0	0	0	0	0	0
AABR07017308.1	0	0	0	0	0	0	0	0	0	0	0	0	0	0	0	0	0	0	0	0	0	0	0	0	0	0	0	0	0	0
AABR07017491.1	0	0	0	0	0	0	0	0	0	0	0	0	0	0	0	0	0	0	0	0	0	0	0	0	0	0	0	0	0	0
AABR07017506.1	0	0	0	1	0	1	0	0	0	0	0	0	2	0	1	0	1	0	0	0	1	2	0	0	3	2	0	2	1	0
AABR07017511.1	0	0	0	0	0	0	0	0	0	0	0	0	0	0	0	0	0	0	0	0	0	0	0	0	0	0	0	0	0	0
AABR07017512.1	0	0	0	0	0	0	0	0	0	0	0	0	0	0	0	0	0	0	0	1	0	0	0	0	0	0	0	0	0	0
AABR07017513.1	0	0	0	0	0	0	0	0	0	0	0	0	0	0	0	0	0	0	0	0	0	0	0	0	0	0	0	0	1	0
AABR07017527.1	0	0	0	0	0	0	0	0	0	0	0	0	0	0	0	0	0	0	0	0	0	0	0	0	0	0	0	0	0	0
AABR07017528.1	0	0	0	0	0	0	0	0	0	0	0	0	0	0	0	0	0	0	0	0	0	0	0	0	0	0	0	0	0	0
AABR07017540.1	0	0	0	0	0	0	0	0	0	0	0	0	0	0	0	0	0	0	0	0	0	0	0	0	0	0	0	0	0	0
AABR07017576.1	0	0	0	0	0	0	0	0	0	0	0	0	0	1	0	0	0	0	0	0	1	0	0	0	0	0	0	0	0	0
AABR07017595.1	0	0	0	0	0	0	0	0	0	0	0	0	0	0	0	0	0	0	0	0	0	0	0	0	0	0	0	0	0	0
AABR07017597.1	0	0	0	0	0	0	0	0	0	0	0	0	0	0	0	0	0	0	0	0	0	0	0	1	0	1	0	0	0	0
AABR07017597.2	0	0	0	0	0	0	0	0	0	0	0	0	0	0	0	0	0	0	0	0	0	0	0	0	0	0	0	0	0	0
AABR07017599.1	0	0	0	0	0	0	0	0	0	0	0	0	0	0	0	0	0	0	0	0	0	0	0	0	0	0	0	0	0	0
AABR07017604.1	0	0	0	0	0	0	0	0	0	0	0	0	0	0	0	0	0	0	0	0	0	0	4	0	0	0	0	0	0	0
AABR07017610.1	0	0	0	0	4	0	1	0	0	0	0	0	0	0	0	0	0	0	0	0	0	0	0	1	0	1	0	0	1	0
AABR07017617.1	0	0	0	0	0	0	0	0	0	0	0	0	0	0	0	0	0	0	0	0	0	0	0	0	0	0	0	0	0	0
AABR07017617.2	0	0	0	0	0	0	0	0	0	0	0	0	0	0	0	0	0	0	0	0	0	0	0	0	0	0	0	0	0	0
AABR07017623.1	0	0	0	0	0	0	0	0	0	0	0	0	0	0	0	0	0	0	0	0	0	0	0	0	0	0	0	0	0	0
AABR07017623.2	0	0	0	0	0	0	0	0	0	0	0	0	0	0	0	0	0	0	0	0	0	0	0	0	0	0	0	0	0	0
AABR07017624.1	0	0	0	0	0	1	0	0	0	0	0	0	0	0	0	0	0	0	0	0	0	0	0	0	0	0	0	0	0	0
AABR07017624.2	0	0	0	0	0	0	0	0	0	0	0	0	0	0	0	0	0	0	0	0	0	0	0	0	0	0	0	0	6	0
AABR07017626.1	0	0	0	0	0	0	0	0	0	0	0	0	0	0	0	0	0	0	0	0	0	0	0	0	0	0	0	0	0	0
AABR07017634.1	0	0	0	0	0	0	0	0	0	0	0	0	0	0	0	0	0	0	0	0	0	0	0	0	0	0	0	0	0	0
AABR07017635.1	0	0	0	0	0	0	0	0	0	0	0	0	0	0	0	0	0	0	0	0	0	0	0	0	0	0	0	0	0	0
AABR07017635.2	0	0	0	1	0	0	0	0	0	0	0	0	0	0	0	0	0	0	5	0	0	1	1	0	3	0	0	0	0	0
AABR07017639.1	0	0	0	0	0	0	0	0	0	0	0	0	0	0	0	0	0	0	0	0	0	0	0	0	0	0	0	0	0	0
AABR07017639.2	0	0	0	0	0	0	0	0	0	0	0	0	0	0	0	0	0	0	0	0	0	0	0	0	0	0	0	0	0	0
AABR07017647.1	0	0	0	0	0	0	0	0	0	0	0	0	0	0	0	0	0	0	0	0	0	0	0	0	0	0	0	0	0	0
AABR07017649.1	0	0	0	0	0	0	0	0	0	0	0	0	0	0	0	0	0	0	0	0	0	0	0	0	0	0	0	0	0	0
AABR07017649.2	3	0	0	0	0	0	0	0	0	0	0	0	0	0	0	0	1	0	1	0	1	3	1	1	1	1	1	0	0	0
AABR07017650.1	0	0	0	0	0	0	0	0	0	0	0	0	0	0	0	0	0	0	0	0	1	0	0	0	0	0	0	0	0	0
AABR07017656.1	0	0	0	0	0	0	0	0	0	0	0	0	0	0	0	0	0	0	0	0	0	0	0	0	0	0	0	0	0	0
AABR07017657.1	0	0	0	0	0	0	0	0	0	0	0	0	0	0	0	0	0	0	0	0	0	0	0	0	0	0	0	0	0	0
AABR07017658.1	0	0	0	0	0	0	0	0	0	0	0	0	0	0	0	0	0	0	0	0	0	0	0	0	0	0	0	0	0	0
AABR07017658.2	0	0	0	0	0	0	0	0	0	0	0	0	0	0	0	0	0	0	0	0	0	0	0	0	0	0	0	0	0	0
AABR07017662.1	0	0	0	0	0	0	0	0	0	0	0	0	0	0	0	0	0	0	0	0	0	0	0	0	0	0	0	0	0	0
AABR07017662.2	0	0	0	0	0	0	0	0	0	0	0	0	0	0	0	0	0	0	0	0	0	0	0	0	0	0	0	0	0	0
AABR07017662.3	0	0	0	0	0	0	0	0	0	0	0	0	0	0	0	0	0	0	0	0	0	0	0	0	0	0	0	0	0	0
AABR07017662.4	0	0	0	0	0	0	0	0	0	0	0	0	0	0	0	0	0	0	0	0	0	0	0	0	0	0	0	0	0	0
AABR07017669.1	0	0	0	0	0	0	0	0	0	0	0	0	0	0	0	0	0	0	0	0	0	0	0	0	0	0	0	0	0	0
AABR07017669.2	0	0	0	0	0	0	0	0	0	0	0	0	0	0	0	0	0	0	0	0	0	0	0	0	0	0	0	0	1	0
AABR07017676.1	0	0	0	0	0	0	0	0	0	0	0	0	0	0	0	0	0	0	0	0	0	0	0	0	0	0	0	0	0	0
AABR07017676.2	0	0	0	0	0	0	0	0	0	0	0	0	0	0	0	0	0	0	0	0	0	0	0	0	0	0	0	0	0	0
AABR07017677.1	0	0	0	0	0	0	0	0	0	0	0	0	0	0	0	0	0	0	0	0	0	0	0	0	0	0	0	0	0	0
AABR07017681.1	0	0	0	0	0	0	0	0	0	0	0	0	0	0	0	0	0	0	0	0	0	0	0	0	0	0	0	0	0	0
AABR07017693.1	0	0	0	0	0	0	0	0	0	0	0	0	0	0	0	0	0	0	0	0	0	0	0	0	0	0	0	0	0	0
AABR07017693.2	0	0	0	0	0	0	0	0	0	0	0	0	0	0	0	0	0	0	1	0	0	0	0	0	0	4	0	0	0	0
AABR07017693.3	0	0	0	0	0	0	0	0	0	0	0	0	0	0	0	0	0	0	0	0	0	0	0	0	0	0	0	0	0	0
AABR07017701.1	0	0	0	0	0	0	0	0	0	0	0	0	0	0	0	0	0	1	0	0	0	0	0	0	0	0	0	0	0	0
AABR07017707.1	0	0	2	0	0	0	1	0	0	0	0	0	0	0	0	0	0	0	0	0	0	0	0	0	0	0	1	0	0	1
AABR07017714.1	0	0	0	0	0	0	0	0	0	0	0	0	0	0	0	0	0	0	0	0	0	0	0	0	0	0	0	0	0	0
AABR07017714.2	0	0	0	0	0	0	0	0	0	0	0	0	0	0	0	0	0	0	0	0	0	0	0	0	0	0	0	0	0	0
AABR07017716.1	0	0	0	0	0	0	0	0	0	0	0	1	0	0	0	0	0	0	0	0	0	0	0	0	1	0	0	0	0	0
AABR07017733.1	0	0	0	0	0	0	0	0	0	0	0	0	0	0	0	0	0	0	0	0	0	0	0	0	0	0	0	0	0	0
AABR07017735.1	0	0	0	0	0	0	0	0	0	0	0	0	0	0	0	0	1	0	0	0	0	0	0	0	0	0	1	0	0	0
AABR07017737.1	0	0	0	0	0	0	0	0	0	0	0	0	0	0	0	0	0	0	0	0	0	0	0	0	1	0	0	0	0	0
AABR07017745.1	0	0	0	0	0	0	0	0	0	0	0	0	0	0	0	0	0	0	0	0	0	0	0	0	0	0	0	0	0	0
AABR07017745.2	0	0	0	0	0	0	0	0	0	0	0	0	0	0	0	0	0	0	0	0	0	0	0	0	0	0	0	0	0	1
AABR07017745.3	0	0	0	0	0	0	0	0	0	0	0	0	0	0	0	0	1	0	0	0	0	0	0	0	0	0	0	0	0	0
AABR07017745.4	0	0	0	0	4	0	0	0	0	0	0	0	0	0	0	0	0	0	0	0	0	0	0	0	0	0	0	0	0	0
AABR07017748.1	0	0	0	0	0	0	0	0	0	0	0	0	0	0	0	0	0	0	0	0	0	0	0	4	0	0	0	0	0	0
AABR07017748.2	0	0	0	0	0	0	0	0	0	0	0	0	0	0	0	0	0	0	0	0	0	0	0	0	0	0	0	0	0	0
AABR07017763.1	0	0	0	0	0	0	0	0	0	0	0	0	0	0	0	0	0	0	0	0	0	0	0	0	0	0	0	0	0	0
AABR07017763.2	0	0	0	0	0	0	0	0	0	0	0	0	0	0	0	0	0	0	0	0	0	0	0	0	0	0	0	0	0	0
AABR07017765.1	0	0	0	0	0	0	0	0	0	0	0	0	0	0	0	0	0	0	0	0	0	0	0	0	0	0	0	0	0	0
AABR07017768.1	0	0	0	0	0	0	0	0	0	0	0	0	0	0	0	0	0	0	0	0	0	0	0	0	0	0	0	0	0	0
AABR07017768.2	0	0	0	0	0	0	0	0	0	0	0	0	0	0	0	0	0	0	0	0	0	0	0	0	0	0	0	0	1	0
AABR07017768.3	0	0	0	0	0	0	0	0	0	0	0	0	0	0	0	0	0	0	0	0	0	0	0	0	0	0	0	0	0	0
AABR07017768.4	0	0	0	0	0	0	0	0	0	0	0	0	0	0	0	0	0	0	0	0	0	0	0	0	0	0	0	0	0	0
AABR07017768.5	0	0	0	0	0	0	0	0	0	0	0	0	0	0	0	0	0	0	0	0	0	0	0	0	9	0	0	0	0	0
AABR07017768.6	0	0	0	0	0	0	0	0	0	0	0	0	0	0	0	0	0	0	0	0	4	0	0	0	0	3	0	0	0	0
AABR07017768.7	0	0	0	0	0	0	0	0	0	0	0	0	0	0	0	0	0	2	0	0	0	0	0	0	0	0	0	0	0	0
AABR07017768.8	0	0	0	0	0	0	0	0	0	0	0	0	0	0	0	0	0	0	0	0	0	0	0	0	0	0	0	0	0	0
AABR07017769.1	0	0	0	0	0	0	0	0	0	0	0	0	0	0	0	0	0	0	0	0	1	0	0	0	0	0	0	0	0	0
AABR07017770.1	0	0	0	0	0	0	0	0	0	0	0	0	0	0	0	0	0	0	0	0	0	0	0	0	0	0	0	0	0	0
AABR07017770.2	0	0	0	0	0	0	0	0	0	0	0	0	0	0	0	0	0	0	0	0	0	0	0	0	0	0	1	0	0	0
AABR07017772.1	0	0	0	0	0	0	0	0	0	0	0	0	0	0	0	0	0	0	0	0	0	0	0	0	0	0	0	0	0	1
AABR07017773.1	0	0	0	0	0	0	0	0	0	0	0	0	0	0	0	0	0	0	0	0	0	0	0	0	0	0	0	0	0	0
AABR07017781.1	0	0	0	0	0	0	0	0	0	0	0	0	0	0	0	0	0	0	0	0	0	0	0	0	0	0	0	0	0	0
AABR07017783.1	0	0	0	0	0	0	0	0	0	0	0	0	0	0	0	0	0	0	0	0	0	0	0	0	0	0	0	0	0	0
AABR07017783.2	0	0	0	0	0	0	1	0	0	0	0	0	0	0	0	0	0	0	0	0	0	0	0	0	0	0	0	0	0	0
AABR07017783.3	0	0	0	0	0	0	0	0	0	0	0	0	0	0	0	0	0	0	0	0	0	0	0	0	0	0	0	0	0	0
AABR07017783.4	0	0	0	0	0	0	0	0	0	0	0	0	0	0	0	0	0	0	0	0	0	0	0	0	0	0	0	0	0	0
AABR07017786.1	0	0	0	0	0	0	0	0	0	0	0	0	0	0	0	0	0	0	0	0	0	0	0	0	0	0	0	0	0	0
AABR07017789.1	0	0	0	0	0	0	0	0	0	0	0	0	0	0	0	0	0	0	0	0	0	0	3	0	0	0	0	0	0	0
AABR07017798.1	0	0	0	0	0	0	0	0	0	0	0	0	0	0	0	0	0	0	0	0	0	0	0	0	0	0	0	0	0	0
AABR07017798.2	0	0	0	0	0	0	0	0	0	0	0	0	0	0	0	0	0	0	0	0	0	0	0	0	0	0	0	0	0	0
AABR07017798.3	0	0	0	0	0	0	0	0	0	0	0	0	0	0	0	0	0	0	0	0	0	0	0	0	0	0	0	0	0	0
AABR07017804.1	0	0	0	0	0	0	0	0	0	0	0	0	0	0	0	0	0	0	0	0	0	0	0	0	0	0	0	0	0	0
AABR07017809.1	0	0	0	0	0	0	1	0	0	0	0	0	0	0	0	0	0	0	0	0	0	0	0	0	0	0	0	0	0	0
AABR07017812.1	0	0	0	0	0	0	0	0	0	0	0	0	0	0	0	0	0	0	0	0	0	0	0	0	0	0	0	0	0	0
AABR07017814.1	0	0	0	0	0	0	0	0	0	0	0	0	0	0	0	0	0	0	0	0	0	0	0	0	0	0	0	0	0	0
AABR07017815.1	0	0	0	0	0	0	0	0	0	0	0	0	0	0	0	0	0	0	0	0	0	0	0	0	0	0	0	0	0	0
AABR07017818.1	0	0	0	0	0	0	0	0	0	0	0	0	0	0	0	0	0	0	0	0	0	0	0	0	1	0	0	0	0	0
AABR07017824.1	0	0	0	0	0	0	0	0	0	0	0	0	0	0	0	0	0	0	0	0	0	0	0	0	0	0	0	0	1	0
AABR07017824.2	0	0	0	0	0	0	0	0	0	0	0	0	0	0	0	0	0	0	0	0	0	0	0	0	0	0	0	0	0	0
AABR07017825.1	0	0	0	0	0	0	0	0	0	0	0	0	0	0	0	0	0	0	0	0	0	0	0	0	0	0	0	0	0	0
AABR07017825.2	0	0	0	0	0	0	0	0	0	0	0	0	0	0	0	0	0	0	0	0	0	0	0	0	0	0	0	0	0	0
AABR07017825.3	0	0	0	0	0	0	0	0	0	0	0	0	0	0	0	0	0	0	0	0	0	0	0	0	0	0	0	0	0	0
AABR07017825.4	0	0	0	0	0	0	0	0	0	0	0	0	0	0	0	0	0	0	0	0	0	0	0	1	0	0	0	0	0	0
AABR07017825.5	0	0	0	0	0	0	0	0	0	0	0	0	0	0	0	0	0	0	0	0	0	0	1	0	0	1	0	0	0	0
AABR07017825.6	0	0	0	0	0	0	0	0	0	0	0	0	0	0	0	0	0	0	0	0	0	0	0	0	0	0	0	0	0	0
AABR07017825.7	0	0	0	0	0	0	0	0	0	0	0	0	0	0	0	0	0	0	0	0	1	0	0	0	0	7	0	0	0	0
AABR07017830.1	0	0	0	0	0	0	0	0	0	0	0	0	0	0	0	0	0	0	0	0	0	0	1	0	0	0	0	0	0	0
AABR07017831.1	0	0	0	0	0	0	0	0	0	0	0	0	0	0	0	0	0	0	0	0	0	0	0	0	0	0	0	0	0	0
AABR07017833.1	0	0	0	0	0	0	0	0	0	0	0	0	0	0	0	0	0	0	0	0	0	0	0	0	0	0	0	0	0	0
AABR07017838.1	0	0	0	0	0	0	0	0	0	0	0	0	0	0	0	0	0	0	0	0	0	0	0	1	0	0	0	0	0	0
AABR07017838.2	0	0	0	0	0	0	0	0	0	0	0	0	0	0	0	0	0	0	0	0	0	0	0	0	0	0	0	0	0	0
AABR07017841.1	0	0	0	0	0	0	0	0	0	0	0	0	0	0	0	0	0	0	0	0	0	0	0	0	0	0	0	0	0	0
AABR07017841.2	0	0	0	0	0	0	0	0	0	0	0	0	0	0	0	0	0	0	0	0	0	0	0	0	0	0	0	0	0	0
AABR07017846.1	0	0	0	0	1	0	0	0	0	0	0	1	0	0	0	0	1	0	4	0	0	1	0	5	2	1	0	1	6	0
AABR07017849.1	0	0	0	0	0	0	0	0	0	0	0	0	0	0	0	0	0	0	0	0	0	0	0	0	0	0	0	0	0	0
AABR07017850.1	0	0	0	0	0	1	1	0	0	0	0	0	0	0	0	0	0	0	0	0	0	0	0	0	0	0	1	0	1	0
AABR07017855.1	0	0	0	0	0	0	0	0	0	0	0	0	0	0	0	0	0	0	0	0	0	0	0	0	0	0	0	0	0	0
AABR07017868.1	0	0	0	1	0	0	0	0	0	0	0	1	0	0	0	0	2	1	0	6	0	0	0	1	1	0	0	0	0	1
AABR07017868.2	0	0	0	0	0	0	0	0	0	0	0	0	0	0	0	0	4	0	0	0	0	0	0	0	0	0	0	0	1	0
AABR07017868.3	0	0	0	0	0	0	1	0	0	0	0	1	1	1	0	0	2	0	3	1	0	0	0	0	0	9	0	1	0	0
AABR07017868.4	0	0	0	0	0	0	0	0	0	1	0	0	0	0	0	0	0	0	0	4	0	1	10	0	0	0	0	0	1	0
AABR07017868.5	0	0	0	0	0	0	0	0	0	0	0	0	0	0	0	0	0	0	0	0	0	0	0	0	0	0	0	0	0	0
AABR07017870.1	0	0	0	0	0	0	0	0	0	0	0	0	0	0	0	0	0	0	0	0	0	0	0	0	0	0	0	0	0	0
AABR07017870.2	0	0	0	0	0	0	0	0	0	0	0	0	0	0	0	0	0	0	0	0	0	0	0	0	0	0	0	0	0	0
AABR07017872.1	0	0	0	0	0	0	0	0	0	0	0	0	0	0	0	0	0	0	0	0	0	0	0	0	0	0	0	0	0	0
AABR07017874.1	0	0	0	1	0	0	0	0	0	0	0	0	0	0	0	0	0	0	0	0	0	0	1	1	0	0	0	0	0	0
AABR07017875.1	0	0	0	0	0	0	0	0	0	0	0	0	0	0	0	0	0	0	0	0	0	1	12	0	0	0	0	0	0	0
AABR07017878.1	0	0	0	0	0	0	0	0	0	0	0	0	0	0	0	0	0	0	0	0	0	0	0	0	0	0	0	0	0	0
AABR07017892.1	0	0	0	0	0	0	0	0	0	0	0	0	0	0	0	0	0	0	0	0	0	0	0	0	0	0	0	0	0	0
AABR07017895.1	0	0	0	0	0	0	0	0	0	0	0	0	0	0	0	0	0	0	0	0	0	0	0	0	0	0	0	0	0	0
AABR07017900.1	0	0	0	0	0	0	0	0	0	0	0	0	0	0	0	0	0	0	0	0	0	0	0	0	0	0	0	0	0	0
AABR07017901.1	0	0	0	0	0	0	1	0	0	0	0	0	0	0	0	0	0	0	0	0	0	0	3	0	0	1	0	0	0	0
AABR07017902.1	273	170	141	134	100	57	129	0	0	182	0	120	158	76	35	65	243	264	453	308	264	277	251	278	255	297	335	229	319	305
AABR07017902.2	0	0	0	0	0	0	0	0	0	0	0	0	0	0	0	0	0	0	0	0	0	0	0	0	0	0	0	0	0	0
AABR07017902.3	0	0	0	0	0	0	1	0	0	0	0	0	0	0	0	0	12	1	0	0	1	0	0	0	0	0	0	0	0	0
AABR07017912.1	0	0	0	0	0	0	0	0	0	0	0	0	0	0	0	0	0	0	0	0	0	0	0	0	0	0	0	0	0	0
AABR07017917.1	0	0	0	0	0	0	0	0	0	0	0	0	0	0	0	0	0	0	0	0	0	0	0	0	0	0	0	0	0	0
AABR07017922.1	0	0	0	0	0	1	0	0	0	1	0	1	0	1	0	1	0	0	0	0	3	0	1	1	1	0	0	1	1	1
AABR07017936.1	0	0	0	0	0	0	0	0	0	0	0	0	0	0	0	0	0	0	0	0	0	0	0	0	0	0	0	0	0	0
AABR07017958.1	0	0	0	0	0	0	0	0	0	0	0	0	0	0	0	0	0	0	0	0	0	0	0	0	0	0	0	0	0	0
AABR07017999.1	21	36	27	38	27	10	61	0	1	4	0	16	14	33	33	10	9	11	10	27	14	18	7	5	12	21	1	11	16	18
AABR07018016.1	0	0	0	0	0	0	0	0	0	0	0	0	0	0	0	0	0	0	0	0	0	0	0	0	0	0	0	0	0	0
AABR07018028.1	0	0	0	0	0	0	0	0	0	0	0	0	0	0	0	0	0	0	0	0	0	0	0	0	0	0	0	0	0	0
AABR07018038.1	2441	1582	1806	2025	1960	1473	1934	8	13	2035	4	2080	2171	1839	2063	1773	2615	2543	3733	2410	2305	2059	1963	2019	2220	2143	2458	2434	2616	2744
AABR07018038.2	185	124	134	146	143	154	140	1	1	168	0	171	117	141	169	145	173	226	274	224	141	130	153	144	173	156	209	161	163	209
AABR07018048.1	5	7	5	7	6	1	0	0	0	18	0	3	12	6	1	5	12	17	27	6	19	11	9	10	9	18	6	10	9	10
AABR07018048.2	0	0	0	0	0	0	0	0	0	0	0	0	0	1	0	0	0	0	0	1	0	0	0	0	0	0	0	0	0	0
AABR07018050.1	0	1	0	0	0	0	0	0	0	0	0	0	2	0	0	0	1	0	0	0	0	0	0	0	0	1	0	0	0	0
AABR07018050.2	0	0	0	0	0	0	0	0	0	0	0	0	0	0	0	0	0	0	0	0	0	0	0	0	0	0	0	0	0	0
AABR07018053.1	0	0	0	0	0	0	0	0	0	0	0	0	0	0	0	0	0	0	0	0	0	0	0	0	0	0	0	0	0	0
AABR07018058.1	0	0	0	0	0	0	0	0	0	1	0	0	0	0	0	0	0	0	0	0	0	0	0	0	0	0	0	0	0	0
AABR07018062.1	0	0	0	0	0	0	0	0	0	0	0	0	0	0	0	0	0	0	0	0	0	0	0	0	0	0	0	0	0	0
AABR07018062.2	0	0	0	0	0	0	0	0	0	0	0	0	0	0	0	0	0	0	0	0	0	0	0	0	0	0	0	0	0	0
AABR07018064.1	1	0	1	3	3	1	1	0	0	2	0	0	4	0	0	1	16	1	3	8	10	2	8	16	9	5	17	5	22	12
AABR07018078.1	206	50	120	155	78	85	2154	0	0	132	0	173	248	63	64	36	107	136	316	120	235	124	327	79	101	370	156	204	201	289
AABR07018087.1	0	0	0	0	0	0	0	0	0	0	0	0	0	0	0	0	0	0	0	0	0	0	0	0	0	0	0	0	0	0
AABR07018100.1	0	0	0	0	0	1	0	0	0	0	0	0	0	0	0	0	0	0	0	0	0	0	0	0	0	0	0	0	0	0
AABR07018115.1	1	0	0	0	0	0	0	0	0	0	0	0	0	0	0	0	0	0	1	0	0	0	0	0	0	0	0	1	1	0
AABR07018115.2	0	0	0	0	0	0	0	0	0	0	0	0	0	0	0	0	0	0	0	0	0	0	0	0	0	0	0	0	0	0
AABR07018115.3	0	0	0	0	0	0	0	0	0	0	0	0	0	0	0	0	0	0	0	1	0	0	0	0	0	0	0	0	0	0
AABR07018116.1	0	0	0	0	0	0	0	0	0	0	0	0	0	0	0	0	0	0	0	0	0	0	0	0	0	0	0	0	0	0
AABR07018119.1	0	0	0	0	0	0	0	0	0	0	0	0	0	0	0	0	0	0	0	0	0	0	0	0	0	0	0	0	0	0
AABR07018119.2	0	0	0	0	0	0	0	0	0	0	0	0	0	0	0	0	0	0	0	0	0	0	0	0	0	0	0	0	0	0
AABR07018124.1	0	0	0	0	0	0	0	0	0	0	0	1	0	0	0	0	0	0	0	0	0	0	0	0	2	0	0	0	0	0
AABR07018124.2	0	0	0	0	0	0	0	0	0	0	0	0	0	0	0	0	0	0	0	0	0	0	0	0	0	0	0	0	0	0
AABR07018128.1	0	0	2	2	0	2	4	0	0	2	0	0	1	3	1	3	0	2	0	4	4	5	1	4	0	4	4	3	1	1
AABR07018132.1	0	2	0	0	0	0	0	0	0	0	0	0	0	0	0	0	1	0	0	0	0	0	1	0	0	0	8	0	0	0
AABR07018155.1	0	1	0	4	1	1	1	0	0	1	0	0	0	0	0	1	1	1	1	0	0	0	0	1	0	3	4	0	0	0
AABR07018164.1	0	0	0	0	0	0	0	0	0	2	0	0	0	1	2	0	0	0	0	0	0	0	0	0	0	0	0	2	0	0
AABR07018167.1	0	0	0	0	0	0	0	0	0	0	0	0	0	1	0	0	0	0	0	0	0	0	0	0	0	0	0	0	0	0
AABR07018170.1	0	0	0	0	0	0	0	0	0	0	0	1	0	0	0	0	0	0	0	0	0	3	0	0	0	1	1	0	0	0
AABR07018183.1	0	0	0	0	0	0	0	0	0	0	0	0	0	0	0	0	0	0	0	0	0	0	0	0	0	0	0	0	0	0
AABR07018191.1	0	0	0	0	0	0	0	0	0	0	0	0	0	0	0	0	0	0	0	0	0	0	0	0	0	0	0	0	0	0
AABR07018197.1	0	0	0	0	0	0	0	0	0	0	2	0	0	0	0	0	0	0	0	0	2	0	0	0	0	0	0	0	0	0
AABR07018198.1	0	0	0	0	0	0	0	0	0	0	0	0	0	0	0	0	0	0	0	0	0	0	0	0	0	0	0	0	0	0
AABR07018198.2	0	0	0	0	0	0	0	0	0	0	0	0	0	0	0	0	0	0	0	0	0	0	0	0	0	0	0	0	0	0
AABR07018218.1	0	0	0	0	0	0	0	0	0	0	0	0	0	0	0	0	0	0	0	0	0	0	0	0	0	0	0	0	0	0
AABR07018226.1	0	0	0	0	0	0	0	0	0	0	0	0	0	0	0	0	0	0	0	0	0	0	0	0	0	0	0	0	0	0
AABR07018226.2	0	0	0	0	0	0	0	0	0	0	0	0	0	0	0	0	0	0	0	0	0	0	0	0	0	0	0	0	0	0
AABR07018244.1	2	1	0	2	0	1	1	0	0	1	0	1	1	1	0	0	2	2	2	1	6	1	1	4	5	0	8	3	1	7
AABR07018244.2	8	2	2	8	5	4	2	0	0	10	0	9	6	7	6	5	20	6	15	13	5	9	8	4	11	9	13	5	5	6
AABR07018262.1	0	0	0	0	0	0	0	0	0	0	0	0	0	0	0	0	0	0	0	0	0	0	0	0	0	0	0	0	0	0
AABR07018262.2	0	0	0	0	0	0	0	0	0	0	0	0	0	0	0	0	0	0	0	0	0	0	0	0	0	0	0	0	0	0
AABR07018269.1	0	0	0	0	0	0	0	0	0	0	0	0	0	0	0	0	0	0	0	0	0	0	0	0	0	0	0	0	0	0
AABR07018269.2	0	0	0	0	0	0	0	0	0	0	0	0	0	0	0	0	0	0	0	0	0	0	0	0	0	0	0	0	0	0
AABR07018272.1	0	0	1	0	0	0	0	0	0	0	0	0	0	0	0	0	0	0	0	0	0	0	0	0	0	0	0	0	0	0
AABR07018273.1	0	0	0	0	0	0	0	0	0	0	0	0	0	0	0	0	0	0	0	0	0	0	0	0	0	0	0	0	0	0
AABR07018273.2	10	2	9	11	12	2	6	0	0	34	0	12	6	6	11	6	15	13	19	6	18	2	23	4	12	5	24	9	21	19
AABR07018290.1	0	0	0	0	0	0	0	0	0	0	0	0	0	0	0	0	0	0	0	0	0	0	0	0	0	0	0	0	0	0
AABR07018318.1	0	0	0	0	0	0	0	0	0	1	0	0	0	0	2	1	1	2	0	0	0	5	0	0	0	0	0	3	0	0
AABR07018321.1	832	617	596	680	695	639	636	64	47	648	25	597	668	622	593	558	612	559	908	635	514	591	424	536	563	597	598	673	630	923
AABR07018321.2	0	0	0	0	0	0	0	0	0	0	0	0	0	0	0	0	0	0	0	0	0	0	0	0	0	0	0	0	0	0
AABR07018321.3	1	1	0	0	0	1	0	0	0	2	0	1	0	1	11	3	0	2	1	1	3	0	5	2	6	4	2	2	0	2
AABR07018323.1	83	36	71	69	84	54	38	0	1	91	1	76	101	66	90	105	162	118	134	98	89	32	174	62	67	88	116	84	100	56
AABR07018326.1	0	0	1	0	0	0	0	0	0	0	0	4	1	0	0	0	0	2	0	0	0	0	0	0	0	3	10	1	0	0
AABR07018331.1	0	0	0	0	0	0	0	0	0	0	0	0	0	0	0	0	0	0	0	0	0	0	0	0	0	0	0	0	0	0
AABR07018331.2	0	0	0	0	1	0	2	0	0	2	0	3	1	0	0	4	1	0	1	1	0	0	0	2	0	1	2	1	1	0
AABR07018342.1	0	0	0	0	1	0	0	0	0	0	0	0	0	0	0	0	0	0	0	0	0	0	0	0	0	0	0	0	1	0
AABR07018373.1	0	0	0	0	0	0	0	0	2	0	1	0	0	0	0	0	0	0	0	0	0	0	0	0	0	0	0	0	0	0
AABR07018390.1	0	0	0	0	0	0	0	0	0	0	0	0	0	0	0	0	0	0	0	0	0	0	0	0	0	0	0	0	0	0
AABR07018416.1	0	0	0	0	0	0	0	0	0	0	0	0	0	0	0	0	0	0	0	0	0	0	0	0	0	0	0	0	0	0
AABR07018434.1	0	0	0	0	0	0	0	0	0	0	0	0	0	0	0	0	0	0	0	0	0	0	0	0	0	0	0	0	0	0
AABR07018434.2	0	0	0	0	0	0	2	0	0	0	0	0	0	0	0	0	0	0	0	0	0	0	0	0	0	0	0	0	0	0
AABR07018434.3	0	0	0	0	0	0	0	0	0	0	0	0	0	0	0	0	0	0	0	0	0	0	0	0	0	0	0	0	0	0
AABR07018437.1	1	0	0	1	0	0	0	0	0	0	0	0	0	0	0	0	0	0	1	0	0	0	0	0	0	0	0	0	0	0
AABR07018438.1	0	0	0	0	0	0	0	0	0	0	0	0	0	0	0	0	0	0	0	0	0	0	0	0	0	0	0	0	0	0
AABR07018447.1	0	0	0	0	0	0	0	0	0	0	0	0	0	0	0	0	0	0	0	0	0	0	0	0	0	0	0	0	0	0
AABR07018456.1	0	0	0	0	0	0	0	0	0	0	0	0	0	0	0	0	0	0	0	0	0	0	0	0	0	0	0	0	0	0
AABR07018457.1	0	0	0	0	0	0	0	0	0	0	0	0	0	0	0	0	0	0	0	0	0	0	0	0	0	0	0	0	0	0
AABR07018459.1	0	0	0	0	0	0	0	0	0	0	0	0	0	0	0	1	0	0	0	0	0	0	0	0	1	0	0	0	4	0
AABR07018476.1	5	3	2	1	1	0	11	0	0	4	0	2	0	0	0	2	0	1	0	0	7	0	0	1	4	0	0	0	3	0
AABR07018495.1	2	1	0	0	0	0	1	0	0	2	0	1	1	0	0	1	0	0	0	1	0	0	0	0	0	1	1	0	0	0
AABR07018495.2	0	0	0	0	0	0	0	0	0	0	0	0	0	0	0	0	0	0	0	0	0	0	0	0	0	0	0	0	0	0
AABR07018496.1	0	0	0	0	0	0	0	0	0	0	0	0	0	0	0	0	0	0	0	0	0	0	0	0	0	0	0	0	0	0
AABR07018503.1	0	0	0	0	0	0	0	0	0	0	0	0	0	0	0	0	0	0	0	0	0	0	0	0	0	0	0	0	0	0
AABR07018503.2	0	0	0	0	0	0	0	0	0	0	0	0	0	0	0	0	0	0	0	0	0	0	0	0	0	0	0	0	0	0
AABR07018504.1	0	0	0	0	0	0	0	0	0	0	0	0	0	0	0	0	0	0	0	0	0	0	0	0	0	0	0	0	0	0
AABR07018533.1	1	1	1	1	1	0	0	0	0	4	0	1	3	7	3	0	4	1	3	2	0	1	3	1	2	3	1	2	3	4
AABR07018556.1	0	0	0	0	0	0	0	0	0	0	0	2	0	2	0	0	0	0	1	3	0	0	3	0	0	0	0	0	4	1
AABR07018574.1	0	0	0	0	0	0	0	0	0	0	0	0	0	0	0	0	0	0	0	0	0	0	0	0	0	0	0	0	0	0
AABR07018627.1	0	0	0	0	0	0	0	0	0	0	0	0	0	0	0	0	0	0	0	0	0	0	0	0	0	0	0	0	0	0
AABR07018646.1	0	0	0	0	0	0	0	0	0	0	0	0	0	0	0	0	0	0	0	0	0	0	0	0	0	0	0	0	0	0
AABR07018690.1	0	0	0	0	0	0	0	0	0	0	0	0	0	0	0	0	0	0	0	0	0	0	0	0	0	0	0	0	0	0
AABR07018764.1	0	0	0	0	0	0	0	0	0	0	0	0	0	0	0	0	0	0	0	0	0	0	0	0	0	0	0	0	0	0
AABR07018792.1	0	0	0	0	0	0	1	0	0	0	0	0	0	0	1	0	0	0	0	0	0	0	0	2	1	0	0	0	0	1
AABR07018807.1	0	0	0	0	0	0	0	0	0	0	0	0	0	0	0	0	0	0	0	0	0	0	0	0	0	0	0	0	0	0
AABR07018837.1	0	0	0	0	0	0	0	0	0	0	0	0	0	0	0	0	0	0	0	0	0	0	0	0	0	0	0	0	0	0
AABR07018857.1	1	1	0	2	1	0	0	0	0	1	0	1	1	4	0	1	3	1	6	0	1	0	1	0	7	2	2	1	6	2
AABR07018976.1	0	0	0	0	0	0	0	0	0	0	0	0	0	0	0	0	0	0	0	0	0	0	0	0	0	0	0	0	0	0
AABR07019019.1	0	0	0	0	0	0	0	0	0	0	0	0	0	0	0	0	0	0	0	0	0	0	0	0	0	0	0	0	0	0
AABR07019020.1	0	0	0	0	0	0	0	0	0	2	0	0	0	0	0	0	0	0	0	0	0	0	0	0	0	0	0	0	0	0
AABR07019061.1	16	9	3	11	17	5	6	1	0	17	0	14	20	7	6	11	10	9	9	12	5	7	11	8	6	0	10	2	8	10
AABR07019083.1	143	111	135	197	178	125	333	0	1	101	1	173	142	245	165	181	235	150	254	195	123	135	139	99	150	151	198	86	165	145
AABR07019083.2	5	1	1	5	3	5	11	0	0	3	0	10	1	8	3	8	11	0	6	8	4	5	3	1	4	4	5	2	4	8
AABR07019085.1	1066	724	944	1075	832	535	1127	6	3	794	4	851	723	847	775	693	1305	1421	2152	1371	1258	1177	1093	1130	1240	923	743	1024	1246	951
AABR07019086.1	332	347	400	715	345	230	1014	7	9	237	0	249	339	415	308	240	329	337	540	307	304	257	223	266	336	227	197	225	252	261
AABR07019088.1	130	62	73	89	26	29	44	0	0	120	0	146	65	55	80	67	259	244	359	231	281	227	187	207	281	154	145	205	224	197
AABR07019091.1	9	1	0	6	2	1	0	0	0	3	0	3	5	2	2	1	8	1	4	1	4	3	2	3	1	4	7	2	5	4
AABR07019099.1	0	0	0	0	0	0	0	0	0	0	0	0	0	0	0	0	0	0	0	0	0	0	0	0	0	0	0	0	0	0
AABR07019102.1	0	0	0	0	1	0	0	0	0	0	0	1	0	0	0	0	0	0	0	0	0	0	0	0	1	0	0	0	0	0
AABR07019116.1	0	0	0	0	0	0	0	0	0	0	0	0	0	0	0	0	0	0	0	0	0	0	0	0	0	0	0	0	0	0
AABR07019116.2	0	0	0	0	0	0	0	0	0	0	0	0	0	0	0	0	0	0	0	0	0	0	0	0	0	0	0	0	0	0
AABR07019120.1	0	0	0	0	0	0	0	0	0	0	0	0	0	0	0	0	0	0	0	0	0	0	0	0	0	0	0	0	0	0
AABR07019137.1	5	6	7	10	10	2	6	0	0	11	0	13	4	11	9	10	14	12	16	4	7	11	5	3	15	12	6	8	11	1
AABR07019140.1	1	0	0	0	0	0	0	0	0	0	0	0	0	0	0	0	0	0	0	0	0	0	0	0	0	0	0	0	0	0
AABR07019155.1	0	0	0	0	0	0	0	0	0	0	0	0	0	0	0	0	0	0	0	0	0	0	0	0	0	0	0	0	0	0
AABR07019209.1	305	146	173	113	197	68	62	0	0	456	0	283	216	199	170	235	609	644	978	696	538	430	356	392	489	311	487	450	565	433
AABR07019209.2	143	59	69	53	84	41	44	0	0	147	0	142	116	77	79	113	183	191	379	225	179	130	157	144	161	114	207	107	196	168
AABR07019230.1	0	0	0	0	0	0	0	0	0	0	0	0	0	0	0	0	0	0	0	0	0	0	0	0	0	0	0	0	0	0
AABR07019243.1	0	0	0	0	0	0	0	0	0	0	0	0	0	0	0	0	0	0	0	0	0	0	0	0	0	0	0	0	0	0
AABR07019253.1	0	0	0	0	0	0	0	0	0	0	0	0	0	0	0	0	0	0	0	0	0	0	0	0	0	0	0	0	0	0
AABR07019254.1	0	0	0	0	0	0	0	0	0	0	0	0	0	0	0	0	0	0	0	0	0	0	0	0	0	0	0	0	0	0
AABR07019254.2	0	0	0	0	0	0	0	0	0	0	0	0	0	0	0	0	0	0	0	0	0	0	0	0	0	0	0	0	0	0
AABR07019269.1	0	0	0	0	0	0	0	0	0	0	0	0	0	0	0	0	0	0	0	0	0	0	0	0	0	0	0	0	0	0
AABR07019269.2	0	0	0	0	0	0	0	0	0	0	0	0	0	0	0	0	0	0	0	0	0	0	0	0	0	0	0	0	0	0
AABR07019286.1	0	0	0	0	0	0	0	0	0	0	0	0	0	0	0	0	0	0	0	0	0	0	0	0	0	0	0	0	0	0
AABR07019334.1	0	0	0	0	0	0	0	0	0	0	0	0	0	0	0	0	0	0	0	0	0	0	0	0	0	0	0	0	0	0
AABR07019340.1	0	0	0	0	0	0	0	0	0	0	0	0	0	0	0	0	0	0	0	0	0	0	0	0	0	0	0	0	0	0
AABR07019341.1	10	1	0	6	5	1	0	0	0	3	0	2	1	2	5	1	1	0	1	1	2	6	2	5	5	1	1	2	1	1
AABR07019341.2	0	0	0	5	0	0	0	0	0	0	0	0	0	0	0	0	0	1	0	0	0	0	0	0	0	0	0	0	0	0
AABR07019383.1	0	0	0	0	0	0	0	0	0	0	0	0	2	0	0	0	1	0	1	1	0	0	0	0	0	0	0	0	0	3
AABR07019383.2	0	0	0	0	0	0	0	0	0	0	0	0	0	0	0	0	0	0	0	0	0	0	0	0	0	0	0	0	0	0
AABR07019387.1	0	0	0	0	0	0	0	0	0	0	0	0	0	0	0	0	0	0	0	0	0	0	0	0	0	0	0	0	0	0
AABR07019387.2	0	0	0	0	0	0	0	0	0	0	0	0	0	0	0	0	0	0	0	0	0	0	0	0	0	0	0	0	0	0
AABR07019388.1	0	0	0	0	0	0	0	0	0	0	0	0	0	0	0	0	0	0	0	0	0	0	0	0	0	0	0	0	0	0
AABR07019392.1	0	0	0	0	0	0	0	0	0	0	0	0	0	0	0	0	0	0	0	0	0	0	0	0	0	0	0	0	0	0
AABR07019399.1	0	0	1	2	2	1	1	0	0	3	0	2	1	3	5	1	0	2	3	5	1	2	1	4	1	1	0	0	4	0
AABR07019403.1	352	266	281	380	377	310	276	0	1	414	0	333	576	360	410	355	428	299	493	301	381	275	355	274	312	459	480	368	436	410
AABR07019412.1	0	0	0	0	0	0	0	0	0	0	0	0	0	0	0	0	0	0	0	0	0	0	0	0	0	0	0	0	0	0
AABR07019432.1	0	0	1	0	0	2	0	0	0	0	0	0	0	0	0	0	0	0	0	1	0	1	0	0	0	0	0	0	0	0
AABR07019435.1	0	0	0	0	0	0	0	0	0	0	0	0	0	0	0	0	0	0	0	0	0	0	0	0	0	0	0	0	0	0
AABR07019437.1	0	0	0	0	0	0	0	0	0	0	0	0	0	0	0	0	0	0	0	0	0	0	0	0	0	0	0	0	0	0
AABR07019437.2	0	0	0	0	0	0	0	0	0	0	0	0	0	0	0	0	0	0	0	0	0	0	0	0	0	0	0	0	0	0
AABR07019437.3	0	0	0	0	0	0	0	0	0	0	0	0	0	0	0	0	0	0	0	0	0	0	0	0	0	0	0	0	0	0
AABR07019437.4	0	0	0	0	0	0	0	0	0	0	0	0	0	0	0	0	0	0	0	0	0	0	0	0	0	0	0	0	0	0
AABR07019437.5	0	0	0	0	0	0	0	0	0	0	0	0	0	0	0	0	0	0	0	0	0	0	0	0	0	0	0	0	0	0
AABR07019437.6	0	0	0	0	0	0	0	0	0	0	0	0	0	0	0	0	0	0	0	0	0	0	0	0	0	0	0	0	0	0
AABR07019437.7	0	0	0	0	0	0	0	0	0	0	0	0	0	0	0	0	0	0	0	0	0	0	0	0	0	0	0	0	0	0
AABR07019442.2	0	1	0	2	0	0	5	0	0	1	0	0	1	4	2	2	1	0	0	0	1	1	1	0	0	5	3	1	0	4
AABR07019442.3	0	0	0	1	1	0	0	0	0	0	0	0	0	0	0	1	1	0	0	0	1	0	0	0	0	1	0	0	0	0
AABR07019443.1	0	0	0	1	0	1	0	0	0	0	0	0	1	0	0	0	0	0	0	2	0	0	1	0	0	0	0	1	0	0
AABR07019449.1	0	0	3	3	2	3	3	0	0	0	0	1	6	1	1	0	1	0	2	0	0	1	1	1	1	0	0	0	0	0
AABR07019511.1	0	0	0	0	0	0	0	0	0	0	0	0	0	0	0	0	0	0	0	0	0	0	0	0	0	0	0	0	0	0
AABR07019512.1	0	0	0	0	0	0	0	0	0	0	0	0	0	0	0	0	0	0	0	0	0	0	0	0	0	0	0	0	0	0
AABR07019512.2	0	0	0	0	0	0	0	0	0	0	0	0	0	0	0	0	0	0	0	0	0	0	0	0	0	0	0	0	0	0
AABR07019572.1	0	1	0	0	0	0	0	0	0	2	0	0	0	0	0	2	0	2	1	0	0	0	0	0	0	1	0	2	4	0
AABR07019663.1	2	3	2	0	2	2	0	0	0	1	0	1	2	1	2	3	1	3	3	5	0	3	4	2	4	1	0	3	1	1
AABR07019736.1	0	0	0	0	0	0	0	0	0	0	0	0	0	0	0	0	0	0	0	0	0	0	0	0	0	0	0	0	0	0
AABR07019811.1	0	0	0	0	0	0	0	0	0	0	0	0	0	0	0	0	0	0	0	0	0	0	0	0	0	0	0	0	0	0
AABR07019814.1	0	0	0	0	0	0	0	0	0	0	0	0	0	0	0	0	0	0	0	0	0	0	0	0	0	0	0	0	0	0
AABR07019870.1	0	0	2	0	0	0	0	0	0	2	0	0	0	4	0	0	0	0	0	0	0	1	0	1	0	0	0	0	0	0
AABR07019903.1	0	0	0	0	0	0	0	0	0	0	0	0	0	0	0	0	0	0	0	0	0	0	0	0	0	0	0	0	0	0
AABR07020058.1	0	0	0	0	0	0	0	0	0	0	0	0	0	0	0	0	0	0	0	0	0	0	0	0	0	0	0	0	0	0
AABR07020367.1	1	0	0	0	0	0	0	0	0	0	0	0	0	0	0	0	0	0	0	0	0	0	0	0	0	0	0	0	0	0
AABR07020404.1	0	0	0	0	0	0	0	0	0	0	0	0	0	0	0	0	0	0	0	0	0	0	0	0	0	0	0	0	0	0
AABR07020463.1	2	0	0	0	0	2	9	0	0	1	0	0	0	4	0	0	2	2	4	0	0	0	0	6	2	2	2	1	0	0
AABR07020537.1	14	10	21	3	8	6	2	0	0	13	0	11	12	7	9	7	10	13	14	24	9	10	10	6	8	15	4	10	9	17
AABR07020651.1	0	0	0	0	0	0	0	0	0	0	0	0	0	0	0	0	0	0	0	0	0	0	0	0	0	0	0	0	0	0
AABR07020663.1	0	0	0	0	0	0	0	0	0	0	0	0	0	0	0	0	0	0	0	0	0	0	0	0	0	0	0	0	0	0
AABR07020663.2	0	0	0	0	0	2	2	0	0	0	0	0	0	0	0	0	0	0	0	0	0	0	0	0	0	0	0	0	0	0
AABR07020696.1	0	0	0	0	0	0	0	0	0	0	0	1	0	0	0	0	0	0	0	0	0	0	0	0	0	0	0	0	0	0
AABR07020703.1	0	0	0	0	0	0	0	0	0	0	0	0	0	0	0	0	0	0	0	0	0	0	0	0	0	0	0	0	0	0
AABR07020711.1	0	0	0	0	0	0	0	0	0	0	0	0	0	0	0	0	0	0	0	0	0	0	0	0	0	0	0	0	0	0
AABR07020736.1	0	0	0	0	0	0	0	0	0	0	0	0	1	0	0	0	0	4	0	0	4	0	0	0	0	5	0	0	6	1
AABR07020744.1	0	0	0	0	0	0	0	0	0	0	0	0	0	0	0	0	0	0	0	0	0	0	0	0	0	0	0	0	0	0
AABR07020786.1	0	0	0	0	0	0	0	0	0	0	0	0	0	0	0	0	0	0	0	0	0	0	0	0	0	0	0	0	0	0
AABR07020815.1	26	11	14	14	14	9	18	0	0	19	1	16	14	20	21	23	65	16	47	16	46	26	44	16	53	54	106	56	42	25
AABR07020835.1	0	0	0	0	0	0	0	0	0	0	0	0	0	0	0	0	0	0	0	0	0	0	0	0	0	0	0	0	0	0
AABR07020859.1	2	1	8	4	2	0	4	0	0	1	0	1	1	0	1	3	2	4	6	4	6	2	0	1	0	2	2	1	2	0
AABR07020879.1	0	0	0	1	1	4	0	0	0	0	0	2	0	0	0	0	1	0	3	1	3	0	1	1	6	2	1	0	1	1
AABR07020898.1	0	0	0	0	0	0	0	0	0	0	0	0	0	0	0	0	0	0	0	0	0	0	0	0	0	0	0	0	0	0
AABR07020905.1	66	41	65	63	51	25	71	1	0	105	0	150	52	64	60	93	29	84	86	104	52	50	55	69	80	21	46	66	87	21
AABR07020952.1	0	0	0	0	0	0	0	0	0	0	0	0	0	0	0	0	0	0	0	0	0	0	0	0	0	0	0	0	0	0
AABR07020966.1	0	0	0	0	0	0	0	0	0	0	0	0	0	0	0	0	0	0	0	0	0	0	0	0	0	0	0	0	0	0
AABR07020966.2	0	0	0	0	0	0	0	0	0	0	0	0	0	0	0	0	1	0	0	0	0	0	0	0	0	0	0	0	0	0
AABR07020979.1	0	0	0	0	0	0	0	0	0	0	0	0	0	0	0	0	0	0	0	0	0	0	0	0	0	0	1	0	0	0
AABR07020983.1	0	0	0	0	0	0	0	0	0	0	0	0	0	0	0	0	0	0	0	0	0	0	0	0	0	0	0	0	0	0
AABR07020987.1	541	198	271	314	282	159	183	0	1	517	0	455	305	231	322	340	270	885	911	1125	417	440	255	486	421	233	278	390	299	287
AABR07020990.1	0	0	0	0	0	0	0	0	0	0	0	0	0	0	0	0	0	0	0	0	0	0	0	0	0	0	0	0	0	0
AABR07020994.1	0	0	0	0	0	0	0	0	0	0	0	0	0	0	0	0	0	0	0	0	0	0	0	0	0	0	0	0	0	0
AABR07020999.1	1	4	7	7	2	0	3	1	0	1	0	2	3	1	5	1	0	0	2	0	3	2	2	0	0	0	0	1	0	1
AABR07021008.1	0	0	1	0	0	0	0	0	0	0	0	0	0	0	0	0	1	0	1	0	0	1	0	0	1	2	0	1	1	3
AABR07021018.1	0	0	0	0	0	0	0	0	0	0	0	0	0	0	0	0	0	0	0	0	0	0	0	0	0	0	0	0	0	0
AABR07021018.2	0	0	0	0	0	0	0	0	0	0	0	0	0	0	0	0	7	1	0	0	1	0	0	0	0	0	0	0	0	0
AABR07021022.1	1	0	0	0	0	0	0	0	0	1	0	0	0	0	0	2	0	1	1	1	1	0	2	1	0	1	3	1	0	2
AABR07021022.2	0	0	0	0	0	0	0	0	0	0	0	0	0	0	0	0	0	0	0	0	0	0	0	0	0	0	0	0	0	0
AABR07021023.1	0	1	6	3	1	3	1	0	0	2	0	1	3	1	1	1	1	1	0	0	0	0	0	0	0	1	1	1	1	1
AABR07021054.1	11	5	6	5	5	13	7	0	0	11	0	2	7	8	1	3	9	13	9	3	4	0	2	0	7	9	6	15	9	10
AABR07021066.1	0	0	0	0	0	0	0	0	0	0	0	0	0	0	0	0	0	0	0	0	0	0	0	0	0	0	0	0	0	0
AABR07021080.1	29	19	16	17	17	9	20	0	0	12	0	9	20	31	23	8	25	18	40	15	7	13	28	24	13	14	24	18	15	16
AABR07021086.1	0	0	0	0	0	0	1	0	0	0	0	0	0	6	0	1	0	0	0	0	0	0	0	0	1	0	0	0	0	0
AABR07021096.1	0	0	0	0	0	0	0	0	0	0	0	1	0	0	1	0	0	0	0	0	0	0	0	0	0	0	0	0	0	0
AABR07021199.1	0	0	0	0	0	0	0	0	0	0	0	0	0	0	0	0	0	0	0	0	0	0	0	0	0	0	0	0	0	0
AABR07021204.1	2	0	1	5	2	0	1	0	0	1	0	0	0	2	1	0	4	1	2	8	5	0	2	1	5	0	0	1	0	1
AABR07021213.1	0	0	4	2	0	0	0	0	0	0	0	2	0	3	0	6	5	0	0	0	3	0	2	1	0	0	0	2	4	0
AABR07021220.1	6	3	9	5	4	4	9	1	0	2	0	3	3	2	1	2	2	4	8	5	2	1	2	3	1	3	0	4	7	5
AABR07021221.1	1	0	2	0	0	0	0	0	0	0	0	0	1	0	0	0	0	0	0	0	1	0	0	0	1	0	3	0	0	0
AABR07021239.1	0	0	0	0	0	0	0	0	0	0	0	0	0	0	0	0	0	0	0	0	0	0	0	0	0	0	0	0	0	0
AABR07021293.1	0	0	0	0	0	0	0	0	0	0	0	0	0	0	0	0	0	0	0	0	0	0	0	0	0	0	0	0	0	0
AABR07021316.1	0	0	0	0	0	0	0	0	0	0	0	0	0	0	0	0	0	0	0	0	0	0	0	0	0	0	0	0	0	0
AABR07021355.1	0	0	0	0	0	0	0	0	0	0	0	0	0	0	0	0	0	0	0	0	0	0	0	0	0	0	0	0	0	0
AABR07021355.2	0	0	0	0	0	0	0	0	0	0	0	0	0	0	0	0	0	0	0	0	0	0	0	0	0	0	0	0	0	0
AABR07021357.1	0	0	0	0	0	0	0	0	0	0	0	0	0	0	0	0	0	0	0	0	0	2	0	0	4	0	0	0	0	0
AABR07021384.1	4	5	6	6	10	10	6	2	0	7	0	7	15	9	8	5	7	11	16	8	11	10	16	8	7	15	15	14	10	17
AABR07021391.1	0	0	0	0	0	0	0	0	0	0	0	0	0	0	0	0	0	0	0	0	0	0	0	0	0	1	0	0	1	0
AABR07021392.1	0	1	0	0	0	0	0	0	0	1	0	0	0	0	0	0	0	0	1	0	0	0	0	0	0	1	0	0	0	0
AABR07021400.1	0	0	0	0	0	1	0	0	0	0	0	0	0	0	0	0	0	0	0	0	0	0	0	1	0	0	0	0	1	0
AABR07021400.2	4	0	0	0	0	0	2	0	0	1	0	0	0	1	0	1	0	0	4	1	7	6	1	2	4	0	0	0	5	7
AABR07021401.1	0	0	0	1	0	0	1	0	0	0	0	0	0	1	0	1	0	0	0	0	0	0	0	0	0	0	0	0	0	0
AABR07021401.2	0	0	0	0	0	0	0	0	0	0	0	0	0	0	0	0	0	0	0	0	0	0	0	0	0	0	0	0	0	0
AABR07021402.1	154	108	150	183	182	156	673	0	2	159	1	148	135	140	196	111	590	197	281	135	249	199	359	175	238	354	487	285	306	191
AABR07021405.1	0	0	0	0	0	0	0	0	0	0	0	0	0	0	0	0	0	0	0	0	0	0	0	0	0	0	0	0	0	0
AABR07021405.2	0	0	0	0	0	0	0	0	0	0	0	0	0	0	0	0	0	0	0	0	0	0	0	0	0	0	0	0	0	0
AABR07021405.3	0	0	0	0	0	0	0	0	0	0	0	1	0	0	0	0	0	0	0	0	0	0	0	0	0	0	0	0	0	0
AABR07021411.1	0	0	0	0	0	0	0	0	0	0	0	0	0	0	0	0	0	0	0	0	0	0	0	0	0	0	0	0	0	0
AABR07021411.2	0	0	0	0	0	0	1	0	0	2	0	0	0	0	0	0	0	0	3	0	0	0	0	0	0	0	0	0	0	0
AABR07021419.1	0	0	1	1	0	0	1	0	0	0	0	0	0	0	0	0	0	0	1	1	0	0	0	0	0	0	0	0	0	0
AABR07021424.1	0	0	1	0	0	0	0	0	0	0	0	0	0	0	0	0	0	0	0	0	0	0	0	0	0	0	0	0	0	1
AABR07021430.1	2	0	0	1	0	0	0	0	0	1	0	2	1	0	0	1	8	2	0	6	4	2	0	5	0	0	1	2	2	3
AABR07021433.1	0	0	0	0	0	0	0	0	0	0	0	0	0	0	0	0	0	0	0	0	0	0	0	0	0	0	0	0	0	0
AABR07021453.1	0	0	1	0	0	0	0	0	1	1	0	0	0	0	0	0	0	0	1	0	8	1	1	0	0	2	0	0	0	0
AABR07021456.1	0	0	0	0	0	0	0	0	0	0	0	0	0	0	0	0	0	0	0	0	0	1	0	0	0	0	0	0	0	1
AABR07021461.1	0	0	0	0	0	0	0	0	0	0	0	0	0	0	0	0	0	0	0	0	0	0	0	0	0	0	0	1	0	0
AABR07021463.1	0	0	0	0	0	0	0	0	0	0	0	0	0	0	0	0	0	0	0	0	0	0	0	0	0	1	0	0	0	0
AABR07021465.1	2	1	4	1	0	4	4	0	0	0	0	0	5	0	3	4	0	2	2	2	1	0	1	1	1	0	1	1	0	3
AABR07021465.2	0	0	0	0	0	0	0	0	0	0	0	0	0	0	0	0	0	0	0	0	0	0	0	0	0	0	0	0	0	0
AABR07021492.1	1	0	1	0	0	0	0	0	0	0	0	0	1	0	0	0	1	0	0	0	0	0	0	0	0	0	1	0	0	0
AABR07021494.1	0	0	0	0	0	0	0	0	0	0	0	0	0	0	0	0	0	0	0	0	0	0	0	0	0	0	1	0	0	0
AABR07021503.1	111	74	102	105	99	75	41	0	0	117	0	96	101	114	115	100	109	89	138	130	68	71	79	62	116	80	122	128	126	107
AABR07021503.2	0	0	0	0	0	1	0	0	0	0	0	0	0	0	0	0	0	0	0	0	0	0	0	0	0	0	0	0	0	0
AABR07021503.3	0	0	0	0	0	0	0	0	0	0	0	0	1	0	4	0	0	0	0	0	1	0	1	0	1	0	0	3	1	0
AABR07021508.1	0	0	0	0	0	1	0	0	0	0	0	0	0	0	0	0	0	0	0	0	0	0	0	0	0	0	0	0	0	0
AABR07021508.2	0	0	0	0	0	1	0	0	0	0	0	0	0	0	0	0	0	0	0	0	0	0	0	0	0	0	0	0	0	0
AABR07021508.3	0	0	1	0	0	0	0	0	0	0	0	0	0	1	1	0	0	0	0	0	0	0	0	0	0	0	2	0	0	0
AABR07021527.1	0	0	0	0	0	0	0	0	0	0	0	0	0	0	0	0	0	0	0	0	0	0	0	0	0	0	0	0	0	0
AABR07021528.1	0	0	0	0	0	0	0	0	0	0	0	0	1	0	0	0	0	0	0	0	0	0	0	0	0	0	0	0	0	0
AABR07021530.1	0	0	0	0	0	0	0	0	0	0	0	0	0	0	0	0	0	0	0	0	0	0	0	0	0	0	0	0	0	0
AABR07021536.1	0	0	0	0	0	0	0	0	0	0	0	0	0	0	0	0	0	0	0	0	0	0	0	0	0	0	0	0	0	0
AABR07021544.1	2079	1120	1059	815	983	785	632	8	1	1839	4	1586	1247	967	881	1169	1607	2073	3438	2234	1412	1744	1327	1843	1715	1718	1822	2008	1679	2958
AABR07021544.2	1	1	1	2	2	0	1	0	0	0	0	1	0	1	0	0	0	0	0	0	0	2	0	0	0	0	0	0	0	1
AABR07021545.1	1	0	0	1	1	0	0	0	0	0	0	0	1	1	1	0	1	1	0	0	1	2	0	1	0	0	0	2	2	0
AABR07021546.1	0	0	0	1	0	0	0	0	0	0	0	0	0	0	0	0	0	0	0	1	0	0	0	0	0	0	0	0	1	0
AABR07021547.1	110	48	74	73	60	62	107	0	7	107	0	69	94	85	92	51	178	110	197	142	131	128	110	78	129	120	141	113	139	109
AABR07021565.1	26	22	26	16	30	21	29	2	1	23	0	60	32	25	42	27	35	32	56	24	53	38	44	47	37	67	21	34	53	38
AABR07021571.1	0	0	0	0	0	0	0	0	0	0	0	0	0	0	0	0	0	0	0	0	0	0	0	0	0	0	0	0	0	0
AABR07021572.1	0	0	0	0	0	0	0	0	0	0	0	0	0	0	5	1	0	0	1	0	0	4	0	0	0	0	0	0	0	0
AABR07021573.1	1	1	8	2	1	0	0	0	0	0	0	1	1	1	3	5	13	0	2	0	1	8	1	5	3	1	0	2	2	0
AABR07021573.2	5	5	3	10	11	6	11	0	0	3	0	7	5	5	13	6	5	4	16	5	4	1	5	5	4	2	4	1	4	4
AABR07021573.3	0	0	0	0	0	0	0	0	0	0	0	0	0	0	0	0	0	0	0	0	0	0	0	0	0	0	0	0	0	0
AABR07021574.1	1	1	0	0	1	4	1	0	0	2	0	0	0	1	2	4	11	1	5	1	2	6	0	1	1	7	0	3	4	2
AABR07021579.1	0	0	0	0	0	0	1	0	0	1	0	0	1	6	1	1	0	0	0	0	0	0	3	2	0	0	2	0	0	2
AABR07021584.1	0	1	5	2	2	3	1	0	0	3	0	0	1	6	6	0	5	2	12	0	8	2	2	2	8	4	1	1	7	0
AABR07021586.1	0	0	0	1	0	0	0	0	0	0	0	0	0	0	0	0	0	0	0	0	0	0	0	0	0	0	0	0	0	0
AABR07021589.1	0	0	0	0	0	0	0	0	0	0	0	0	0	0	0	0	0	0	0	0	0	0	0	0	0	0	0	0	0	0
AABR07021590.1	0	1	19	3	4	2	0	0	0	0	0	6	2	2	1	0	2	1	4	1	6	1	1	1	3	0	2	4	5	0
AABR07021591.1	18	12	13	23	41	26	23	0	0	13	0	12	60	23	7	8	18	35	18	16	23	13	10	14	12	20	19	35	21	35
AABR07021596.1	0	0	0	0	0	0	0	0	0	0	0	0	0	0	0	0	0	0	0	0	0	0	0	0	0	0	0	0	0	0
AABR07021596.2	0	0	0	0	0	0	0	0	0	0	0	0	0	0	0	0	0	0	0	0	0	0	0	0	0	0	1	0	0	0
AABR07021596.3	9	4	9	4	11	3	7	0	0	15	0	11	6	7	3	9	7	7	16	8	8	6	2	2	12	1	2	1	9	11
AABR07021596.4	39	25	20	16	26	18	19	0	0	40	0	42	41	19	9	10	46	44	71	42	41	33	34	40	33	46	34	45	39	45
AABR07021610.1	0	0	0	0	0	0	0	0	0	0	0	0	0	0	0	0	0	0	0	0	0	0	0	0	0	0	0	0	0	0
AABR07021612.1	0	0	0	0	0	0	0	0	0	0	0	0	0	0	0	1	0	0	0	0	0	0	0	0	0	0	2	0	0	0
AABR07021612.2	0	0	0	0	0	0	0	0	0	0	0	0	0	0	0	0	0	0	0	0	0	0	0	0	0	0	0	0	0	0
AABR07021614.1	0	3	0	0	0	0	0	0	0	0	0	0	0	0	1	0	0	0	0	0	0	0	0	0	0	0	0	0	0	0
AABR07021625.1	0	0	0	0	0	0	0	0	0	0	0	0	0	0	0	0	0	0	0	0	0	0	0	0	0	0	0	0	0	0
AABR07021635.1	0	0	0	0	0	0	0	0	0	0	0	0	0	0	0	0	0	0	0	0	0	0	0	0	0	0	0	0	0	0
AABR07021635.2	0	0	0	0	0	0	0	0	0	0	0	0	0	0	0	0	0	0	0	0	0	0	0	0	0	0	0	0	0	0
AABR07021635.3	0	1	0	1	0	0	0	0	0	7	0	1	0	0	0	2	0	0	0	1	0	0	0	0	3	1	1	0	0	0
AABR07021636.1	0	0	1	0	1	0	5	0	0	3	0	0	0	0	0	0	0	1	2	0	1	0	1	0	0	0	0	0	1	0
AABR07021666.1	5	0	3	0	0	1	0	0	0	0	0	0	1	2	1	0	0	0	10	2	3	0	11	0	1	2	3	5	0	2
AABR07021666.2	0	0	0	0	0	0	0	0	0	0	0	0	0	0	0	0	0	0	0	0	0	0	0	0	0	0	0	0	0	0
AABR07021687.1	3	2	0	3	2	1	2	0	0	5	0	2	1	2	4	2	3	2	3	2	1	2	1	1	2	2	1	4	3	0
AABR07021688.1	0	0	0	0	0	0	0	0	0	0	0	0	0	0	0	0	0	0	0	0	0	0	0	0	0	0	0	0	0	0
AABR07021691.1	0	0	0	0	0	0	0	0	0	0	0	0	0	0	0	0	0	0	0	0	0	0	0	0	0	0	0	0	0	0
AABR07021691.2	3	2	2	3	2	1	2	0	0	5	0	2	1	2	4	2	3	2	3	3	1	2	1	1	2	2	1	4	3	0
AABR07021704.1	1480	1028	1104	1409	1068	1048	640	14	16	1213	1	812	2024	858	1510	1076	1729	784	1772	814	2056	1207	1640	1327	1627	1917	1356	2065	1825	2085
AABR07021706.1	0	0	0	0	0	0	0	0	0	0	0	0	0	0	0	0	0	0	0	0	0	0	0	0	0	0	0	0	0	0
AABR07021714.1	0	0	0	0	0	0	0	0	0	0	0	0	0	0	0	0	0	0	0	0	0	0	0	0	0	0	0	0	0	0
AABR07021717.1	0	0	0	0	0	0	1	0	0	0	0	0	0	0	0	0	0	0	0	0	0	0	0	0	0	0	0	0	0	0
AABR07021730.1	0	0	0	0	0	0	0	0	0	0	0	0	0	0	0	0	0	0	0	0	0	0	0	0	0	0	0	0	0	1
AABR07021734.1	3	0	0	1	0	2	0	0	0	1	0	1	0	0	0	6	1	0	1	0	0	1	0	1	1	0	2	0	0	0
AABR07021736.1	1	0	0	0	1	1	0	0	0	2	0	1	1	0	1	2	2	3	4	3	4	0	1	1	2	2	1	5	2	3
AABR07021759.1	72	46	56	65	65	47	121	2	1	53	0	71	65	68	33	37	114	5	114	17	86	74	86	65	62	101	38	53	60	51
AABR07021760.1	0	0	0	0	0	0	0	0	0	0	0	0	1	0	0	0	0	2	6	0	1	0	0	0	1	0	0	0	0	0
AABR07021762.1	1	0	1	0	0	1	1	0	0	1	0	0	0	0	0	0	0	0	0	0	0	1	0	0	0	0	0	2	1	0
AABR07021762.2	0	0	0	0	0	0	0	0	0	0	0	0	0	0	0	0	0	0	0	0	0	0	0	0	0	0	0	0	1	0
AABR07021799.1	0	0	0	0	0	0	0	0	0	0	0	0	0	0	0	0	0	0	0	0	0	0	0	0	0	0	0	0	0	0
AABR07021804.1	105	42	81	99	72	91	646	3	0	81	0	70	100	51	79	47	118	79	133	68	85	91	111	99	85	144	149	129	84	101
AABR07021812.1	72	50	72	81	37	50	14	5	4	31	1	19	28	51	25	27	54	106	145	205	73	58	71	90	106	58	75	64	45	136
AABR07021823.1	241	192	188	168	196	154	136	0	1	237	2	209	205	205	210	197	219	214	429	170	207	198	189	208	272	247	342	298	247	438
AABR07021823.2	0	1	0	0	0	0	4	0	0	0	0	0	0	1	4	0	0	0	0	0	0	0	0	0	0	0	1	0	0	1
AABR07021840.1	1267	829	959	973	979	769	714	5	1	1334	4	1269	994	1040	1009	1062	1676	1480	2557	1537	1473	1350	1284	1243	1490	1302	1386	1439	1581	1447
AABR07021840.2	12	2	3	2	0	3	0	0	0	1	0	4	8	2	3	1	5	1	6	4	0	3	6	4	4	3	2	2	2	4
AABR07021853.1	0	0	0	0	0	0	1	0	0	0	0	0	0	0	0	0	1	0	0	0	0	0	1	1	0	0	0	0	0	0
AABR07021861.1	0	0	0	1	0	0	0	0	0	0	0	0	0	0	0	0	0	0	0	0	0	0	0	0	0	0	0	0	0	0
AABR07021863.1	35	7	11	15	14	4	18	0	0	11	0	22	16	16	12	17	19	27	38	40	18	38	5	14	22	18	19	30	15	35
AABR07021871.1	35	6	13	15	17	13	16	1	0	17	0	22	18	5	19	12	26	22	85	26	33	22	28	45	31	40	41	58	35	55
AABR07021888.1	14	4	12	13	5	0	1	1	0	2	0	16	2	6	4	1	0	10	17	23	10	12	4	6	13	8	4	3	3	13
AABR07021930.1	26	17	12	7	18	4	5	0	0	10	0	1	3	0	5	3	5	1	23	12	6	9	3	8	14	7	4	31	2	14
AABR07021945.1	0	0	0	0	0	0	0	0	0	0	0	0	0	0	0	0	0	0	0	0	0	0	0	0	0	0	0	0	0	0
AABR07021946.1	2	5	0	1	1	5	0	0	0	1	0	0	10	0	4	3	8	0	1	3	1	0	6	1	3	2	3	4	2	0
AABR07021946.2	0	0	0	0	0	0	0	0	0	0	0	0	2	0	0	4	0	0	1	0	0	0	1	0	0	0	0	0	1	0
AABR07021955.1	681	458	642	705	615	469	424	24	13	704	0	726	720	635	784	824	761	619	1288	738	809	590	630	647	738	786	878	686	733	815
AABR07021972.1	41	31	26	28	19	17	30	0	1	57	0	54	49	22	38	34	50	44	62	39	43	39	38	55	47	58	39	82	59	59
AABR07021987.1	0	0	0	0	0	0	0	0	0	0	0	0	0	0	0	0	0	0	0	0	0	0	0	0	0	0	0	0	0	0
AABR07021988.1	2851	1912	1929	2215	2167	1731	1506	75	62	2867	3	2658	2654	2150	2511	2308	3084	3106	5204	2885	2632	2800	2531	2641	2818	3007	3055	3196	3090	3672
AABR07021996.1	0	1	0	1	1	0	1	1	0	3	0	4	0	1	0	0	3	0	0	1	0	0	1	1	0	0	1	0	0	0
AABR07021998.1	2	1	0	0	2	0	4	0	0	1	0	2	1	0	0	2	10	5	5	7	3	4	4	2	5	2	6	2	1	0
AABR07022014.1	0	0	0	0	0	0	0	0	0	0	0	0	0	0	0	0	0	0	0	0	0	0	0	0	0	0	0	0	0	0
AABR07022022.1	0	0	0	0	0	0	0	0	0	0	0	0	1	0	0	0	1	0	1	0	0	0	0	0	0	2	0	0	1	0
AABR07022023.1	0	0	0	0	0	0	0	5	0	0	0	0	0	0	0	0	0	0	0	0	0	0	0	0	0	0	0	0	0	0
AABR07022037.1	0	0	0	0	0	0	1	0	0	0	0	0	0	0	0	0	0	0	0	0	0	0	0	0	0	0	0	0	0	0
AABR07022039.1	0	0	0	0	0	0	0	0	0	1	0	0	0	0	0	0	1	0	0	0	0	3	0	0	0	1	0	0	0	1
AABR07022046.1	0	0	0	0	0	0	0	0	0	0	0	0	0	0	0	0	0	0	0	0	0	0	0	0	0	0	0	0	0	0
AABR07022053.1	0	0	0	0	0	0	0	0	0	0	0	0	0	0	0	0	0	0	1	0	0	0	0	0	0	0	0	0	0	0
AABR07022055.1	0	0	0	0	0	1	0	0	0	1	0	0	0	0	0	0	6	0	0	0	0	0	1	0	0	0	0	0	3	0
AABR07022056.1	0	0	0	0	0	0	0	0	0	0	0	0	0	0	0	0	0	0	0	0	0	0	0	0	0	0	0	0	0	0
AABR07022057.1	0	0	0	0	0	0	0	0	0	0	0	0	0	0	0	0	1	0	0	0	0	0	0	0	0	0	0	0	0	0
AABR07022061.1	0	0	0	0	0	0	0	0	0	0	0	0	0	0	0	0	0	0	0	0	0	0	0	0	0	0	0	0	0	0
AABR07022064.1	0	0	0	0	0	1	0	0	0	1	0	0	0	1	0	0	0	0	1	0	1	0	0	0	0	0	0	0	0	0
AABR07022072.1	0	0	0	0	0	0	0	0	0	0	0	0	0	0	0	0	0	0	0	0	0	0	0	0	0	0	0	0	0	0
AABR07022072.2	0	0	0	0	1	0	0	0	0	1	0	1	0	0	0	1	1	0	0	0	0	2	0	0	0	0	5	0	0	0
AABR07022098.1	0	0	0	0	0	0	1	0	0	0	0	0	0	0	0	1	0	0	0	0	0	1	0	0	0	0	0	0	0	4
AABR07022104.1	0	0	0	0	0	0	0	0	0	0	0	0	0	0	0	0	0	0	0	0	0	0	0	0	0	0	0	0	0	0
AABR07022108.1	0	0	0	0	0	0	0	0	0	0	0	0	0	0	0	0	0	0	0	0	0	0	0	0	0	0	0	0	0	0
AABR07022113.1	1	0	0	0	0	0	0	0	0	0	0	0	0	0	0	0	0	0	0	0	0	0	0	0	0	0	0	0	0	0
AABR07022134.1	0	0	0	0	0	0	0	0	0	0	0	0	0	0	0	0	0	0	0	0	0	0	0	0	0	0	0	0	0	0
AABR07022144.1	248	193	182	138	135	145	185	1	1	173	0	174	175	135	161	160	163	215	275	192	99	163	125	155	122	160	217	140	159	200
AABR07022157.1	0	0	0	1	0	0	1	0	0	0	0	0	0	0	0	0	0	0	1	0	0	0	1	0	0	3	1	0	0	0
AABR07022162.1	15	1	6	5	3	9	6	0	0	17	0	4	15	6	9	9	33	0	8	4	9	16	17	15	21	8	15	14	8	16
AABR07022162.2	5	4	3	8	4	0	11	0	0	3	0	8	5	4	3	5	6	0	5	1	3	1	7	8	5	1	3	0	5	0
AABR07022168.1	5	2	5	16	3	2	10	4	0	3	0	4	1	6	10	3	3	10	7	3	2	2	7	3	4	2	0	2	0	1
AABR07022202.1	0	0	0	0	0	0	0	0	0	0	0	0	0	0	0	0	0	0	0	0	0	0	0	0	0	0	0	0	0	0
AABR07022202.2	0	0	0	0	0	0	0	0	0	0	0	0	0	0	0	0	0	0	0	0	0	0	0	0	0	0	0	0	0	0
AABR07022303.1	0	0	0	0	0	0	0	0	0	0	0	0	0	0	0	0	0	0	0	0	0	0	0	0	0	0	0	0	0	0
AABR07022309.1	0	0	0	0	0	0	0	0	0	0	0	0	0	0	0	0	0	0	0	0	0	0	0	0	0	0	0	0	0	0
AABR07022316.1	0	0	0	0	0	0	0	0	0	0	0	0	0	0	0	0	0	0	0	0	0	0	0	0	0	0	0	0	0	0
AABR07022331.1	0	0	0	0	0	0	0	0	0	0	0	0	0	0	0	0	0	0	0	0	0	0	0	0	0	0	0	0	0	0
AABR07022369.1	0	0	0	0	0	0	0	0	0	0	0	0	0	0	0	0	0	0	0	0	0	0	0	0	0	0	0	0	0	0
AABR07022393.1	0	0	0	0	0	0	0	0	0	0	0	0	0	0	0	0	0	0	0	0	0	0	0	0	0	0	0	0	0	0
AABR07022429.1	0	0	0	1	0	2	0	0	0	0	0	0	0	0	1	1	0	0	0	1	0	0	1	0	1	1	0	0	0	0
AABR07022447.1	0	0	0	0	0	0	0	0	0	0	0	0	0	0	0	0	0	0	0	0	0	0	0	0	0	0	0	0	0	0
AABR07022469.1	0	0	0	0	0	0	0	0	0	0	0	0	0	0	0	0	0	0	0	0	0	0	0	0	0	0	0	0	0	0
AABR07022470.1	0	0	0	0	0	0	0	0	0	0	0	0	0	0	0	0	0	0	0	0	0	0	0	0	0	0	0	0	0	0
AABR07022492.1	0	0	0	0	0	0	0	0	0	0	0	0	0	0	0	0	0	0	0	0	0	0	0	0	0	0	0	0	0	0
AABR07022580.1	0	0	0	0	0	0	0	0	0	0	0	0	0	0	0	0	0	0	0	0	0	0	0	0	0	0	0	0	0	0
AABR07022620.1	0	0	0	0	0	0	0	0	0	0	0	0	0	0	0	0	0	0	0	0	0	0	0	0	0	0	0	0	0	0
AABR07022624.1	0	0	0	0	0	0	0	0	0	0	0	0	0	0	0	0	0	0	0	0	0	0	0	0	0	0	0	0	0	0
AABR07022635.1	0	0	0	0	0	0	0	0	0	0	0	0	0	0	0	0	0	0	0	0	0	0	0	0	0	0	0	0	0	0
AABR07022653.1	0	0	0	0	0	0	0	0	0	0	0	0	0	0	0	0	0	0	0	0	0	0	0	0	0	0	0	0	0	0
AABR07022674.1	0	0	0	0	0	0	0	0	0	0	0	0	0	0	0	0	0	0	0	0	0	0	0	0	0	0	0	0	0	0
AABR07022678.1	0	0	0	0	0	0	0	0	0	0	0	0	0	0	0	0	0	0	0	0	0	0	0	0	0	0	0	0	0	0
AABR07022690.1	0	0	0	0	0	0	0	0	0	0	0	0	0	0	0	0	0	0	0	0	0	0	0	0	0	0	0	0	0	0
AABR07022731.1	0	0	0	0	0	0	0	0	0	0	0	0	0	0	0	0	0	0	0	0	0	0	0	0	0	0	0	0	0	0
AABR07022735.1	0	0	0	0	0	0	0	0	0	0	0	0	0	0	0	0	0	0	0	0	0	0	0	0	0	0	0	0	0	0
AABR07022739.1	0	0	0	0	0	0	0	0	0	0	0	0	0	0	0	0	0	0	0	0	0	0	0	0	0	0	0	0	0	0
AABR07022763.1	0	0	0	0	0	0	0	0	0	0	0	0	0	0	0	0	0	0	0	0	0	0	0	0	0	0	0	0	0	0
AABR07022813.1	0	0	0	0	0	0	0	0	0	0	0	0	0	0	0	0	0	0	0	0	0	0	0	0	0	0	0	0	0	0
AABR07022834.1	0	0	0	0	0	0	0	0	0	0	0	0	0	0	0	0	0	0	0	0	0	0	0	0	0	0	0	0	0	0
AABR07022903.1	0	0	0	0	0	0	0	0	0	0	0	0	0	0	0	0	0	0	0	0	0	0	0	0	0	0	0	0	0	0
AABR07022926.1	0	0	0	0	0	0	0	0	0	0	0	0	0	0	0	0	0	0	0	0	0	0	0	0	0	0	0	0	0	0
AABR07022980.1	0	0	0	0	0	0	0	0	0	0	0	0	0	0	0	0	0	0	0	0	0	0	0	0	0	0	0	0	0	0
AABR07022981.1	0	0	0	0	0	0	0	0	0	0	0	0	0	0	0	0	0	0	0	0	0	0	0	0	0	0	0	0	0	0
AABR07022999.1	0	0	0	0	0	0	0	0	0	0	0	0	0	0	0	0	0	0	0	0	0	0	0	0	0	0	0	0	0	0
AABR07023023.1	0	0	0	0	0	0	0	0	0	0	0	0	0	0	0	0	0	0	0	0	0	0	0	0	0	0	0	0	0	0
AABR07023025.1	0	0	0	0	0	0	0	0	0	0	0	0	0	0	0	0	0	0	0	0	0	0	0	0	0	0	0	0	0	0
AABR07023033.1	0	0	0	0	0	0	0	0	0	0	0	0	0	0	0	0	0	0	0	0	0	0	0	0	0	0	0	0	0	0
AABR07023210.1	0	0	0	0	0	0	0	0	0	0	0	0	0	0	0	0	0	0	0	0	0	0	0	0	0	0	0	0	0	0
AABR07024107.1	0	0	0	0	0	0	0	0	0	0	0	0	0	0	0	0	0	0	0	0	0	0	0	0	0	0	0	0	0	0
AABR07024115.1	0	0	0	0	0	0	0	0	0	0	0	0	0	0	0	0	0	0	0	0	0	0	0	0	0	0	0	0	0	0
AABR07024131.1	0	0	0	0	0	0	0	0	0	0	0	0	0	0	0	0	0	0	0	0	0	0	0	0	0	0	0	0	0	0
AABR07024139.1	0	0	0	0	0	0	1	0	0	0	0	0	0	0	0	0	0	0	0	0	0	0	0	0	0	0	0	0	0	0
AABR07024203.1	0	2	1	0	1	0	1	0	1	0	0	0	1	0	3	0	4	0	4	8	3	1	0	1	1	0	0	1	9	5
AABR07024203.2	0	0	0	0	0	0	0	0	0	0	0	0	0	0	0	0	0	0	0	0	0	0	0	0	0	0	0	0	0	0
AABR07024261.1	0	0	0	0	0	0	0	0	0	0	0	0	0	0	0	0	0	0	0	0	0	0	0	0	0	0	0	0	0	0
AABR07024263.1	0	0	0	0	0	0	0	0	0	0	0	0	0	0	0	0	0	0	0	0	0	0	0	0	0	0	0	0	0	0
AABR07024291.1	0	0	0	0	0	0	0	0	0	0	0	0	0	0	0	0	0	0	0	0	0	0	0	0	0	0	0	0	0	0
AABR07024303.1	0	0	0	0	0	0	0	0	0	0	0	0	0	0	0	0	0	0	0	0	0	0	0	0	0	0	0	0	0	0
AABR07024353.1	0	0	0	0	0	0	0	0	0	0	0	0	0	0	0	0	0	0	0	0	0	0	0	0	0	0	0	0	0	0
[truncated: 26,915 more rows]

## Sheet: TSA-A&Y
Symbol	Tumor-Young1	Tumor-Young2	Tumor-Young3	Tumor-Young4	Tumor-Young5	Tumor-Young6	Tumor-Young7	Tumor-Young8	Tumor-Young9	Tumor-Young10	Tumor-Young11	Tumor-Young12	Tumor-Young13	Tumor-Young14	Tumor-Young15	Tumor-Young16	Tumor-Aged17	Tumor-Aged18	Tumor-Aged19	Tumor-Aged20	Tumor-Aged21	Tumor-Aged22	Tumor-Aged23	Tumor-Aged24	Tumor-Aged25	Tumor-Aged26	Tumor-Aged27	Tumor-Aged28	Tumor-Aged29
1700020D05Rik	3	11	27	8	19	5	23	0	21	4	38	18	15	1	19	15	17	12	20	10	30	14	5	14	22	5	11	19	1
1700020N01Rik	0	0	0	1	0	0	0	0	0	0	0	0	0	0	0	0	0	0	0	0	0	0	0	0	0	0	0	0	0
1700042G07Rik	0	0	0	0	0	0	0	1	0	0	0	0	0	0	0	0	0	0	0	0	0	0	0	0	0	0	0	0	0
1700066B19Rik	6	4	1	16	2	1	10	3	19	7	14	8	2	3	10	48	49	29	2	30	1	26	27	21	0	19	3	50	9
1700092M07Rik	10	4	7	1	7	1	4	0	3	11	7	8	12	0	9	4	1	8	8	13	6	4	1	6	10	7	10	9	3
1700123L14Rik	0	0	0	0	0	0	0	0	0	0	0	0	0	0	0	0	0	0	0	0	0	0	0	0	0	0	0	0	0
2310050C09Rik	0	0	2	0	0	0	0	0	0	0	0	0	0	0	0	0	0	0	0	0	0	0	0	0	0	0	0	0	0
3110082J24Rik	0	0	0	0	0	1	0	0	0	0	0	0	0	0	0	0	0	0	0	0	0	0	0	0	0	0	0	0	0
4930444P10Rik	0	0	0	0	0	0	0	0	0	0	2	0	0	0	0	0	0	0	0	0	0	0	1	0	0	1	0	0	0
4933400A11Rik	0	0	0	0	0	0	0	0	0	0	0	0	0	0	0	0	0	0	0	0	0	0	0	0	0	0	0	0	1
4933403O08Rik	0	0	0	0	0	0	0	0	0	0	0	0	0	0	0	0	0	0	0	0	0	0	0	0	0	0	0	1	0
4933416C03Rik	0	0	0	0	0	0	0	0	0	0	0	0	0	0	0	1	0	0	0	0	0	0	0	0	0	1	0	0	0
5330417C22Rik	4	0	1	1	1	0	2	0	1	2	0	0	0	0	1	1	1	0	0	0	1	1	0	0	1	0	0	0	0
A1bg	0	0	0	0	0	0	0	0	0	0	0	0	0	0	0	1	0	0	0	0	0	0	0	0	0	0	0	0	0
A1cf	0	1	2	1	0	4	2	1	2	1	0	5	10	0	1	5	1	1	1	4	0	3	1	1	1	7	5	2	0
A2m	0	2	0	3	2	5	112	0	0	0	0	0	0	1	0	3	0	0	0	4	0	0	0	1	0	1	1	1	1
A2ml1	8	0	10	41	29	0	1	0	4	0	6	15	1	2	4	6	1	7	1	2	5	2	0	3	1	4	0	3	2
A3galt2	423	810	662	700	1108	878	1927	230	949	634	859	894	588	157	958	1799	813	813	437	688	713	1248	887	1536	405	1275	700	1504	359
A4galt	0	1	1	4	7	22	1	0	3	7	14	0	0	0	8	2	1	2	0	2	5	11	0	9	1	4	0	2	0
A4gnt	0	0	0	0	0	0	0	0	0	0	0	0	0	0	0	0	0	0	0	0	0	0	1	0	0	0	0	0	0
AA926063	39	26	59	22	32	8	30	5	51	18	61	16	28	8	17	103	52	52	77	26	103	45	49	86	24	52	74	58	9
Aaas	143	291	327	257	313	213	255	97	279	333	209	264	176	46	269	314	191	248	175	175	198	336	137	305	147	311	237	514	140
AABR07000046.1	0	0	0	0	0	0	0	0	0	0	0	0	0	0	0	0	0	0	0	0	0	0	0	0	0	0	0	0	0
AABR07000089.1	0	0	0	0	0	0	0	0	0	0	0	0	0	0	0	0	0	0	0	0	0	0	0	0	0	0	0	0	0
AABR07000137.1	5	0	11	5	1	1	14	3	6	8	3	9	1	1	2	9	0	3	7	5	6	2	2	11	0	1	5	9	1
AABR07000145.1	0	0	0	0	0	1	2	0	0	0	0	0	0	0	0	0	0	0	0	2	0	0	0	0	0	0	1	0	0
AABR07000147.1	0	28	4	13	9	2	14	2	3	4	3	14	5	1	10	14	8	12	2	11	4	20	13	22	0	10	4	40	10
AABR07000156.1	0	8	2	5	2	4	9	2	5	2	4	3	3	3	9	5	5	5	3	2	1	2	3	3	6	4	1	9	5
AABR07000158.1	0	3	8	6	3	4	9	3	3	1	22	12	11	2	11	16	10	9	1	7	11	11	5	16	2	2	12	3	5
AABR07000159.1	0	0	1	0	0	0	1	0	0	2	0	0	0	0	0	1	1	0	0	0	0	2	1	4	0	2	0	0	0
AABR07000159.2	0	51	0	28	4	0	1	44	0	0	0	0	0	34	0	2	13	4	1	27	0	0	43	0	0	3	2	0	58
AABR07000159.3	0	1	1	1	1	0	1	0	1	5	6	2	3	0	2	0	1	0	5	0	1	3	0	15	1	5	0	0	0
AABR07000159.4	0	0	0	0	0	0	0	0	0	0	0	0	0	0	0	0	0	0	0	0	2	0	0	0	0	2	0	0	0
AABR07000173.1	0	1	0	0	10	0	1	0	6	0	0	0	0	0	0	2	0	0	0	0	0	0	0	0	0	0	0	0	0
AABR07000200.1	0	0	0	0	0	2	0	0	0	0	0	0	0	0	0	0	0	0	0	0	1	0	0	0	0	0	0	0	0
AABR07000220.1	0	0	0	0	0	0	0	0	0	0	0	0	0	0	0	0	0	0	0	0	0	0	0	0	0	0	0	0	0
AABR07000222.1	6	1	0	0	1	0	0	3	0	0	0	0	0	4	1	0	0	4	0	1	1	1	1	1	0	2	2	1	3
AABR07000248.1	0	1	0	0	0	0	0	0	0	0	0	0	0	0	0	1	0	2	0	0	0	0	0	0	0	0	0	0	0
AABR07000257.1	0	0	0	0	0	0	0	0	0	0	0	0	0	0	0	0	0	0	0	0	0	0	0	0	0	0	0	0	0
AABR07000261.1	2	0	0	1	0	1	5	0	0	2	0	0	2	1	1	4	1	0	0	0	0	0	0	0	1	1	0	0	0
AABR07000276.1	0	8	0	9	0	0	0	1	0	0	0	0	0	1	0	0	1	1	0	1	0	0	2	1	0	1	0	0	18
AABR07000292.1	0	1	0	0	0	1	0	0	0	1	0	0	0	0	0	2	0	0	0	1	1	0	1	0	0	0	2	1	0
AABR07000325.1	0	0	0	0	0	0	0	0	0	0	0	0	0	0	0	0	0	0	0	0	0	0	0	0	0	0	0	0	0
AABR07000332.1	0	0	0	0	0	0	0	0	0	0	0	0	0	0	0	0	0	0	0	0	0	0	0	0	0	0	0	0	0
AABR07000356.1	0	0	0	0	0	0	0	0	0	0	0	0	0	0	0	0	0	0	0	0	0	0	0	0	0	0	0	0	0
AABR07000382.1	0	0	0	0	0	0	0	0	0	0	0	0	0	0	3	0	0	0	0	0	0	0	0	0	0	0	0	0	0
AABR07000385.1	0	0	0	0	0	0	0	0	0	0	0	0	0	0	0	0	0	0	0	0	0	0	0	0	0	0	0	0	0
AABR07000385.2	24	9	67	19	50	31	57	6	73	44	29	24	36	5	24	50	60	72	57	7	48	85	17	26	77	31	88	41	22
AABR07000398.1	813	208	156	90	553	772	140	34	141	213	480	554	471	42	398	100	34	23	40	60	69	40	30	56	124	134	38	120	6
AABR07000402.1	1	0	6	0	4	5	13	0	0	4	3	2	4	0	0	0	0	0	2	0	2	2	0	1	0	0	0	0	0
AABR07000404.1	0	0	0	0	0	1	0	0	0	0	0	1	0	0	0	0	0	0	0	0	0	0	0	0	0	0	0	0	0
AABR07000411.1	30	10	81	53	30	31	37	12	66	73	80	46	94	9	67	44	57	59	68	27	78	62	26	45	64	65	77	64	30
AABR07000433.1	0	4	0	0	0	0	6	1	0	0	0	0	0	0	0	0	1	3	0	2	0	0	1	2	0	0	0	0	0
AABR07000436.1	1	0	4	0	1	0	1	2	1	3	5	0	1	0	2	1	3	0	0	2	10	3	0	1	0	0	1	1	0
AABR07000451.1	0	0	1	1	0	2	0	0	0	0	0	0	0	0	1	0	0	0	0	0	0	0	0	0	0	1	0	0	0
AABR07000452.1	9	2	8	6	6	1	1	2	3	6	17	6	5	0	3	6	2	13	20	3	7	11	4	6	11	3	9	6	3
AABR07000458.1	0	0	0	0	0	0	0	0	0	0	0	0	0	0	0	0	0	0	0	0	0	0	0	0	0	0	0	0	0
AABR07000484.1	0	0	0	3	6	0	0	0	0	0	0	0	3	0	0	0	0	0	2	2	0	0	4	4	2	0	3	1	0
AABR07000493.1	0	2	1	2	0	0	3	0	2	1	7	1	0	0	2	1	1	3	2	0	3	3	1	1	0	5	4	0	0
AABR07000523.1	0	0	0	1	0	0	0	0	0	0	0	0	0	0	0	0	1	0	2	0	2	2	0	0	0	0	0	0	0
AABR07000533.1	0	0	0	0	0	0	0	0	0	0	0	0	0	0	0	0	0	0	0	0	0	0	0	0	0	0	0	0	0
AABR07000534.1	0	0	0	0	0	0	2	0	0	0	0	0	0	0	0	0	0	0	0	0	0	0	0	0	0	0	0	0	0
AABR07000544.1	0	0	0	0	0	0	0	0	0	0	0	0	0	0	0	0	0	0	0	0	0	0	0	0	0	0	0	0	0
AABR07000574.1	0	0	0	0	0	0	0	0	0	0	0	0	0	0	0	0	0	0	0	0	0	0	0	0	0	0	0	0	0
AABR07000581.1	0	0	0	0	1	0	0	0	0	0	0	0	0	0	0	0	0	0	0	0	0	0	0	0	0	0	0	0	1
AABR07000583.1	0	0	0	0	0	0	0	0	0	0	0	0	0	0	0	0	0	0	0	0	0	0	0	0	0	0	0	0	0
AABR07000595.1	0	0	0	0	0	0	0	0	0	0	0	0	0	0	0	0	0	0	0	0	0	0	0	0	0	1	0	0	0
AABR07000629.1	0	0	0	0	0	0	0	0	0	0	0	0	0	0	0	0	0	0	0	0	0	0	0	0	0	0	0	0	0
AABR07000629.2	0	0	0	0	1	0	0	0	0	0	0	2	0	0	0	1	0	0	0	0	0	0	0	0	0	0	0	0	0
AABR07000629.3	6	0	2	1	1	3	2	0	13	7	7	0	6	1	0	8	18	11	3	4	8	3	5	6	6	6	2	5	1
AABR07000639.1	0	0	0	0	0	0	0	0	0	0	0	0	0	0	0	0	0	0	0	0	0	0	0	0	0	0	0	0	0
AABR07000658.1	10	262	50	248	117	31	40	24	115	32	2	28	9	27	108	43	92	159	8	115	16	238	42	216	0	163	1	619	71
AABR07000663.1	0	0	0	0	0	0	0	0	0	0	0	0	0	0	0	0	0	0	0	0	0	0	0	0	0	0	0	0	0
AABR07000714.1	0	0	0	0	0	0	0	0	0	0	0	0	0	0	0	0	0	0	0	0	0	0	0	0	0	0	0	0	0
AABR07000714.2	0	0	0	0	0	0	0	0	0	0	0	0	0	0	0	1	0	0	0	1	0	0	4	0	0	0	0	0	0
AABR07000723.2	0	0	0	0	0	0	0	0	0	0	0	0	0	0	0	0	0	0	0	1	0	0	0	0	0	0	0	0	0
AABR07000725.1	0	0	0	0	0	0	0	0	0	0	0	0	0	0	0	0	0	0	0	0	0	0	0	0	0	0	0	0	0
AABR07000733.1	0	0	0	0	0	0	0	0	0	0	0	0	0	0	0	0	0	0	0	1	0	0	0	0	0	0	0	0	0
AABR07000738.1	0	0	1	1	0	0	0	0	0	1	0	0	0	0	0	0	0	0	0	0	0	0	0	0	0	0	0	0	0
AABR07000740.1	0	0	4	0	0	0	0	0	0	0	0	0	0	0	0	0	3	0	0	0	0	0	0	0	0	0	0	0	0
AABR07000740.2	0	0	1	0	0	0	0	0	0	0	4	0	0	0	0	0	0	0	0	0	0	0	0	0	0	0	0	0	0
AABR07000747.1	0	1	0	1	0	0	3	0	0	6	1	0	0	0	4	5	2	5	0	2	0	5	1	0	2	1	0	4	0
AABR07000765.1	0	2	0	0	0	0	0	3	0	0	0	0	0	0	0	0	0	0	0	0	0	0	0	0	0	0	0	0	0
AABR07000765.2	0	0	0	0	0	0	0	0	0	0	0	0	0	0	0	0	0	0	0	0	0	0	0	0	0	0	0	0	0
AABR07000765.3	0	0	0	1	0	0	0	1	0	0	0	0	0	0	0	0	0	0	0	0	0	0	1	0	0	0	0	0	0
AABR07000902.1	0	0	0	0	0	0	0	0	0	0	0	0	0	0	0	0	1	0	0	0	0	0	0	0	0	0	0	1	0
AABR07000968.1	0	0	0	0	0	0	0	0	0	0	0	0	0	0	0	0	0	0	0	0	0	0	0	0	0	0	0	0	0
AABR07000968.2	0	0	0	0	0	0	0	0	0	0	0	0	0	0	0	0	0	0	0	0	0	0	0	0	0	0	0	0	0
AABR07000978.1	0	0	0	0	0	0	0	1	0	0	0	0	1	0	0	0	0	0	0	0	0	0	0	0	1	0	1	3	0
AABR07000986.1	0	4	0	1	0	4	2	0	2	5	0	0	1	0	6	3	0	4	0	1	6	0	0	0	12	6	8	8	1
AABR07000989.1	0	1	3	1	0	1	3	0	1	1	1	0	6	0	8	2	3	0	4	0	1	1	0	0	2	1	8	2	1
AABR07001001.1	0	0	0	0	0	0	0	0	0	0	0	0	0	0	0	0	0	0	0	0	0	0	0	0	0	0	0	0	0
AABR07001003.1	0	0	0	0	0	0	11	0	0	0	0	0	0	0	0	0	0	0	0	0	0	0	0	1	0	0	0	0	1
AABR07001006.1	0	0	0	0	0	0	0	0	0	0	0	0	0	0	0	0	0	0	0	0	0	0	0	0	0	0	0	0	0
AABR07001010.1	0	0	0	0	0	0	0	0	0	0	0	0	0	0	0	0	0	0	0	0	0	0	0	0	0	0	0	0	0
AABR07001018.1	0	0	0	0	0	0	0	0	0	0	0	0	0	0	0	0	0	0	0	0	0	0	0	0	0	0	0	0	0
AABR07001018.2	0	0	0	0	0	0	0	0	0	0	0	0	0	0	0	0	0	0	0	0	0	0	0	0	0	0	0	0	0
AABR07001018.3	0	0	0	0	0	0	0	0	0	0	0	0	0	0	0	0	0	0	0	0	0	0	0	0	0	0	0	0	0
AABR07001018.4	0	0	0	0	0	0	0	0	0	0	0	0	0	0	0	0	0	0	0	0	0	0	0	0	0	0	0	0	0
AABR07001018.5	0	0	0	0	0	0	0	0	0	0	0	0	0	0	0	0	0	0	0	0	0	0	0	0	0	0	0	0	0
AABR07001019.1	0	0	0	0	0	0	0	0	0	0	0	0	0	0	0	0	0	0	0	0	0	0	0	0	0	0	0	0	0
AABR07001025.1	0	0	0	0	0	0	0	0	0	0	0	0	0	0	0	0	0	0	0	0	0	0	0	0	0	0	0	0	0
AABR07001035.1	0	0	0	0	0	0	0	0	0	0	0	0	0	0	0	0	0	0	0	0	0	1	0	0	0	0	0	0	0
AABR07001037.1	1	0	1	0	2	0	0	0	2	0	0	0	0	0	2	0	1	1	2	0	2	0	0	2	0	8	0	0	0
AABR07001048.1	0	0	0	0	0	0	0	0	0	0	0	0	0	0	0	0	0	0	0	0	0	0	0	0	0	0	0	0	0
AABR07001054.1	0	0	0	0	0	0	0	0	0	0	0	0	0	0	0	0	0	0	0	0	0	0	0	0	0	0	0	0	0
AABR07001054.2	0	0	0	0	0	0	0	0	0	3	0	0	0	0	0	0	0	0	0	0	0	0	0	0	0	0	0	0	0
AABR07001057.1	0	0	0	0	0	0	0	0	0	0	0	0	0	0	0	0	0	0	0	0	0	0	0	0	0	0	0	0	0
AABR07001061.1	0	0	0	0	0	0	1	0	0	0	0	0	0	0	0	0	0	0	0	0	0	0	0	0	0	0	0	0	0
AABR07001064.1	5	110	5	52	35	7	31	176	12	10	11	13	5	173	18	15	48	28	7	62	12	23	70	25	10	26	16	17	170
AABR07001068.1	4	15	22	11	17	13	14	103	18	27	36	34	2	5	16	24	22	1	15	6	7	26	42	47	10	9	42	5	4
AABR07001099.1	77	84	117	109	67	31	189	89	100	114	94	64	106	15	119	164	216	239	207	66	241	236	105	232	123	139	247	207	96
AABR07001099.2	264	140	271	195	182	201	340	118	309	349	350	254	276	40	271	389	339	421	473	167	476	355	156	369	369	344	454	296	116
AABR07001100.1	25	30	45	26	14	19	73	9	37	41	22	38	47	6	35	36	50	64	48	21	67	43	27	84	54	40	65	59	20
AABR07001160.1	0	0	0	0	0	0	0	0	0	0	0	0	0	0	0	0	0	0	0	0	0	0	0	0	0	0	0	0	0
AABR07001207.1	0	3	12	12	2	1	16	0	0	2	6	1	0	0	7	17	15	17	25	29	25	17	8	19	29	11	10	15	4
AABR07001210.1	0	1	9	1	1	3	9	1	1	10	0	0	1	1	1	1	4	0	23	5	9	6	0	6	11	0	2	5	4
AABR07001233.1	35	8	22	11	29	55	52	2	5	25	35	19	17	6	14	29	27	42	26	25	50	28	14	28	49	23	28	24	10
AABR07001348.1	0	0	0	0	0	0	0	0	0	0	0	0	0	0	0	0	0	0	0	0	0	0	0	0	0	0	0	0	0
AABR07001358.1	0	0	0	0	0	0	0	0	0	0	0	0	0	0	0	0	0	0	0	0	0	0	0	0	0	0	0	0	0
AABR07001379.1	50	26	58	8	34	29	10	0	40	73	54	26	66	3	26	15	41	22	27	3	35	32	7	29	49	17	67	19	14
AABR07001382.1	12405	4077	17454	6103	19239	16036	9450	4083	10197	18527	20004	15232	20107	2337	13543	7998	8434	7230	10015	4175	13482	10492	4619	9781	12078	7913	10243	8802	2643
AABR07001382.2	0	0	0	0	0	0	0	0	0	0	0	0	0	0	0	0	0	0	0	0	0	0	0	0	0	0	0	0	0
AABR07001389.1	355	358	800	466	447	419	319	91	1039	528	745	529	616	183	718	476	582	548	634	329	581	698	279	716	486	910	712	763	205
AABR07001392.1	0	0	2	0	0	2	0	0	0	0	4	2	0	0	0	0	0	0	0	2	0	0	0	0	0	0	0	0	0
AABR07001408.1	0	0	0	0	0	0	0	0	0	0	0	0	0	0	0	0	1	1	0	1	0	0	0	0	0	0	0	0	0
AABR07001416.1	0	0	0	0	0	0	3	4	1	0	0	0	0	0	1	0	0	0	0	6	0	0	3	0	0	1	0	4	0
AABR07001416.2	0	0	0	0	0	0	9	0	0	0	0	0	0	0	0	0	0	0	0	0	0	0	0	0	0	0	0	0	0
AABR07001416.3	0	0	0	0	0	0	3	0	0	0	0	0	0	0	0	0	0	0	0	4	0	0	0	0	0	0	0	1	0
AABR07001432.1	13	10	15	14	15	4	18	9	7	11	17	8	2	0	24	44	10	43	20	9	22	34	22	48	10	16	18	18	13
AABR07001432.2	0	0	0	3	0	0	0	0	0	0	0	0	0	0	0	0	1	1	0	0	0	2	0	1	0	1	1	0	0
AABR07001433.1	0	4	0	7	1	0	0	6	0	0	0	0	0	3	0	0	0	0	0	2	0	0	0	0	0	0	0	0	1
AABR07001435.1	2	37	11	17	13	17	9	19	23	17	20	25	31	8	23	36	24	19	36	16	15	33	13	18	10	11	24	18	17
AABR07001444.1	11	5	15	5	7	6	8	1	9	11	19	6	12	4	8	5	11	9	6	0	10	7	2	11	3	5	8	5	0
AABR07001448.1	0	0	0	0	0	0	0	0	0	0	0	0	0	0	0	0	0	0	0	0	0	0	0	0	0	0	0	0	0
AABR07001452.1	0	0	0	3	2	0	0	0	0	0	0	0	0	0	0	0	0	0	0	0	2	2	0	0	2	1	0	0	1
AABR07001455.1	0	0	0	0	0	0	0	0	0	0	0	0	0	0	0	0	0	0	0	0	0	0	0	0	0	0	0	0	0
AABR07001477.1	0	4	0	1	1	2	1	0	0	2	0	0	0	0	1	1	1	3	0	2	3	1	0	3	1	2	2	2	0
AABR07001493.1	0	1	0	12	0	0	17	0	6	0	0	3	0	0	4	9	6	9	3	4	2	18	2	6	2	5	3	9	4
AABR07001497.1	0	0	6	2	13	2	9	6	10	7	3	9	1	0	8	12	6	3	2	1	11	17	6	27	5	1	53	21	1
AABR07001512.1	14	61	8	42	13	37	42	23	29	61	33	51	34	2	19	53	8	31	5	0	2	31	24	37	1	2	21	0	1
AABR07001516.1	0	0	1	0	0	0	0	0	0	1	0	0	0	0	0	0	0	0	0	0	0	0	0	0	1	0	0	0	0
AABR07001518.1	0	0	0	0	0	0	0	0	0	0	0	0	0	0	0	0	0	0	0	0	0	0	0	0	1	0	0	0	0
AABR07001519.1	87	14	140	12	32	44	22	198	56	156	99	45	159	2	53	30	81	27	109	44	96	46	49	61	121	38	123	40	8
AABR07001555.1	7	4	10	4	6	16	20	41	3	12	3	5	6	1	4	3	2	8	7	1	2	2	23	1	1	9	5	7	1
AABR07001561.1	0	0	0	0	0	0	0	0	0	0	0	0	0	0	0	0	0	0	0	0	0	0	0	0	0	0	0	0	0
AABR07001573.1	3	14	8	11	4	6	16	3	1	3	7	8	1	5	4	17	7	14	1	8	12	10	1	8	6	12	8	13	6
AABR07001591.1	19	9	44	8	15	14	14	3	17	37	30	18	50	2	24	4	14	12	53	7	54	20	13	20	39	10	19	19	6
AABR07001592.1	0	0	0	0	0	0	0	0	0	0	0	0	0	0	0	0	0	0	0	0	0	0	0	0	0	0	0	0	0
AABR07001592.2	10	0	3	1	0	7	3	0	1	7	2	2	1	1	1	2	3	4	13	1	10	4	4	1	12	3	3	4	3
AABR07001599.1	0	0	0	0	0	0	0	0	0	0	0	0	0	0	0	0	0	0	0	0	0	0	0	0	0	0	0	0	0
AABR07001610.1	0	0	0	0	0	0	0	0	0	0	0	0	0	0	0	0	0	0	0	0	0	0	0	0	0	0	0	0	0
AABR07001623.1	0	0	0	0	0	0	0	0	0	0	0	0	0	0	1	0	0	0	1	0	0	0	0	0	0	0	0	0	0
AABR07001634.1	214	60	251	34	119	152	167	4	190	217	278	233	296	11	129	101	144	183	332	66	340	224	28	50	128	125	147	192	59
AABR07001640.1	0	0	0	0	0	0	0	0	0	0	0	0	0	0	0	0	0	0	0	0	0	0	0	0	0	0	0	0	0
AABR07001662.1	0	0	0	0	0	0	0	0	0	0	0	0	0	0	0	0	0	0	2	0	0	0	0	0	0	1	0	0	0
AABR07001699.1	0	0	0	0	0	0	0	0	0	0	0	0	0	0	0	0	0	0	0	0	0	0	0	0	0	0	0	0	0
AABR07001700.1	0	0	0	0	0	0	0	0	0	0	0	0	0	0	0	0	0	0	0	0	0	0	0	0	0	0	0	0	0
AABR07001700.2	0	0	0	0	0	0	0	0	0	0	0	0	0	0	0	0	0	0	0	0	0	0	0	0	0	0	0	0	0
AABR07001734.1	0	0	0	0	0	0	0	0	0	3	0	0	0	0	0	0	0	14	4	0	4	10	0	1	0	1	1	0	0
AABR07001762.1	0	1	0	0	0	0	0	0	0	0	0	0	0	0	0	0	0	0	0	0	1	0	0	0	1	2	0	0	0
AABR07001764.1	0	0	0	0	0	0	0	0	0	0	0	0	0	0	0	0	0	0	0	0	0	0	0	0	0	0	0	0	0
AABR07001780.1	0	0	0	0	0	0	0	0	0	0	0	0	0	0	0	0	0	0	0	0	0	0	0	0	0	0	0	0	0
AABR07001799.1	0	0	0	0	0	0	0	0	0	0	0	0	0	0	0	0	0	0	0	0	0	0	0	0	0	0	0	0	0
AABR07001807.1	0	0	0	1	0	0	4	0	1	4	1	0	0	0	0	1	0	2	0	1	0	2	1	1	1	0	1	0	0
AABR07001880.1	0	0	0	0	0	0	0	0	0	0	0	0	0	0	0	0	0	0	0	0	0	1	0	0	0	0	0	0	0
AABR07001888.1	0	0	0	0	0	0	0	0	0	0	0	0	0	0	0	0	0	0	0	0	0	0	0	0	0	0	0	0	0
AABR07001896.1	61	82	185	135	102	122	263	41	132	140	194	96	127	31	147	226	212	258	268	159	343	302	106	226	192	203	279	239	63
AABR07001902.1	3	25	0	18	5	1	6	30	1	3	0	0	2	23	7	4	7	3	0	19	4	5	11	3	4	2	4	0	17
AABR07001905.1	6	12	6	23	11	22	28	1	27	3	16	7	26	2	8	13	12	47	21	32	49	37	10	14	44	47	6	51	29
AABR07001905.2	185	238	366	274	226	207	352	100	448	379	319	218	324	53	321	390	468	410	468	255	482	506	214	441	356	394	539	519	158
AABR07001910.1	83	205	209	297	118	132	602	49	286	99	121	97	116	42	190	500	483	901	421	350	730	690	157	549	418	842	593	850	247
AABR07001923.1	91	175	333	334	131	124	428	66	247	145	178	96	163	70	260	493	429	545	392	311	405	526	181	448	246	462	394	433	169
AABR07001926.1	0	1	4	4	4	0	11	0	8	0	1	6	0	2	0	1	0	17	13	5	23	16	1	11	14	11	16	15	11
AABR07001926.2	0	0	1	0	1	1	1	0	0	1	0	5	2	1	0	3	0	4	1	12	10	4	0	2	9	10	9	13	1
AABR07001926.3	77	171	182	169	125	79	203	46	231	143	116	81	159	30	148	334	288	352	285	167	309	298	121	409	179	260	379	308	135
AABR07001929.1	37	35	65	42	51	24	36	8	41	53	31	32	34	15	69	34	49	69	57	30	62	55	24	38	34	60	66	46	24
AABR07001942.1	13	14	24	11	19	2	3	2	10	11	20	15	12	1	14	12	13	7	10	8	17	9	4	16	15	12	19	16	3
AABR07001967.1	0	0	0	0	0	0	0	0	0	0	0	0	0	0	0	0	0	0	0	0	0	0	0	0	0	0	0	0	0
AABR07002001.1	36	61	42	53	11	18	49	10	44	22	23	46	10	2	43	87	78	59	13	19	19	76	60	93	3	23	42	101	17
AABR07002010.1	12	8	41	13	20	10	20	5	11	37	19	15	16	8	16	28	24	15	35	8	36	26	6	22	28	21	36	19	7
AABR07002025.1	0	0	0	0	0	0	0	0	0	0	0	0	0	0	0	0	0	0	0	0	0	0	0	0	0	0	0	0	0
AABR07002044.1	0	0	0	0	0	0	0	0	0	1	0	0	0	0	0	0	0	0	0	0	0	0	0	0	0	0	0	0	0
AABR07002065.1	22	11	32	30	26	12	24	2	35	24	32	16	34	3	29	36	31	32	44	13	47	32	17	20	43	23	43	35	11
AABR07002065.2	105	45	147	57	91	90	87	25	110	146	80	95	117	20	69	82	84	72	135	46	116	88	29	71	107	82	150	108	38
AABR07002066.2	0	0	0	0	0	0	0	0	0	0	0	0	0	0	0	0	0	0	0	0	0	0	0	0	0	0	0	0	0
AABR07002068.1	7	2	3	0	0	1	0	1	2	3	0	0	13	0	1	0	1	1	4	0	2	1	0	1	2	2	0	4	0
AABR07002071.1	15	12	5	1	15	6	28	4	7	18	15	10	13	0	11	21	18	32	34	5	31	28	6	29	44	28	14	21	1
AABR07002093.1	2	4	14	7	1	3	0	11	4	14	9	13	16	0	2	2	4	18	7	5	18	7	4	6	9	5	13	9	5
AABR07002093.2	1	0	0	0	0	0	0	0	0	0	0	0	0	0	0	0	0	0	0	0	0	0	0	0	0	1	0	0	0
AABR07002094.1	0	0	0	0	0	0	0	0	0	0	0	0	0	0	0	0	0	0	0	0	0	0	0	0	0	0	0	0	0
AABR07002129.1	0	0	0	0	0	0	0	0	0	0	0	0	0	0	0	0	0	0	0	0	0	0	0	0	0	0	0	0	0
AABR07002134.1	0	7	1	5	0	3	2	0	5	0	0	1	0	3	0	3	0	3	13	4	8	5	0	1	3	6	3	6	2
AABR07002140.2	0	0	0	0	0	0	0	0	0	0	0	0	0	0	0	0	0	0	0	0	0	0	0	0	0	0	0	0	0
AABR07002181.1	0	0	0	0	0	0	0	0	0	0	0	0	0	0	0	0	0	0	0	0	0	0	0	0	0	0	0	0	0
AABR07002187.1	0	0	0	0	0	0	0	0	0	0	0	0	0	0	0	0	0	0	0	0	0	0	0	0	0	0	0	0	0
AABR07002209.1	0	0	0	0	0	0	0	0	0	0	0	0	0	0	0	0	0	0	0	0	0	0	0	0	0	0	0	0	0
AABR07002241.1	0	0	0	0	1	0	0	0	0	0	2	0	0	0	0	0	0	0	0	0	0	0	0	0	0	0	0	0	0
AABR07002247.1	23	31	59	48	47	13	48	16	60	74	36	52	47	16	34	75	78	74	60	47	56	88	38	85	57	59	85	69	12
AABR07002258.1	0	0	0	0	0	0	0	0	0	0	0	0	0	0	0	0	0	0	0	0	0	0	1	0	0	0	0	0	0
AABR07002262.1	0	0	0	0	0	0	0	0	0	0	0	0	0	0	0	0	0	0	0	0	0	0	0	0	0	0	0	0	0
AABR07002262.2	0	0	0	0	1	0	0	0	0	0	0	0	0	0	0	0	0	0	0	0	0	0	0	0	0	0	0	0	0
AABR07002267.1	0	0	0	0	0	0	0	0	0	0	0	0	0	0	0	0	0	0	0	0	0	0	0	0	0	0	0	0	0
AABR07002337.1	0	1	2	5	1	10	11	1	2	7	2	2	3	2	1	7	7	4	0	3	13	9	1	5	19	2	1	3	3
AABR07002351.1	0	0	0	0	0	0	0	0	0	0	0	0	0	0	0	0	0	0	0	0	0	0	0	0	0	0	0	0	0
AABR07002351.2	0	0	0	0	0	0	0	0	0	0	0	0	0	0	0	0	0	0	0	0	0	0	0	0	0	0	0	0	0
AABR07002353.1	0	0	0	0	0	0	0	0	0	0	0	0	0	0	0	0	0	0	0	0	0	0	0	0	0	0	0	0	0
AABR07002353.2	0	0	0	0	0	0	0	0	0	0	1	0	0	0	0	0	0	0	0	0	0	0	0	0	0	0	0	0	0
AABR07002382.1	0	0	1	0	0	0	0	0	0	0	0	0	0	0	0	0	0	0	0	0	0	0	0	1	0	0	0	0	0
AABR07002384.1	1	17	22	14	21	18	17	8	30	3	7	11	29	0	8	35	13	40	19	21	30	22	9	19	20	26	24	19	12
AABR07002409.1	0	0	0	0	0	0	0	0	0	0	0	0	0	0	0	0	0	0	0	0	0	0	0	0	0	0	0	0	0
AABR07002418.1	0	0	0	0	0	0	0	0	0	0	0	0	0	0	0	0	0	0	0	0	0	0	0	0	0	0	0	0	0
AABR07002467.1	0	0	0	0	0	0	0	0	0	0	0	0	0	0	0	0	0	0	0	0	0	0	0	0	0	0	0	0	0
AABR07002473.1	0	0	0	0	0	0	0	0	0	0	0	0	1	0	0	0	0	0	0	0	0	0	1	1	0	0	0	0	0
AABR07002493.1	0	0	0	0	0	0	0	0	0	0	0	0	0	0	0	0	0	0	0	0	0	0	0	0	0	0	0	0	0
AABR07002499.1	0	0	0	0	0	0	0	0	0	0	0	0	0	0	0	0	0	0	0	0	0	0	0	0	0	0	0	0	0
AABR07002523.1	0	2	0	0	0	0	0	2	0	0	0	0	0	1	0	0	0	1	0	1	0	0	0	0	0	0	0	0	2
AABR07002546.1	0	0	1	1	1	0	1	1	0	0	0	0	0	0	0	0	0	0	1	0	0	2	2	0	0	0	0	3	0
AABR07002564.1	10	40	41	46	60	24	35	16	29	17	18	37	25	18	31	49	27	46	6	30	22	29	28	41	22	55	25	75	19
AABR07002622.1	0	0	0	0	0	0	0	0	0	0	0	0	0	0	0	0	0	0	0	0	0	0	0	0	0	0	0	0	0
AABR07002623.1	0	0	0	0	0	0	0	0	0	0	0	0	0	0	0	0	0	0	0	0	0	0	0	0	0	0	1	0	0
AABR07002627.1	1	0	2	0	0	0	2	0	1	2	0	0	1	0	2	0	0	0	4	2	2	0	2	2	5	1	1	1	0
AABR07002644.1	0	0	0	0	0	0	0	0	0	0	0	0	0	0	0	0	0	0	0	0	0	0	0	0	0	0	0	0	0
AABR07002659.1	0	0	0	0	0	0	0	0	0	0	0	0	0	0	0	0	0	0	0	0	0	0	0	0	0	0	0	0	0
AABR07002674.1	9	30	17	33	36	15	60	11	33	19	17	44	8	4	39	121	49	51	15	37	60	59	33	78	27	60	32	58	33
AABR07002677.1	0	1	1	0	0	0	2	113	2	6	4	1	0	0	3	0	1	1	1	2	1	0	12	0	2	0	4	5	0
AABR07002677.2	79	83	44	42	103	115	47	12	76	88	63	88	88	14	109	27	37	126	55	62	74	175	35	74	27	144	25	23	20
AABR07002680.1	0	0	0	0	0	0	0	0	0	0	0	0	0	0	1	0	0	0	0	0	0	0	0	0	0	0	0	0	0
AABR07002680.2	0	0	0	1	0	0	0	0	0	0	0	0	0	0	4	0	0	0	0	0	0	2	1	0	0	1	0	0	0
AABR07002682.1	6	8	14	5	6	4	11	1	14	6	14	4	3	3	9	15	20	14	15	3	18	5	8	9	13	14	31	14	5
AABR07002683.1	133	261	230	290	235	208	445	591	241	213	233	163	187	42	329	396	242	334	284	170	304	259	262	323	220	340	400	336	107
AABR07002689.1	0	0	0	0	2	0	0	0	0	0	0	0	0	0	0	0	0	0	0	0	0	0	0	0	0	0	0	1	0
AABR07002700.1	18	5	31	17	18	14	9	0	17	24	25	17	29	5	16	65	2	7	20	11	16	30	3	8	19	12	68	21	4
AABR07002711.1	0	0	0	0	0	0	1	0	0	0	0	0	0	0	0	0	0	0	0	0	0	0	0	0	0	0	0	0	0
AABR07002736.1	0	0	0	0	0	0	0	0	0	0	0	0	0	0	0	0	0	0	0	0	0	0	0	0	0	0	0	0	0
AABR07002768.1	273	233	619	283	382	401	532	147	370	393	454	421	391	101	412	514	503	579	476	336	418	451	287	511	383	438	465	490	245
AABR07002774.1	112	100	213	119	108	89	211	19	156	148	127	114	127	29	155	168	152	220	153	105	203	200	126	214	146	196	230	239	73
AABR07002774.2	57	105	205	127	151	64	218	58	175	176	191	135	171	23	148	190	165	205	190	91	214	234	90	201	143	206	225	204	58
AABR07002774.3	22	14	37	17	21	30	18	8	24	38	39	19	38	2	31	17	40	14	17	10	39	30	13	32	29	27	32	30	16
AABR07002774.4	33	41	48	52	40	21	92	16	56	48	36	41	42	4	45	74	98	100	42	38	76	94	31	88	35	73	91	96	49
AABR07002775.1	0	3	0	1	0	0	1	3	5	1	0	0	0	2	4	1	4	0	1	0	3	1	2	2	1	0	1	3	0
AABR07002779.1	3	4	3	15	3	2	5	12	2	2	0	2	0	14	6	6	11	4	0	8	7	0	11	4	7	11	1	4	10
AABR07002782.1	0	0	0	0	0	0	0	0	0	0	0	0	0	0	0	0	0	0	0	0	0	0	0	0	0	0	0	0	0
AABR07002783.1	0	0	0	0	0	0	0	0	0	0	0	0	0	0	0	0	0	0	0	0	0	0	0	0	0	0	0	0	0
AABR07002784.1	3	80	42	70	34	33	88	8	52	41	26	14	20	11	49	59	56	118	22	37	59	67	17	60	44	71	49	91	29
AABR07002784.2	0	5	0	3	5	2	5	0	5	1	9	21	0	1	8	8	3	9	3	5	0	5	5	5	1	13	7	5	3
AABR07002792.1	0	1	0	0	0	0	0	0	0	0	0	0	0	0	0	0	0	0	0	0	0	0	0	0	0	0	0	0	0
AABR07002792.2	0	0	0	1	2	0	0	0	0	0	0	0	0	0	0	0	0	0	0	3	0	2	0	1	2	1	0	0	0
AABR07002805.1	0	0	0	0	0	0	0	0	0	0	0	0	0	0	0	0	0	0	0	0	0	0	0	0	0	0	0	0	0
AABR07002835.1	0	0	0	0	0	0	0	0	0	0	0	0	0	0	0	0	0	0	0	0	0	0	0	0	0	0	0	0	0
AABR07002845.1	0	0	0	0	0	0	0	0	0	0	0	0	0	0	0	0	0	0	0	0	0	0	0	0	0	0	0	0	0
AABR07002848.1	5	24	22	18	31	24	36	4	20	14	30	22	10	3	26	38	17	14	7	12	14	21	35	45	16	30	10	16	4
AABR07002848.2	0	0	0	0	0	0	0	0	0	0	0	0	0	0	1	0	0	0	0	0	0	0	0	0	0	0	0	0	0
AABR07002854.1	0	0	0	0	0	0	0	0	0	0	0	0	0	0	0	0	0	0	0	0	0	0	0	0	0	0	0	0	0
AABR07002868.1	1	1	12	1	0	3	1	4	0	0	1	8	0	0	6	4	3	4	6	0	0	5	1	5	6	4	3	0	5
AABR07002868.2	1	2	2	0	5	0	1	2	3	1	3	0	1	1	5	15	4	3	6	0	4	1	1	2	13	8	4	2	3
AABR07002870.1	0	0	0	0	0	0	0	0	0	0	0	0	0	0	0	0	0	0	0	0	0	0	0	0	0	0	0	0	0
AABR07002870.2	0	0	0	0	0	0	0	0	0	0	0	0	0	0	0	0	0	0	0	0	0	0	0	0	0	0	0	0	0
AABR07002882.1	7	3	10	2	12	2	3	1	2	2	2	2	5	0	6	0	6	4	3	0	0	0	0	4	4	0	5	1	3
AABR07002885.1	0	0	0	0	0	0	0	0	0	0	0	0	0	0	0	0	0	0	0	0	0	0	0	0	0	0	0	0	0
AABR07002893.1	0	0	0	0	0	0	0	0	0	0	0	0	0	0	0	0	0	0	0	0	0	0	0	0	0	0	0	0	0
AABR07002896.1	0	0	0	0	0	0	0	0	0	1	0	0	0	0	0	0	0	0	0	0	0	0	0	0	0	0	0	0	0
AABR07002898.1	2	0	0	2	3	2	2	0	1	2	0	3	2	0	1	2	0	3	1	1	5	3	4	0	2	0	4	4	0
AABR07002902.1	0	0	0	0	0	1	0	0	2	0	0	9	1	0	0	0	7	3	2	0	1	5	0	1	0	0	5	1	0
AABR07002906.1	0	0	0	0	0	0	0	0	0	0	1	0	0	0	0	0	0	0	0	0	0	0	0	0	0	0	0	0	0
AABR07002908.1	0	4	0	3	1	2	2	5	0	0	0	0	0	2	3	1	1	1	0	4	2	0	4	1	0	1	0	2	7
AABR07002910.1	0	0	0	0	0	0	0	0	4	1	1	0	0	0	0	0	0	0	0	0	0	1	0	1	1	0	0	0	0
AABR07002923.1	0	0	0	0	0	0	0	0	0	0	0	0	0	0	0	0	0	0	1	0	0	0	0	0	0	0	0	0	0
AABR07002928.1	0	0	0	0	0	0	0	0	0	0	0	0	0	0	0	0	0	0	0	0	0	0	0	0	0	0	0	0	0
AABR07002928.2	25	21	43	27	37	28	33	1	16	27	40	40	37	9	56	41	33	62	22	27	43	51	4	29	38	50	28	39	5
AABR07002938.1	7	31	0	14	10	2	1	37	2	0	0	0	3	29	1	2	10	8	0	11	3	0	19	2	1	3	5	0	49
AABR07002945.1	154	165	226	115	300	436	145	28	181	337	281	240	312	38	273	258	128	120	119	113	226	241	81	232	154	183	142	202	35
AABR07002945.2	76	32	111	59	60	41	57	27	83	96	80	65	86	16	53	63	47	105	85	38	96	80	33	104	88	66	102	79	16
AABR07002945.3	13	15	24	14	6	14	13	8	33	42	13	15	38	4	20	29	24	44	47	9	37	44	21	45	25	35	37	29	10
AABR07002966.1	0	0	0	0	0	0	0	0	0	0	0	0	0	0	0	0	3	1	0	0	0	0	0	0	1	2	0	0	0
AABR07002969.1	448	485	660	358	608	489	500	130	461	456	464	552	287	98	661	1077	798	550	340	253	563	1014	502	859	180	553	485	912	217
AABR07002973.1	0	0	0	0	0	0	0	0	0	0	0	0	0	0	0	0	0	0	0	0	0	0	0	0	0	0	0	0	0
AABR07002997.1	18	35	56	39	37	35	33	12	49	60	76	36	42	17	47	83	63	64	86	33	67	63	28	70	51	54	69	54	12
AABR07002997.2	0	0	0	0	0	0	0	0	0	0	0	0	0	0	0	0	0	0	0	0	0	0	0	0	0	0	0	0	0
AABR07003001.1	0	0	0	0	0	0	0	0	0	0	0	0	0	0	0	0	0	0	0	0	0	0	0	0	0	0	0	0	0
AABR07003001.2	0	0	0	0	0	0	0	0	0	0	0	0	0	0	0	0	0	4	0	0	0	0	0	0	0	0	0	0	0
AABR07003007.1	0	0	0	0	0	0	0	0	0	0	0	0	0	0	0	0	0	0	0	0	0	0	0	0	0	0	0	0	0
AABR07003024.1	0	0	0	0	0	0	0	0	0	0	0	0	0	0	0	0	0	0	0	0	0	0	0	0	0	0	0	0	0
AABR07003030.1	0	0	0	0	4	0	0	0	0	2	0	0	3	0	0	0	1	0	0	0	0	0	0	0	0	0	0	0	0
AABR07003030.2	0	0	2	0	1	20	0	0	3	4	0	1	2	0	5	0	4	0	0	0	0	1	9	0	1	1	0	0	0
AABR07003040.1	0	0	4	1	0	0	1	0	0	1	0	0	3	0	0	1	1	1	0	1	1	0	0	0	1	0	1	0	0
AABR07003049.1	0	4	0	1	0	0	1	1	2	1	1	0	0	2	1	1	2	1	1	3	2	3	0	2	1	2	0	3	3
AABR07003049.2	0	0	0	0	0	0	0	0	0	0	0	0	0	0	0	0	0	0	0	0	0	0	0	0	0	0	0	0	0
AABR07003051.1	0	0	0	0	0	0	0	0	0	0	0	0	0	0	0	0	0	0	1	0	0	0	0	0	0	0	0	0	0
AABR07003056.1	0	0	1	1	0	1	1	0	2	2	0	0	1	0	0	2	1	0	0	2	1	0	1	0	1	2	1	0	0
AABR07003056.2	0	0	0	0	0	0	0	0	0	0	0	0	0	0	0	0	0	1	1	1	2	1	0	0	0	0	0	2	0
AABR07003056.3	0	0	0	0	0	0	0	0	0	0	0	1	0	0	0	0	0	0	0	0	0	0	0	0	0	0	0	0	0
AABR07003102.1	0	0	0	0	0	0	0	0	0	0	0	0	0	0	0	0	0	0	0	0	0	0	0	0	0	0	0	0	0
AABR07003167.1	0	0	0	0	0	0	0	14	0	0	0	0	0	0	0	0	0	1	0	0	0	0	0	0	0	0	0	0	0
AABR07003167.2	0	0	0	0	0	0	0	0	0	0	0	0	0	0	0	0	0	0	1	0	0	1	0	0	0	0	0	0	0
AABR07003167.3	0	0	0	0	0	0	0	0	0	0	0	0	0	0	0	0	0	0	0	0	0	0	0	0	0	0	0	0	0
AABR07003173.1	8	9	6	8	13	1	7	3	0	6	6	1	8	9	6	13	10	14	1	13	12	12	9	13	12	10	14	5	5
AABR07003176.1	207	137	335	172	273	185	313	79	278	264	279	225	343	44	178	213	322	347	443	116	379	319	126	234	404	225	337	219	101
AABR07003186.1	0	0	0	0	0	0	0	0	0	0	0	0	0	0	0	0	0	0	0	0	0	0	0	0	0	0	0	0	0
AABR07003186.2	10	0	9	1	1	1	0	1	8	3	3	2	1	0	0	1	2	1	3	0	3	1	0	0	4	3	1	4	1
AABR07003187.1	26	16	38	2	46	19	21	1	24	24	54	37	46	8	6	28	12	18	21	9	19	27	4	18	31	34	10	10	8
AABR07003190.1	0	0	0	0	0	0	0	0	0	0	0	0	0	0	0	0	0	0	0	0	0	0	0	0	0	0	0	0	0
AABR07003224.1	0	0	0	0	0	0	0	0	0	0	0	0	0	0	0	0	0	0	0	0	0	0	0	0	0	0	0	0	0
AABR07003230.1	0	0	0	0	0	0	0	0	0	0	0	0	0	0	0	0	0	0	0	0	0	0	0	0	0	0	0	0	0
AABR07003233.1	0	0	0	0	0	0	0	0	0	0	0	0	0	0	0	0	0	0	0	0	0	0	0	0	0	0	0	0	0
AABR07003235.1	49	176	135	112	117	46	122	22	135	108	105	96	60	22	147	269	210	136	115	72	179	314	152	240	61	135	163	298	101
AABR07003235.2	1	0	0	1	1	0	0	0	0	0	0	0	0	0	0	0	1	2	0	0	1	1	0	2	0	2	0	0	0
AABR07003241.1	0	0	0	0	0	0	0	0	0	0	0	0	0	0	0	0	0	0	0	0	0	0	0	0	0	0	0	0	0
AABR07003241.2	0	0	0	0	0	0	0	0	0	0	0	0	0	0	0	0	0	0	0	0	0	0	0	0	0	0	0	0	0
AABR07003241.3	0	0	0	0	0	0	0	0	0	0	0	0	0	0	0	0	0	0	0	0	0	0	0	0	0	0	0	0	0
AABR07003244.1	0	0	0	1	0	0	0	0	0	0	0	0	0	0	0	0	0	0	0	0	0	0	0	0	0	0	0	0	0
AABR07003247.1	0	0	0	0	0	0	0	0	0	0	0	0	0	0	0	0	0	0	0	0	0	0	0	0	0	0	0	0	0
AABR07003250.1	2	1	0	1	3	0	3	0	1	8	1	6	9	0	0	1	0	8	5	0	0	3	0	3	2	1	5	0	0
AABR07003250.2	0	0	0	1	0	6	0	0	0	1	1	0	0	0	0	2	1	4	0	1	3	1	0	1	2	0	2	1	4
AABR07003273.1	0	0	0	0	0	0	0	0	0	0	0	0	0	0	0	1	0	0	0	0	0	0	0	0	0	0	0	1	1
AABR07003274.1	0	0	0	0	0	0	0	0	0	0	0	0	0	0	0	0	0	0	0	0	0	0	0	0	0	0	0	0	0
AABR07003291.1	0	0	0	0	0	0	12	0	0	4	0	0	0	0	0	0	0	0	0	0	0	0	0	0	0	0	0	0	0
AABR07003302.1	0	0	0	0	0	0	0	0	0	0	0	0	0	0	0	0	0	0	0	0	1	0	0	0	2	0	1	0	0
AABR07003304.1	0	0	0	0	0	0	0	0	0	0	0	0	0	0	0	0	0	0	0	0	0	0	0	0	0	0	0	0	0
AABR07003304.2	1	1	9	2	11	48	3	1	6	7	8	2	10	1	15	2	6	1	4	3	2	5	1	5	16	2	23	5	2
AABR07003310.1	0	0	0	0	0	0	0	0	0	0	0	0	0	0	0	0	0	0	0	0	0	0	0	0	0	0	0	0	0
AABR07003310.2	0	0	0	0	0	0	0	0	0	0	0	0	0	0	0	0	0	0	0	0	0	0	0	0	0	0	0	0	0
AABR07003310.3	0	0	0	0	0	0	0	0	0	0	0	0	0	0	0	0	0	0	0	0	0	0	0	0	0	0	0	0	0
AABR07003344.1	0	1	0	0	0	0	1	0	1	0	0	0	0	0	0	1	0	0	0	0	0	1	0	1	0	0	0	0	0
AABR07003349.1	0	0	1	0	0	0	0	6	0	0	0	0	0	0	0	0	0	0	0	1	1	2	0	2	0	0	1	5	0
AABR07003354.1	0	0	0	0	0	0	0	0	0	0	0	0	0	0	0	0	0	0	0	0	0	0	0	0	0	0	0	0	0
AABR07003380.1	0	0	0	0	0	0	0	0	0	0	0	0	0	0	0	0	0	0	0	0	0	0	0	0	0	0	0	0	0
AABR07003390.1	0	0	0	0	0	0	0	0	0	0	0	0	0	0	0	0	0	0	0	0	0	0	0	0	0	0	0	0	0
AABR07003392.1	0	0	0	0	0	0	0	0	0	0	0	0	0	0	0	0	0	0	0	0	0	0	0	0	0	0	0	0	0
AABR07003397.1	0	0	0	0	0	0	0	0	0	0	0	0	0	0	0	0	0	0	0	0	0	0	0	0	0	0	0	0	0
AABR07003398.1	0	0	0	0	0	0	0	0	0	0	0	0	0	0	0	0	0	0	0	0	0	0	0	0	0	0	0	0	0
AABR07003418.1	0	0	0	0	0	0	0	0	0	0	0	0	0	0	0	0	0	0	0	0	0	0	0	0	0	0	0	0	0
AABR07003433.1	0	0	0	0	0	0	0	0	0	0	0	0	0	1	0	0	0	0	0	0	0	0	0	0	0	0	0	0	1
AABR07003449.1	0	0	0	0	0	0	0	0	0	0	0	0	0	0	0	0	0	0	0	0	0	0	0	0	0	0	0	0	0
AABR07003468.1	0	0	0	0	0	0	0	0	0	0	0	0	0	0	0	0	0	0	0	0	0	0	0	0	0	0	0	0	0
AABR07003492.1	0	0	0	0	0	0	0	0	0	0	0	0	0	0	0	1	0	0	0	0	0	0	0	0	0	0	0	0	0
AABR07003492.2	13	32	9	21	9	13	57	6	19	46	25	22	28	3	41	54	19	10	5	16	19	19	17	17	10	22	22	22	8
AABR07003495.1	0	0	0	0	0	0	0	0	0	0	0	0	0	0	0	0	0	0	0	0	0	0	0	0	0	0	0	0	0
AABR07003500.1	0	1	0	2	1	1	1	2	0	0	0	0	0	1	1	0	0	2	0	1	0	0	1	0	0	0	0	0	4
AABR07003500.2	0	0	0	0	0	0	0	0	0	0	0	0	0	0	0	0	0	0	0	0	0	0	0	0	0	0	0	0	0
AABR07003500.3	0	0	0	1	0	0	0	0	0	0	0	0	0	0	0	0	0	0	0	0	0	0	0	0	0	0	0	0	0
AABR07003504.1	0	0	0	0	0	0	0	0	0	0	0	0	0	0	0	0	0	0	0	0	0	0	0	0	0	0	0	0	0
AABR07003509.1	2	1	0	0	0	2	1	3	0	0	0	1	0	0	3	2	0	1	2	0	2	2	1	1	2	2	2	1	2
AABR07003510.1	0	0	0	4	0	1	0	3	0	0	0	0	0	1	0	0	1	0	0	3	1	0	0	1	1	0	0	0	1
AABR07003510.2	0	0	0	0	0	0	0	3	0	0	0	0	0	0	1	0	0	0	0	0	0	0	0	0	0	0	0	0	1
AABR07003537.1	0	12	3	4	0	3	2	8	3	1	0	0	1	9	6	1	4	3	0	5	0	3	4	1	2	3	2	2	17
AABR07003553.1	0	0	0	0	0	0	0	0	0	0	0	0	0	0	0	0	0	0	0	0	0	0	0	0	0	0	0	0	0
AABR07003563.1	0	0	0	0	0	0	0	0	0	0	0	0	0	0	0	0	0	0	0	0	0	0	0	0	0	0	0	0	0
AABR07003610.1	0	0	0	0	0	0	0	0	0	0	0	0	0	0	1	0	0	0	1	0	0	0	0	0	0	0	0	0	0
AABR07003616.1	0	0	0	0	0	0	0	0	0	0	0	0	0	0	0	0	0	0	0	0	0	0	0	0	0	0	0	0	0
AABR07003650.1	1	0	0	0	0	0	1	0	0	0	0	0	0	0	1	0	0	0	2	1	0	0	0	1	1	0	1	1	0
AABR07003699.1	0	0	0	0	0	0	0	0	0	0	0	0	0	0	0	0	0	0	0	0	0	0	0	0	0	0	0	0	0
AABR07003713.1	0	0	0	0	0	0	0	0	0	0	0	0	0	0	0	0	0	0	0	0	0	0	0	0	0	0	0	0	0
AABR07003751.1	0	0	0	0	0	0	0	0	0	0	0	0	0	0	0	0	1	0	1	0	0	0	1	0	0	1	1	2	0
AABR07003786.1	0	0	0	0	0	0	0	0	0	0	0	0	0	0	0	0	0	0	2	0	0	0	0	0	0	0	0	0	0
AABR07003833.1	0	0	0	0	0	0	0	0	0	0	0	0	0	0	0	0	0	0	0	0	0	0	0	0	0	0	0	0	0
AABR07003841.1	0	0	0	0	0	0	0	0	0	0	0	0	0	0	0	0	0	0	0	0	0	0	0	0	0	0	0	0	0
AABR07003933.1	0	0	0	0	0	0	0	0	0	0	0	0	0	0	0	0	0	0	0	0	0	0	0	0	0	0	0	0	0
AABR07003935.1	0	0	0	0	0	0	0	0	0	0	0	0	0	0	0	0	0	0	0	0	0	0	0	0	0	0	0	0	0
AABR07003935.10	0	0	0	0	0	0	0	0	0	0	0	0	0	0	0	0	0	0	0	0	0	0	0	0	0	0	0	0	0
AABR07003935.12	0	0	0	0	0	0	0	0	0	0	0	0	0	0	0	0	0	0	0	0	0	0	0	0	0	0	0	0	0
AABR07003935.13	0	0	0	0	0	0	0	0	0	0	0	0	0	0	0	0	0	0	0	0	0	0	0	0	0	0	0	0	0
AABR07003935.14	0	0	0	0	0	0	0	0	0	0	0	0	0	0	0	0	0	0	0	0	0	0	0	0	0	0	0	0	0
AABR07003935.15	0	0	0	0	0	0	0	0	0	0	0	0	0	0	0	0	0	0	0	0	0	0	0	0	0	0	0	0	0
AABR07003935.2	0	0	0	0	0	0	0	0	0	0	0	0	0	0	0	0	0	0	0	0	0	0	0	0	0	0	0	0	0
AABR07003935.4	0	0	0	0	0	0	0	0	0	0	0	0	0	0	0	0	0	0	0	0	0	0	0	0	0	0	0	0	0
AABR07003935.5	0	0	0	0	0	0	0	0	0	0	0	0	0	0	0	0	0	0	0	0	0	0	0	0	0	0	0	0	0
AABR07003935.6	0	0	0	0	0	0	0	0	0	0	0	0	0	0	0	0	0	0	0	0	0	0	0	0	0	0	0	0	0
AABR07003935.7	0	0	0	0	0	0	0	0	0	0	0	0	0	0	0	0	0	0	0	0	0	0	0	0	0	0	0	0	0
AABR07003935.8	0	0	0	0	0	0	0	0	0	0	0	0	0	0	0	0	0	0	0	0	0	0	0	0	0	0	0	0	0
AABR07003935.9	0	0	0	0	0	0	0	0	0	0	0	0	0	0	0	0	0	0	0	0	0	0	0	0	0	0	0	0	0
AABR07003944.1	0	0	0	0	0	0	0	0	0	0	2	0	0	0	1	0	0	0	0	0	1	3	0	2	0	0	2	0	0
AABR07004018.1	0	1	1	1	0	1	1	0	1	1	0	0	0	0	0	0	3	1	1	0	0	1	1	0	0	0	0	1	0
AABR07004021.1	0	1	0	3	0	2	2	0	0	0	0	2	0	0	4	1	1	3	0	2	0	2	0	0	0	0	0	1	1
AABR07004022.1	0	0	0	0	0	0	0	0	0	0	0	0	0	0	0	0	0	0	0	0	0	1	0	0	0	0	0	0	1
AABR07004025.1	0	0	0	0	0	1	0	0	0	0	0	1	0	0	0	0	0	1	0	0	0	0	0	0	0	0	0	0	0
AABR07004033.1	0	0	0	0	0	0	0	0	0	0	0	0	0	0	0	0	0	0	0	0	0	0	0	0	0	0	0	0	0
AABR07004061.1	0	0	0	0	0	0	0	0	0	0	0	0	0	0	0	0	0	0	0	0	0	0	0	1	0	0	0	0	0
AABR07004085.1	8	9	30	30	9	4	12	1	32	12	26	8	39	1	27	16	25	33	26	11	38	28	2	21	27	21	47	21	8
AABR07004090.1	0	0	0	1	0	0	0	0	0	0	0	0	0	0	0	0	0	0	0	0	0	0	0	0	0	0	0	0	0
AABR07004100.1	11	4	11	9	17	31	12	2	1	2	5	6	6	0	23	2	5	19	5	4	67	9	4	15	28	20	3	53	7
AABR07004100.2	0	0	0	0	0	0	0	0	0	0	1	1	0	0	0	0	0	0	0	0	0	0	0	2	2	0	0	0	0
AABR07004101.1	1	0	0	0	0	0	0	1	0	0	0	0	0	0	0	0	0	0	0	0	1	0	0	3	0	1	0	0	0
AABR07004101.2	0	1	0	3	0	0	0	0	0	1	0	0	0	0	2	1	0	1	0	0	0	1	0	0	0	0	0	0	0
AABR07004112.1	5	34	13	52	36	11	23	54	19	2	10	8	27	31	16	17	29	14	17	29	12	15	28	18	17	13	18	21	28
AABR07004130.1	0	2	0	3	7	3	3	0	0	0	0	0	0	0	0	7	1	5	2	2	0	1	0	1	1	6	0	8	2
AABR07004134.1	0	0	0	0	0	0	0	0	0	0	0	0	0	0	0	0	0	0	0	0	1	0	0	0	0	0	0	0	0
AABR07004136.1	0	0	0	0	1	0	1	0	0	0	0	1	0	0	0	0	2	0	3	0	1	3	0	0	0	1	2	0	0
AABR07004153.1	0	0	0	0	0	0	0	0	0	0	0	0	0	0	0	0	0	0	0	0	0	0	0	0	0	0	0	0	0
AABR07004183.1	2	0	1	0	0	0	2	9	0	1	1	1	0	0	0	0	0	0	0	1	6	0	0	0	1	3	3	1	0
AABR07004183.2	1	1	11	1	1	3	2	99	0	1	7	3	1	2	1	2	1	4	1	1	11	2	12	3	7	0	3	0	1
AABR07004189.1	0	0	0	1	0	0	1	0	0	0	0	2	0	0	0	1	0	1	0	2	2	1	1	1	0	0	1	1	1
AABR07004190.1	0	0	0	0	0	0	0	0	0	0	0	0	0	0	0	0	0	0	0	0	0	0	0	0	0	0	0	0	0
AABR07004221.1	0	0	0	0	0	0	0	0	0	0	0	0	0	0	0	0	0	0	0	0	0	0	0	0	0	0	0	0	0
AABR07004221.2	0	0	0	0	0	0	0	0	0	0	0	0	0	0	0	0	0	0	0	0	0	0	0	0	0	1	0	0	0
AABR07004227.1	0	0	0	0	0	0	0	0	0	0	0	0	0	0	0	0	0	0	0	0	0	0	0	0	0	0	0	0	0
AABR07004228.1	20	30	38	39	38	89	42	5	14	29	20	11	34	3	86	135	38	58	49	28	80	58	31	46	48	36	61	41	12
AABR07004229.1	0	5	3	4	1	5	4	1	6	13	18	1	7	0	12	7	2	10	10	2	20	16	4	10	16	15	13	12	4
AABR07004232.1	0	0	2	0	0	0	1	0	4	0	0	0	0	0	0	0	1	4	3	0	2	0	0	2	0	5	2	2	0
AABR07004232.2	9	8	14	3	22	11	6	12	2	7	13	3	16	7	8	9	5	3	0	7	3	7	4	4	11	11	14	4	4
AABR07004241.1	0	0	0	0	0	0	2	0	0	1	0	1	0	0	0	0	0	7	0	1	1	0	0	1	1	6	0	1	1
AABR07004241.2	0	0	0	0	0	0	1	0	0	0	0	0	0	0	0	2	0	0	0	0	4	4	0	0	0	2	0	2	0
AABR07004244.1	0	0	0	0	1	0	0	0	0	0	0	0	4	0	0	0	0	0	0	0	0	0	0	0	0	0	0	0	0
AABR07004254.1	0	0	0	0	0	0	0	0	0	0	0	0	0	0	0	0	0	0	0	0	0	0	0	0	0	0	0	0	0
AABR07004258.1	0	0	0	0	0	0	0	0	0	0	0	0	0	0	0	0	0	0	0	0	0	0	0	0	0	0	0	0	0
AABR07004259.1	0	1	0	0	0	1	0	0	0	0	1	0	0	0	0	0	0	0	0	0	0	0	0	0	0	0	1	0	1
AABR07004263.1	0	0	0	0	0	0	0	0	0	0	0	0	0	0	0	0	0	0	0	0	0	0	0	0	0	0	0	0	0
AABR07004269.1	0	0	0	0	0	0	0	0	0	0	0	0	0	0	0	0	0	0	0	0	0	0	0	0	0	0	0	0	0
AABR07004269.2	0	0	0	1	0	0	0	0	0	0	0	0	0	0	0	0	0	0	0	0	0	0	0	0	0	0	0	0	0
AABR07004269.3	29	114	38	95	42	25	48	78	58	41	48	16	25	75	36	95	78	88	56	60	45	47	94	118	26	69	68	89	74
AABR07004269.4	0	0	1	0	1	1	0	2	1	0	1	0	1	0	0	0	0	1	0	0	0	1	4	1	0	1	4	1	2
AABR07004269.5	0	0	0	2	0	0	0	0	0	0	0	2	0	0	0	0	0	1	1	1	1	0	0	0	0	0	0	1	1
AABR07004269.6	0	0	1	0	0	0	0	0	0	0	0	0	0	0	0	0	0	0	0	0	0	0	0	0	0	0	0	0	0
AABR07004272.1	4	5	8	7	11	23	2	2	4	21	6	1	1	2	12	6	2	8	8	1	5	12	0	10	9	3	1	3	3
AABR07004276.1	1	5	1	4	1	6	3	2	4	4	7	3	4	1	4	14	5	3	6	1	7	8	2	8	5	9	4	4	2
AABR07004292.1	0	0	0	1	0	0	1	0	0	0	0	0	0	0	0	0	0	0	0	0	0	0	0	0	0	0	0	0	0
AABR07004294.1	0	0	0	0	0	0	0	0	0	0	0	0	0	0	0	0	0	0	0	0	0	0	0	0	0	0	0	0	0
AABR07004297.1	0	0	1	0	0	2	4	1	2	1	1	0	0	0	3	1	2	1	1	0	2	4	4	2	2	1	4	1	0
AABR07004304.1	0	0	0	0	0	0	0	0	0	0	0	0	0	0	0	0	0	0	0	0	0	0	0	0	0	0	0	0	0
AABR07004305.1	0	0	0	1	0	0	1	0	1	0	0	0	0	0	0	0	0	0	0	1	0	1	0	0	0	0	0	0	0
AABR07004305.2	0	0	0	0	0	0	0	0	0	1	0	0	0	0	0	0	0	0	0	0	0	0	0	0	0	0	0	0	0
AABR07004364.1	0	1	0	0	0	1	0	0	0	0	0	0	0	0	0	0	0	0	0	0	0	0	0	0	0	0	0	0	0
AABR07004397.1	0	0	0	0	0	0	1	0	0	0	0	0	2	0	0	0	0	1	0	0	0	0	0	0	0	0	1	0	0
AABR07004397.2	0	0	0	0	0	0	1	0	0	0	0	0	0	0	0	0	0	0	0	0	0	0	0	0	0	0	0	0	0
AABR07004404.1	1	1	5	3	8	5	4	1	9	12	7	6	6	2	6	12	2	9	5	8	14	10	5	12	6	9	14	8	7
AABR07004428.1	1	5	0	0	3	1	2	0	0	1	1	1	0	0	0	1	0	2	0	1	0	0	1	1	1	0	3	4	0
AABR07004437.1	0	0	0	0	0	0	0	0	0	0	0	0	0	0	0	0	0	0	0	0	0	0	0	0	0	0	0	0	0
AABR07004481.1	0	0	0	0	0	0	0	0	0	0	0	0	0	0	0	0	0	0	0	0	1	0	0	0	0	0	3	0	0
AABR07004482.1	0	0	0	0	0	0	0	0	0	0	0	0	0	0	0	0	0	0	0	0	0	0	0	0	0	0	0	0	0
AABR07004482.2	0	0	0	0	0	0	0	0	0	0	0	0	0	0	0	0	0	0	0	0	0	0	0	0	0	0	0	0	0
AABR07004495.1	0	0	0	0	0	0	0	0	0	0	0	0	0	0	0	0	0	0	0	0	0	0	0	0	0	0	0	0	0
AABR07004497.1	0	0	0	0	0	0	0	0	0	0	0	0	0	0	0	0	0	0	0	0	0	0	0	0	0	0	0	0	0
AABR07004507.1	0	0	0	0	0	0	0	0	0	0	0	0	0	0	0	0	0	0	0	0	0	0	0	0	0	0	0	0	0
AABR07004511.1	0	0	0	0	0	0	0	0	0	0	0	0	0	0	0	0	0	0	0	0	0	0	0	0	0	0	0	0	0
AABR07004530.1	0	0	0	0	0	0	0	0	0	0	0	0	0	0	0	0	0	0	0	0	0	0	0	0	0	0	0	0	0
AABR07004539.1	0	0	0	0	0	0	0	0	0	0	0	0	0	0	0	0	0	0	0	0	0	0	0	0	0	0	0	0	0
AABR07004549.1	0	0	0	0	0	0	0	0	0	0	0	0	0	0	0	0	0	0	0	0	0	0	0	0	0	0	0	0	0
AABR07004560.1	0	0	0	0	0	0	0	0	0	0	0	0	0	0	0	0	0	0	0	0	0	0	0	0	0	0	0	0	0
AABR07004572.1	0	0	0	0	0	0	0	0	0	0	0	0	0	0	0	0	0	0	0	0	0	0	0	0	0	0	0	0	0
AABR07004681.1	0	0	0	0	0	0	0	0	0	0	0	0	0	0	0	0	0	0	0	0	0	0	0	0	0	0	2	0	0
AABR07004684.1	0	0	0	0	0	0	0	0	0	0	0	0	0	0	0	0	0	0	0	0	0	0	0	0	0	0	0	0	0
AABR07004703.1	0	0	0	0	0	0	0	0	0	0	0	0	0	0	0	0	0	0	0	0	0	0	0	0	0	0	0	0	0
AABR07004733.1	0	0	0	0	0	0	0	0	0	0	0	0	0	0	0	0	0	0	0	0	0	0	0	0	0	0	0	0	0
AABR07004733.2	0	0	1	0	0	0	0	0	0	0	0	0	0	0	0	0	0	0	0	0	0	0	0	0	0	0	0	0	0
AABR07004743.1	0	0	0	0	0	0	0	2	0	0	0	0	0	0	0	0	0	0	0	0	1	0	1	0	0	0	0	0	0
AABR07004746.1	2	3	0	0	0	1	11	0	2	2	1	0	0	0	2	7	0	1	2	0	2	0	1	5	2	4	3	1	1
AABR07004746.3	0	0	0	0	0	0	0	0	0	0	0	0	0	0	0	0	0	0	0	0	0	0	0	0	0	0	0	0	0
AABR07004756.1	0	0	0	0	0	0	0	0	0	0	0	0	0	0	0	0	0	0	0	0	0	0	0	0	0	0	0	0	0
AABR07004761.1	0	0	0	0	0	0	0	0	0	0	0	0	0	0	0	0	0	0	0	0	0	0	0	0	0	0	0	0	0
AABR07004765.1	0	0	7	0	0	0	0	0	0	0	0	0	0	0	0	0	1	2	1	0	4	0	0	0	0	0	0	0	0
AABR07004776.1	7	0	11	0	0	0	1	0	13	10	2	0	8	0	0	3	6	1	18	0	6	1	2	1	9	2	9	2	0
AABR07004776.2	0	0	1	0	0	0	0	0	0	0	2	0	0	0	0	0	0	0	0	0	0	0	0	0	0	0	4	0	0
AABR07004783.1	4	0	3	0	0	0	1	0	0	0	0	0	0	0	0	1	0	0	0	0	0	0	0	0	0	0	0	0	0
AABR07004799.1	0	0	0	0	0	0	0	0	0	0	0	0	1	0	0	0	0	0	0	0	0	0	0	0	0	0	0	0	0
AABR07004812.1	0	0	0	0	0	0	0	0	0	0	0	0	0	0	0	0	0	0	0	0	0	0	0	0	0	0	0	0	0
AABR07004812.2	0	0	0	0	0	0	0	0	0	0	0	0	0	0	0	0	0	0	0	0	0	0	0	0	0	0	0	0	0
AABR07004823.1	0	0	0	0	0	0	0	0	0	0	0	0	0	0	0	0	0	0	0	0	0	0	0	0	0	0	0	0	0
AABR07004833.1	0	0	0	0	0	0	0	0	0	0	0	0	0	0	0	0	0	0	0	0	0	0	0	0	0	0	0	0	0
AABR07004852.1	10	1	42	2	0	1	6	0	16	21	26	4	50	0	2	1	3	0	14	5	13	6	1	8	25	1	16	10	0
AABR07004868.1	0	0	0	0	0	0	0	0	1	0	0	0	0	0	0	0	0	0	0	0	0	0	0	0	0	0	0	0	0
AABR07004868.2	40	67	85	90	84	115	43	13	68	46	74	51	33	17	115	134	66	60	85	26	50	130	75	133	29	139	101	60	25
AABR07004876.1	0	0	0	0	0	0	0	0	1	1	2	0	0	0	1	0	0	1	0	1	2	0	0	0	0	2	0	1	1
AABR07004876.2	0	0	0	0	0	0	0	0	0	0	0	0	0	0	0	0	0	0	0	0	0	0	0	0	0	0	0	0	0
AABR07004881.1	9	30	33	20	11	53	29	21	21	45	36	26	32	11	52	61	24	34	49	19	85	44	19	43	32	57	60	41	9
AABR07004888.1	0	0	3	2	1	0	8	0	1	0	1	0	0	0	2	1	2	1	4	0	1	3	0	3	0	0	0	4	0
AABR07004891.1	0	0	0	0	1	0	0	0	0	0	0	0	0	0	0	0	0	0	0	0	0	0	0	0	0	0	0	0	0
AABR07004894.1	0	0	0	0	0	2	0	0	0	0	0	0	0	0	0	0	2	0	0	0	2	0	0	0	0	0	0	2	0
AABR07004912.1	0	0	0	0	0	0	0	0	0	0	0	0	0	0	0	0	0	0	0	0	0	0	0	0	0	0	0	0	0
AABR07004912.2	0	0	0	0	0	0	0	0	0	0	0	0	0	0	0	0	0	0	0	0	0	0	0	0	0	0	0	1	0
AABR07004914.1	0	2	0	1	0	0	0	6	0	0	0	0	0	2	0	0	2	0	0	3	0	0	1	0	0	0	0	0	4
AABR07004945.1	0	0	0	0	0	0	0	0	0	0	0	0	0	0	0	0	0	0	0	0	0	0	0	0	0	0	0	0	0
AABR07004947.1	0	0	0	0	0	0	0	0	0	0	0	0	0	0	0	0	0	0	0	0	0	0	0	0	0	0	0	0	0
AABR07004949.1	0	0	0	0	0	0	0	0	0	0	0	0	0	0	0	0	0	0	0	0	0	0	0	0	0	0	0	0	0
AABR07004960.1	0	0	0	0	0	0	0	0	0	0	0	0	0	0	0	0	0	0	0	0	0	0	0	0	0	0	0	0	0
AABR07004966.1	0	0	0	0	0	0	0	0	0	0	0	0	0	0	0	0	0	0	0	0	0	0	0	0	0	0	0	0	0
AABR07004971.1	0	0	0	0	0	0	0	0	0	0	0	0	0	0	0	0	0	0	0	0	0	0	0	0	0	0	0	0	0
AABR07004975.1	0	0	0	0	0	0	0	0	0	0	0	0	0	0	0	0	0	0	0	0	0	0	0	0	0	0	0	0	0
AABR07004992.1	11	20	1	0	11	2	6	14	6	2	0	6	12	3	1	5	5	1	0	7	4	1	3	3	3	1	2	1	13
AABR07004993.1	112	95	141	154	144	44	150	26	206	153	99	246	130	24	191	310	185	170	132	135	192	175	104	143	134	143	173	227	111
AABR07004996.1	0	0	0	0	0	0	0	0	0	0	0	0	0	0	0	0	0	0	0	0	0	0	0	0	0	0	0	0	0
AABR07005004.1	0	6	0	7	1	0	3	0	1	0	1	0	0	0	5	6	1	3	1	5	2	2	1	1	1	2	0	3	0
AABR07005004.2	0	2	7	4	2	0	3	1	13	3	1	0	1	0	5	12	11	11	3	6	12	7	3	6	10	6	8	4	2
AABR07005027.1	25	4	39	4	25	32	13	2	20	31	40	25	21	1	24	6	10	6	26	9	12	13	3	6	24	10	16	9	1
AABR07005028.1	0	0	0	0	0	0	0	0	0	0	0	0	0	0	0	0	0	0	0	0	0	0	0	0	0	0	0	0	0
AABR07005028.2	0	0	1	0	2	0	0	1	0	6	2	0	0	0	0	1	0	0	0	0	0	1	0	0	0	1	0	1	0
AABR07005031.1	0	9	0	1	1	6	8	0	0	4	2	2	0	0	0	12	2	4	0	3	4	5	2	8	4	4	1	6	0
AABR07005031.2	0	0	0	0	0	0	0	0	0	0	0	0	0	0	0	0	0	0	0	1	0	0	0	0	0	0	0	0	0
AABR07005031.3	0	0	0	0	0	0	0	0	0	0	0	0	0	0	0	0	0	0	0	0	0	0	0	0	0	0	0	0	0
AABR07005032.1	0	0	0	0	0	0	0	0	0	0	0	0	0	0	0	0	0	0	0	0	0	0	0	0	0	0	0	0	0
AABR07005040.1	0	1	0	0	0	0	0	0	0	0	0	0	0	0	0	0	0	0	0	0	0	0	0	0	0	0	0	0	0
AABR07005040.2	5	7	21	12	8	1	6	2	22	6	5	3	10	2	10	13	34	9	16	10	22	15	10	19	19	18	21	31	3
AABR07005055.1	0	2	0	0	0	0	0	5	0	0	0	0	0	2	0	0	0	0	0	3	0	0	2	0	0	0	0	0	0
AABR07005416.1	0	0	0	0	0	0	0	0	0	0	0	0	0	0	0	0	0	0	0	0	0	0	0	0	0	0	0	0	0
AABR07005447.1	0	0	0	0	0	0	0	0	0	0	0	0	0	0	0	0	0	0	0	0	0	0	0	0	0	0	0	0	0
AABR07005506.1	0	302	11	196	53	5	1	381	0	0	2	0	4	390	5	2	104	25	4	165	9	4	188	10	1	16	0	3	298
AABR07005508.1	54	11	36	9	2	14	16	2	44	87	36	30	47	6	16	40	37	25	37	9	23	29	5	46	9	6	41	24	7
AABR07005533.1	5	17	3	7	5	1	4	3	5	3	7	6	1	0	1	3	15	6	6	4	3	5	6	9	4	3	11	7	5
AABR07005535.1	0	1	0	8	18	9	1	1	0	1	0	5	0	1	3	2	0	3	2	1	0	9	0	1	1	1	1	8	1
AABR07005563.1	0	0	0	0	0	0	0	0	0	0	0	0	0	0	0	0	0	0	0	0	0	0	0	0	0	0	0	0	1
AABR07005564.1	0	0	1	1	0	0	0	0	0	0	0	0	0	0	0	1	0	0	0	0	0	0	0	0	0	0	0	0	0
AABR07005565.1	0	0	0	0	0	0	0	0	0	4	0	0	0	0	0	1	0	0	2	0	0	1	0	1	0	0	0	1	0
AABR07005569.1	0	0	0	0	0	1	0	0	0	1	0	0	0	0	0	0	0	0	1	0	0	0	0	0	0	0	0	0	0
AABR07005572.1	0	1	1	0	2	0	0	0	2	4	2	0	0	1	0	1	0	2	4	0	1	1	0	2	4	4	1	4	0
AABR07005572.2	1	14	2	10	3	4	3	11	2	3	1	0	2	8	0	6	5	5	4	10	3	4	9	7	7	5	4	2	7
AABR07005573.1	0	0	0	0	0	0	0	0	0	0	0	0	0	0	0	0	0	0	0	0	0	0	0	0	0	0	0	0	0
AABR07005581.1	0	6	11	11	10	2	20	0	7	15	6	9	13	1	7	15	8	4	4	7	4	20	7	10	16	5	5	24	0
AABR07005588.1	919	656	1230	664	779	567	860	249	1396	1255	1124	831	1524	187	985	1074	1141	993	1842	619	1120	1058	505	1039	1126	941	1521	1299	324
AABR07005593.1	165	26	230	36	35	30	116	0	222	502	159	103	272	3	134	66	359	82	696	42	153	101	37	164	139	72	454	103	25
AABR07005596.1	0	0	0	2	1	1	90	1	0	1	0	0	0	0	0	0	0	1	0	0	0	0	0	1	1	0	0	0	0
AABR07005597.1	0	0	0	1	0	1	0	0	1	1	0	0	0	0	0	1	0	2	1	0	3	4	0	8	0	0	0	2	0
AABR07005618.1	124	87	159	85	115	95	137	61	201	212	164	87	209	28	174	155	131	181	343	138	246	166	97	153	175	170	231	184	64
AABR07005632.1	0	0	0	0	0	0	0	0	0	0	0	0	0	0	0	0	0	0	0	0	0	0	0	0	0	0	0	0	0
AABR07005633.1	36	34	50	51	43	38	67	25	50	59	37	36	65	11	51	72	96	98	88	39	87	74	62	91	57	95	136	116	46
AABR07005664.1	0	0	0	0	0	0	0	0	0	0	0	0	0	0	0	0	0	0	0	0	0	0	0	0	0	0	0	0	0
AABR07005667.1	0	0	0	0	0	0	0	0	0	0	0	0	0	0	0	0	0	0	0	0	0	0	0	0	0	0	0	0	0
AABR07005723.1	0	0	0	0	0	1	0	0	0	0	0	1	0	0	0	0	0	0	2	0	1	1	0	0	0	0	2	0	0
AABR07005752.1	0	0	0	0	0	0	0	0	0	0	0	0	0	0	0	0	0	0	0	0	0	1	0	0	0	0	0	0	0
AABR07005758.1	0	0	0	0	0	0	0	0	0	0	0	0	0	0	0	0	0	0	0	0	0	0	0	0	0	0	0	0	0
AABR07005758.2	0	0	0	0	0	0	0	0	0	0	0	0	0	0	0	0	0	0	0	0	0	0	0	0	0	0	0	0	0
AABR07005775.1	1	1	3	6	4	12	17	36244	4	3	7	1	4	0	1	16	0	7	1	4	4	16	9151	15	1	4	11	5	0
AABR07005778.1	0	0	0	0	0	0	0	0	0	0	0	0	0	0	0	0	0	0	0	0	0	0	0	0	0	0	0	0	0
AABR07005779.1	492	266	802	262	680	548	465	136	581	904	772	566	827	72	671	604	438	439	638	280	686	528	259	565	401	490	654	509	129
AABR07005779.2	234	194	387	220	377	239	328	67	295	469	344	293	317	50	248	353	322	345	456	171	390	429	160	358	278	274	383	519	88
AABR07005779.3	80	43	65	35	73	35	58	6	99	95	98	68	76	14	71	74	54	44	95	45	88	55	44	49	86	68	80	73	23
AABR07005779.4	0	0	0	0	0	0	0	0	0	0	0	0	0	0	0	0	0	0	0	0	0	0	0	0	0	0	0	0	0
AABR07005779.5	2	8	2	3	1	6	6	4	1	3	1	2	9	1	3	12	7	6	2	1	6	11	5	9	1	2	9	11	4
AABR07005779.6	25	13	26	8	20	12	19	2	24	32	23	23	25	2	34	12	13	8	16	11	19	17	11	13	24	27	22	23	9
AABR07005779.7	0	4	4	4	5	2	51	1	6	9	1	0	8	0	10	8	7	3	0	3	3	1	10	5	2	4	2	8	6
AABR07005794.1	0	2	0	4	3	1	4	0	1	2	0	3	0	2	6	2	2	3	1	4	7	0	0	5	7	2	1	5	1
AABR07005806.1	0	0	0	0	0	0	0	0	1	1	0	1	0	0	0	0	0	0	0	1	0	0	0	0	1	0	0	0	1
AABR07005808.1	0	0	0	0	0	0	0	0	0	0	0	0	0	0	0	0	0	0	0	0	0	0	0	0	0	0	0	0	0
AABR07005821.1	784	1233	1704	1692	924	2905	1507	659	1251	946	1569	1048	796	489	1830	2778	2494	4912	1536	1623	3157	4097	1249	4214	869	6161	1934	2006	859
AABR07005828.1	0	0	0	0	0	0	0	0	0	0	0	0	0	0	0	0	0	0	0	0	0	0	0	0	0	0	0	0	0
AABR07005837.1	6	30	2	23	9	1	3	5	13	0	9	11	17	1	9	33	19	8	2	11	6	20	0	11	2	6	4	49	10
AABR07005837.2	16	84	28	56	33	14	54	23	39	22	25	51	19	6	26	115	77	57	20	22	35	53	29	83	17	63	27	140	35
AABR07005838.1	0	0	0	1	0	0	0	0	0	0	0	0	0	0	0	0	1	2	0	0	1	0	0	0	0	2	0	1	0
AABR07005838.2	0	0	0	0	0	0	1	0	0	0	0	0	0	0	0	0	0	0	0	0	0	0	0	0	0	0	0	0	0
AABR07005844.1	105	127	242	188	151	444	202	68	146	129	226	200	108	51	269	334	265	493	163	176	317	443	144	490	131	650	214	232	69
AABR07005871.1	0	0	0	0	0	0	0	0	0	0	0	0	0	0	0	0	0	0	0	0	0	0	0	0	0	0	0	0	0
AABR07005886.1	0	0	0	0	0	0	0	0	0	0	0	0	0	0	0	0	0	0	0	0	0	0	0	0	0	0	0	0	0
AABR07005888.1	0	0	0	0	0	0	0	0	0	3	1	0	0	0	0	0	2	2	0	2	1	1	1	1	1	1	0	1	0
AABR07005888.2	0	0	3	1	0	4	0	0	0	0	0	2	0	0	5	2	0	1	0	1	2	2	0	1	0	0	0	1	0
AABR07005939.1	0	0	0	0	0	0	0	0	0	0	0	0	0	0	0	0	0	0	0	0	0	0	0	0	0	0	0	0	0
AABR07005949.1	0	0	0	2	0	2	23	0	0	0	9	0	0	0	0	0	1	0	1	0	1	0	0	0	0	0	0	1	0
AABR07005950.1	1	0	7	0	1	2	0	0	1	7	2	2	9	0	10	2	5	2	1	1	4	4	0	0	3	0	0	0	4
AABR07005955.1	0	0	0	0	0	0	0	0	0	4	0	2	0	0	0	0	1	0	3	1	0	0	0	0	0	0	0	1	0
AABR07005961.1	0	0	0	0	0	1	0	0	0	0	0	0	0	0	0	1	0	0	0	0	0	0	0	0	0	0	0	0	0
AABR07005965.1	0	0	0	0	0	0	0	0	0	0	0	0	0	0	0	0	0	0	0	0	0	0	0	0	0	0	0	0	0
AABR07005977.1	0	0	0	0	0	0	0	0	0	0	0	0	0	0	0	0	0	0	0	0	0	0	0	0	0	0	0	0	0
AABR07005977.2	0	0	0	0	0	0	0	0	0	0	0	0	0	0	0	0	0	0	0	0	0	0	0	0	0	0	0	0	0
AABR07005977.3	0	0	0	0	0	0	0	0	0	0	0	0	0	0	0	0	0	0	0	0	0	0	0	0	0	0	0	0	0
AABR07005983.1	0	0	0	0	0	0	0	0	0	0	0	0	0	0	0	0	5	0	0	0	0	0	0	0	0	0	0	0	1
AABR07005985.1	0	0	0	1	2	0	0	0	0	0	0	0	0	0	0	0	0	0	0	0	0	0	0	8	1	0	0	0	0
AABR07005985.2	0	1	2	3	1	6	4	4	0	0	0	1	0	0	2	0	1	0	0	0	0	0	1	1	2	0	0	0	2
AABR07005985.3	0	0	0	0	0	0	0	0	0	0	0	0	0	0	0	0	0	0	0	0	0	0	0	0	0	0	0	0	0
AABR07006025.1	3	1	2	0	0	3	1	0	4	2	1	1	4	0	10	2	2	2	0	0	1	0	1	1	1	1	0	2	1
AABR07006025.2	0	0	0	0	0	0	0	0	0	0	0	0	0	0	0	0	0	0	0	0	0	0	0	0	0	0	0	0	0
AABR07006030.1	44	15	72	22	39	25	55	6	30	27	71	35	73	2	48	73	41	47	26	36	27	28	23	29	37	31	48	39	6
AABR07006032.1	0	0	0	0	0	0	0	0	0	0	0	0	0	0	0	0	0	0	0	0	0	0	0	0	0	0	0	0	0
AABR07006033.1	19	4	20	11	1	0	4	0	4	14	14	12	10	1	14	45	10	11	1	14	7	28	4	19	5	3	5	7	2
AABR07006038.1	102	35	165	66	108	82	76	7	92	128	129	77	86	11	116	128	111	100	109	55	134	98	37	93	92	100	114	111	37
AABR07006042.1	0	0	1	0	0	0	0	0	0	0	0	0	0	0	0	0	0	0	0	0	0	0	0	0	0	0	0	0	0
AABR07006049.1	0	0	0	0	0	0	0	0	0	0	0	0	0	0	0	0	0	0	0	0	0	0	0	0	0	0	0	0	0
AABR07006049.2	0	1	1	0	0	3	7	3	3	1	2	4	3	2	1	8	4	2	3	0	2	3	0	7	2	1	5	1	3
AABR07006055.1	0	0	0	0	0	0	0	0	0	0	0	0	0	0	0	0	0	0	0	0	0	0	0	0	0	0	0	0	0
AABR07006076.1	0	3	0	2	0	0	2	1	1	3	1	0	0	1	3	3	0	0	0	0	7	4	1	1	3	1	2	0	1
AABR07006081.1	0	1	0	0	0	1	4	0	0	0	0	1	2	1	0	1	1	1	1	0	0	0	1	1	0	2	2	1	1
AABR07006084.1	0	0	0	0	0	0	0	0	0	0	0	0	0	0	0	0	0	0	0	0	0	0	0	0	0	0	0	0	0
AABR07006089.1	0	0	0	1	0	1	0	0	1	1	0	0	2	0	0	0	4	1	0	0	0	1	0	1	0	1	0	1	0
AABR07006090.1	0	0	0	0	0	0	0	0	0	0	2	0	0	0	0	0	0	0	0	0	1	2	0	0	0	2	1	1	0
AABR07006093.1	0	0	0	0	0	0	0	0	0	0	0	0	0	0	1	0	0	0	0	0	0	0	0	0	0	0	0	0	0
AABR07006097.1	34	1	14	2	1	13	4	0	45	85	20	6	48	0	14	4	32	6	109	4	8	3	1	7	16	4	46	3	2
AABR07006111.1	0	5	3	3	0	2	6	1	0	2	0	0	1	3	6	4	5	2	2	2	6	4	0	7	0	8	3	1	0
AABR07006120.1	0	0	0	0	0	0	0	0	0	0	0	0	0	0	0	0	0	0	0	0	0	0	0	0	0	0	0	0	0
AABR07006142.1	2	0	7	12	27	7	19	0	7	2	4	24	1	4	7	27	2	5	7	12	3	11	8	8	3	6	2	6	13
AABR07006160.1	0	8	1	3	2	3	6	14	9	1	0	1	5	6	3	3	0	2	6	2	4	9	7	7	5	1	4	2	9
AABR07006197.1	0	0	0	0	0	0	0	0	0	0	0	0	0	0	0	0	0	0	0	0	0	0	0	0	0	0	0	0	0
AABR07006232.1	0	0	0	0	0	0	0	0	0	0	0	0	0	0	0	0	0	0	0	0	0	0	0	0	0	0	0	0	0
AABR07006242.1	0	0	0	0	0	0	1	0	0	0	0	0	0	0	0	0	0	0	0	0	0	0	0	0	0	0	0	0	0
AABR07006255.1	0	1	0	1	0	0	0	0	0	0	0	0	0	0	1	0	0	0	0	0	0	0	2	6	0	8	0	0	1
AABR07006258.1	1	6	0	6	0	0	2	0	0	10	0	0	0	1	1	0	0	0	0	0	0	1	0	0	0	2	0	1	0
AABR07006258.2	52	137	75	118	117	94	174	112	144	131	67	100	78	14	133	150	186	272	128	46	168	183	142	331	41	219	172	250	120
AABR07006259.1	0	0	0	0	0	0	1	3	0	0	2	2	0	0	0	0	0	0	0	0	2	0	1	0	1	0	1	0	0
AABR07006263.1	2	43	11	34	30	1	33	12	33	2	19	29	0	1	31	51	55	79	21	19	68	77	49	100	8	32	52	101	34
AABR07006264.1	0	0	0	0	0	0	0	0	0	0	0	0	0	0	0	0	0	0	0	0	0	0	0	0	0	0	0	0	0
AABR07006264.2	0	4	3	6	3	2	9	1	3	5	1	1	2	1	1	3	4	5	12	3	8	9	3	6	4	7	16	2	3
AABR07006269.1	4	35	7	45	27	4	88	6	36	4	4	14	5	1	22	79	35	56	26	20	37	81	24	92	4	32	48	94	33
AABR07006275.1	9	11	5	14	1	8	14	10	11	0	1	1	0	1	14	64	46	38	25	12	37	51	31	74	5	21	31	38	23
AABR07006278.1	11	55	43	68	52	45	18	82	93	35	71	40	27	5	92	152	293	252	109	62	245	331	291	484	41	122	362	152	61
AABR07006283.1	0	0	0	0	1	0	3	0	0	2	0	0	0	0	0	0	0	2	0	0	1	1	0	0	0	1	1	2	0
AABR07006308.1	0	2	1	1	0	0	0	0	0	1	1	1	0	1	0	6	0	4	1	0	2	0	1	2	1	0	0	1	1
AABR07006310.1	583	3293	1130	2844	1602	523	4643	350	2316	467	938	1735	337	558	1537	6022	3138	4020	1290	1597	2446	4181	2328	4397	358	2717	1424	5322	2623
AABR07006311.1	38	34	100	94	61	20	98	8	81	34	134	90	34	15	91	173	122	74	65	21	181	207	78	104	80	40	225	104	69
AABR07006327.1	0	0	0	0	1	0	0	0	0	0	0	0	0	0	0	0	0	0	0	0	0	0	0	0	0	0	0	0	0
AABR07006328.2	0	0	0	0	0	0	0	0	0	0	0	0	0	0	0	0	0	0	0	0	0	0	0	0	0	0	0	0	0
AABR07006333.1	48	107	148	106	75	48	190	83	139	146	96	78	134	29	113	143	166	199	161	90	152	170	97	221	94	190	224	241	77
AABR07006367.1	0	2	8	6	4	1	6	0	14	4	4	1	0	3	8	12	1	2	2	0	13	1	0	4	6	8	4	17	5
AABR07006389.1	2	0	0	0	0	0	0	0	0	0	0	0	0	0	0	0	0	0	1	0	2	0	0	1	0	0	1	0	0
AABR07006428.1	0	1	1	0	0	0	0	0	5	0	4	0	1	1	0	4	3	3	3	1	1	0	2	2	5	3	1	4	0
AABR07006436.1	0	0	0	0	0	0	0	0	0	0	0	0	0	0	0	0	0	6	1	0	1	0	0	0	0	1	0	1	0
AABR07006451.1	0	0	0	0	0	0	0	0	0	0	0	0	0	0	0	0	0	0	0	0	0	0	0	0	0	0	0	0	0
AABR07006453.1	0	2	0	1	0	0	0	0	0	0	0	0	0	0	0	1	2	2	0	1	0	1	0	0	0	4	0	1	0
AABR07006458.1	190	266	466	280	267	201	479	226	431	447	341	238	279	58	376	518	577	531	544	313	493	578	368	603	428	392	766	570	215
AABR07006474.1	0	0	1	2	0	2	0	2	1	1	5	0	6	0	0	3	0	4	0	2	0	1	0	2	0	1	1	0	1
AABR07006475.1	17	56	56	62	55	27	64	8	49	27	39	38	31	7	59	166	110	187	63	94	103	146	60	106	88	139	80	121	34
AABR07006480.1	14	35	11	104	81	103	65	6	24	31	5	45	16	12	28	16	42	20	15	11	2	33	11	41	9	43	6	16	8
AABR07006487.1	0	0	0	0	0	0	0	0	0	0	0	0	0	0	0	0	0	0	0	0	0	0	0	0	0	0	0	0	0
AABR07006502.1	0	2	0	0	0	0	2	3	1	0	0	0	0	0	2	0	0	0	0	0	0	0	0	0	0	0	0	0	0
AABR07006504.1	0	1	0	1	0	0	0	6	0	0	0	0	0	0	0	0	4	0	0	0	0	0	0	0	0	0	0	0	2
AABR07006536.1	0	0	0	0	0	0	0	0	0	0	0	0	0	0	0	0	0	0	0	0	0	0	0	0	0	0	0	0	0
AABR07006536.2	0	0	0	0	0	0	0	1	0	0	0	0	0	0	0	0	0	0	0	0	0	0	0	0	0	0	0	1	0
AABR07006538.1	0	0	0	0	0	0	25	0	1	0	0	0	0	0	0	0	1	0	0	1	1	1	1	0	0	2	0	2	1
AABR07006542.1	0	0	0	0	0	0	0	0	0	0	0	0	0	0	0	0	0	0	0	0	0	0	0	0	0	0	0	0	0
AABR07006542.2	0	0	0	0	0	0	0	0	0	0	0	0	0	0	0	0	0	0	0	0	0	0	0	0	0	0	0	0	0
AABR07006544.1	0	0	0	0	0	0	0	0	0	0	0	0	0	0	0	0	0	0	0	0	0	0	0	0	0	1	0	0	0
AABR07006566.1	0	0	0	0	0	0	1	0	0	0	0	0	4	0	1	0	0	0	0	2	1	0	0	0	0	0	0	0	0
AABR07006576.1	0	68	0	60	6	0	2	142	0	1	1	1	1	64	4	2	10	9	0	35	1	0	23	2	0	4	1	3	57
AABR07006591.1	1	5	8	4	3	1	19	1	0	0	12	0	12	0	2	11	12	10	1	6	5	20	5	14	7	20	13	11	3
AABR07006619.1	0	0	0	0	0	0	0	0	0	0	0	0	0	1	1	0	0	0	0	0	0	4	0	0	0	0	0	0	0
AABR07006624.1	3	31	22	32	7	8	31	4	10	11	17	10	3	11	22	55	29	30	18	15	35	38	15	24	17	20	26	75	22
AABR07006625.1	0	0	0	1	0	0	0	0	0	0	0	0	0	0	0	0	0	0	0	1	0	0	0	0	0	0	0	0	0
AABR07006625.2	0	0	0	0	0	0	0	0	0	0	0	0	0	0	0	0	0	0	0	0	0	0	0	0	0	0	0	0	0
AABR07006627.1	46	116	128	110	63	100	128	56	145	82	73	89	75	38	118	135	127	115	120	101	73	168	98	162	62	112	122	184	39
AABR07006627.2	8	6	1	4	1	0	5	0	2	4	5	4	1	1	0	2	3	9	0	1	3	3	3	3	0	14	5	2	0
AABR07006649.1	0	0	0	0	0	0	0	0	0	0	0	0	0	0	0	0	0	0	0	0	0	0	0	0	0	0	0	0	0
AABR07006654.1	0	0	0	0	0	0	0	0	0	0	0	0	0	0	0	0	0	0	0	0	0	0	0	0	0	0	0	0	0
AABR07006654.2	0	3	0	0	0	0	0	0	0	0	0	0	0	0	0	0	0	0	0	0	0	0	0	2	0	1	0	0	0
AABR07006656.1	0	0	4	0	0	1	0	0	0	8	2	6	1	1	0	1	0	0	0	0	1	4	1	0	0	1	0	0	1
AABR07006656.2	0	0	0	0	0	0	0	0	0	0	0	0	0	0	0	0	0	0	0	0	0	0	0	0	0	0	0	0	0
AABR07006656.3	0	0	0	0	0	0	0	0	0	0	0	0	0	0	0	0	0	0	0	0	0	0	0	0	0	0	0	0	0
AABR07006657.1	0	0	0	0	0	0	0	1	0	0	0	0	0	0	0	1	0	0	0	0	1	0	1	1	0	0	0	0	0
AABR07006672.1	0	0	0	5	2	2	4	0	1	0	0	0	0	2	5	1	0	1	0	5	0	2	0	2	2	3	0	1	0
AABR07006685.1	0	0	0	0	0	0	0	0	0	0	0	0	0	0	0	1	0	0	1	0	0	1	0	0	0	0	1	0	0
AABR07006688.1	2	0	0	0	0	0	0	0	0	0	0	0	0	0	0	0	0	0	0	0	0	0	0	0	0	0	0	0	0
AABR07006688.2	9	3	2	10	1	5	8	12	9	2	3	2	5	20	4	9	8	6	8	7	11	7	2	18	9	11	1	2	19
AABR07006689.1	0	0	0	0	0	0	0	0	0	0	0	0	0	0	0	0	0	0	0	0	0	0	0	0	0	0	0	0	0
AABR07006691.1	0	0	0	0	0	0	0	0	0	0	0	0	0	0	0	0	0	0	0	0	0	0	0	0	0	0	0	0	0
AABR07006693.1	0	0	0	0	0	0	0	0	0	0	0	0	0	0	0	0	0	0	0	0	0	0	0	0	0	0	0	0	0
AABR07006713.1	0	0	0	0	0	0	0	0	0	0	0	0	0	0	0	0	0	0	0	0	0	0	0	0	0	0	0	0	0
AABR07006724.1	423	133	740	198	601	594	186	57	258	571	732	506	729	74	386	181	186	188	251	168	353	327	111	237	329	212	315	245	125
AABR07006727.1	49	80	92	53	124	184	31	49	45	67	57	66	61	10	98	64	70	62	50	93	83	86	69	121	113	91	47	33	67
AABR07006736.1	8	15	21	25	9	16	20	4	28	10	11	16	20	4	10	34	19	9	38	8	35	17	4	8	21	26	30	31	8
AABR07006740.1	0	0	0	0	0	0	0	0	0	0	0	0	0	0	0	0	0	0	0	0	0	0	0	0	0	0	0	0	0
AABR07006742.1	0	5	2	7	10	2	9	1	14	8	10	5	6	0	3	9	12	5	11	1	3	12	3	4	23	7	23	9	1
AABR07006752.1	0	0	0	0	0	0	0	0	0	0	0	0	0	0	0	0	3	0	0	0	0	0	0	0	0	0	0	0	1
AABR07006774.1	0	0	0	0	0	0	0	0	0	0	0	0	0	0	0	0	0	0	0	0	0	0	0	0	0	0	0	0	0
AABR07006775.1	0	0	0	0	0	0	0	0	0	0	0	0	0	0	0	0	0	0	0	0	0	0	0	0	0	0	0	0	0
AABR07006823.1	0	0	0	0	0	0	0	0	0	0	0	0	0	0	0	0	0	0	0	0	0	0	0	0	0	0	0	0	0
AABR07006854.1	0	0	0	0	0	0	0	0	0	0	0	0	0	0	0	0	0	0	0	0	0	0	0	0	0	0	0	0	0
AABR07006854.2	0	0	0	0	0	0	0	0	0	0	0	0	0	0	0	0	0	0	0	0	0	0	0	0	0	0	0	0	0
AABR07006860.1	1099	1337	2075	1228	1405	1197	1765	899	1560	1921	1854	1213	1696	559	1553	2111	1689	1655	1936	1212	2002	1728	1077	1879	1571	1808	2170	1911	906
AABR07006860.2	10	32	26	41	21	16	50	4	17	42	26	14	15	11	33	44	47	42	23	28	36	36	22	44	21	55	32	38	13
AABR07006866.1	25	2	31	4	9	14	12	15	46	72	23	27	45	0	12	17	5	10	46	5	26	18	8	10	16	8	32	6	8
AABR07006871.1	0	0	1	0	0	5	4	0	0	0	0	0	0	0	1	0	0	0	0	0	1	0	0	0	0	0	0	1	0
AABR07006873.1	251	275	546	335	490	404	548	157	422	410	595	488	497	107	422	601	397	429	450	270	468	526	230	458	410	366	463	485	197
AABR07006888.1	0	0	0	0	0	0	0	0	0	0	0	0	0	0	0	0	0	0	0	0	0	0	0	0	0	0	0	0	0
AABR07006889.1	0	4	0	0	0	4	2	6	0	2	0	1	0	15	1	0	2	0	1	0	2	2	2	2	0	0	0	1	16
AABR07006894.1	1	5	5	3	3	2	4	1	3	1	8	1	1	1	2	2	8	4	5	6	3	2	2	2	4	5	7	6	1
AABR07006904.1	0	0	0	0	0	0	0	0	0	0	0	0	0	0	0	0	0	0	0	0	0	0	0	0	0	0	0	0	0
AABR07006911.1	0	0	0	0	0	0	0	0	0	0	0	0	0	0	0	0	0	0	0	0	0	0	0	0	0	0	0	0	0
AABR07006953.1	0	0	0	0	0	0	0	0	0	0	0	0	0	0	0	0	0	0	0	0	0	0	0	0	0	0	0	0	0
AABR07006957.1	0	0	0	0	0	0	0	0	0	0	0	0	0	0	0	0	0	0	0	0	0	0	0	0	0	0	0	0	0
AABR07006978.1	0	0	0	0	0	0	0	0	0	0	0	0	0	0	0	0	0	0	0	0	0	0	0	0	0	0	0	0	0
AABR07006978.2	0	0	0	0	0	0	0	0	0	0	0	0	0	0	0	0	0	0	0	0	0	0	0	0	0	0	0	0	0
AABR07006993.1	0	0	0	0	0	0	0	0	0	0	0	0	0	0	0	0	0	0	0	0	0	0	0	0	0	0	0	0	0
AABR07006999.1	0	0	0	0	0	0	0	0	0	7	0	0	0	0	0	0	0	0	0	0	0	0	0	0	0	0	0	0	0
AABR07007000.1	978	265	787	261	905	721	401	132	558	1044	1036	931	955	159	720	420	393	400	661	276	448	446	203	468	497	409	472	375	172
AABR07007023.1	0	2	0	1	1	1	6	0	0	0	0	1	0	1	2	2	2	7	0	4	3	0	1	2	1	1	1	2	0
AABR07007026.1	3	1	8	1	0	1	0	0	2	3	9	7	5	0	2	4	10	1	10	0	3	2	4	0	5	3	20	1	0
AABR07007032.1	4102	1172	8141	1702	5316	3311	2440	964	4976	5713	7127	4960	5792	738	4506	2870	4471	3560	6342	1910	6612	4417	2040	5231	5164	3972	6721	3630	873
AABR07007035.1	0	4	3	1	1	0	1	0	4	0	0	1	2	0	1	1	5	2	3	0	3	2	2	6	9	3	2	5	0
AABR07007055.1	0	0	1	3	1	29	1	6	6	6	0	7	4	0	2	0	1	1	0	0	8	1	12	4	0	3	0	3	2
AABR07007064.1	0	1	1	2	0	1	0	0	2	15	2	0	3	0	3	7	9	7	10	2	4	5	2	11	5	6	13	2	2
AABR07007065.1	0	0	0	0	0	0	0	0	0	0	0	0	0	0	0	0	0	0	0	0	0	0	0	0	0	0	0	0	0
AABR07007068.1	5	26	16	48	57	128	34	85	20	43	26	20	36	4	95	47	79	49	6	19	73	97	124	72	5	58	6	28	30
AABR07007078.1	0	0	0	0	0	0	0	0	0	0	0	0	0	0	0	0	0	0	0	0	0	0	0	0	0	0	0	0	0
AABR07007078.2	0	0	0	0	0	0	0	0	0	0	0	0	0	0	1	0	0	0	0	0	0	0	0	0	0	0	0	0	0
AABR07007086.1	0	0	0	0	0	0	0	0	0	0	0	0	0	0	0	0	0	0	0	0	0	0	0	0	0	0	0	0	0
AABR07007088.1	0	0	0	0	0	0	0	0	0	0	0	0	0	0	0	0	0	0	0	0	0	0	0	0	0	0	0	0	0
AABR07007088.2	0	0	0	0	0	0	0	0	0	0	0	0	0	0	0	0	0	0	0	0	0	0	0	0	0	0	0	0	0
AABR07007092.1	0	9	0	5	0	0	0	13	0	0	0	0	0	5	0	0	2	2	0	5	0	0	3	0	0	2	0	0	7
AABR07007093.1	0	0	4	4	0	0	1	1	1	1	4	0	0	0	0	1	2	0	0	1	3	0	0	0	0	0	2	0	0
AABR07007095.1	0	0	3	0	0	0	5	0	0	1	0	0	0	0	2	0	0	0	1	0	0	0	0	0	0	0	1	1	0
AABR07007121.1	0	0	0	0	2	2	2	3	1	0	0	0	0	0	1	2	0	2	0	1	3	1	0	0	0	3	2	4	1
AABR07007130.2	47	28	76	34	62	24	48	8	40	64	60	54	62	11	38	63	70	49	50	16	51	33	18	50	46	55	58	79	12
AABR07007134.1	0	27	0	7	0	0	0	15	0	0	0	0	0	15	1	0	3	0	0	3	1	0	5	0	0	0	0	0	18
AABR07007146.1	14	2	19	6	4	5	1	0	41	29	24	7	33	5	9	2	35	13	43	4	9	3	2	23	12	11	21	7	0
AABR07007362.1	0	0	0	0	0	0	0	0	0	0	0	0	0	0	0	0	0	0	0	0	0	0	0	0	0	0	0	0	0
AABR07007385.1	0	0	0	0	0	2	0	0	0	4	0	2	1	0	1	0	0	0	0	0	0	0	0	2	0	0	0	0	0
AABR07007391.1	0	0	0	0	0	0	0	0	0	0	0	0	0	0	0	0	0	0	0	0	0	0	0	0	0	0	0	0	0
AABR07007399.1	0	0	0	0	0	0	0	0	0	0	0	0	0	0	0	0	0	0	0	0	0	0	0	0	0	0	0	0	0
AABR07007409.1	0	0	0	0	0	0	0	0	0	0	0	0	0	0	0	0	0	0	0	0	0	0	0	0	0	0	0	0	0
AABR07007517.1	0	0	0	0	0	0	0	0	0	0	0	0	0	0	1	0	0	0	0	0	0	0	0	0	0	0	0	0	0
AABR07007544.1	0	0	0	0	0	0	0	0	0	0	0	0	0	0	0	0	0	0	0	0	0	0	0	0	0	0	0	0	0
AABR07007566.1	0	0	0	0	0	0	0	0	0	0	0	0	0	0	0	0	0	0	0	0	0	0	0	0	0	0	0	0	0
AABR07007584.1	0	0	0	0	0	0	1	0	0	4	0	1	0	0	1	3	0	0	1	0	3	2	0	1	1	0	0	0	1
AABR07007584.2	0	0	0	0	0	0	0	0	0	0	0	0	0	0	0	0	0	0	0	0	0	0	0	0	0	0	0	0	0
AABR07007584.3	0	0	0	3	1	1	0	0	0	0	0	0	2	0	1	1	2	1	0	0	0	2	0	1	0	0	2	2	2
AABR07007592.1	0	0	0	0	0	0	0	0	0	0	0	0	0	0	0	0	0	0	0	0	0	0	0	0	0	0	0	0	0
AABR07007642.1	255	60	404	144	274	539	240	87	202	397	280	382	707	70	589	138	374	146	278	118	420	344	65	363	393	157	356	140	55
AABR07007645.1	0	2	0	0	0	0	0	0	0	0	0	1	0	0	0	0	0	1	0	5	1	0	0	1	1	0	0	2	0
AABR07007663.1	0	0	0	0	0	0	0	2	0	0	0	0	0	0	0	0	0	0	0	0	0	0	0	0	0	0	0	0	0
AABR07007675.1	2	6	3	3	1	2	2	0	5	3	2	5	1	0	3	3	3	3	3	0	6	4	2	7	1	4	5	6	7
AABR07007675.2	0	0	0	0	0	0	0	0	0	0	0	0	0	0	0	0	0	0	0	0	0	0	0	0	0	0	0	0	0
AABR07007689.1	0	3	3	3	1	0	9	1	2	1	2	0	4	1	4	11	3	13	8	12	4	3	3	1	7	5	6	6	5
AABR07007690.1	5	7	32	9	27	21	23	6	15	21	32	16	19	9	13	21	25	8	15	6	22	20	9	15	12	20	6	15	3
AABR07007690.2	4	16	2	10	0	5	8	2	7	1	2	0	3	2	7	12	17	21	9	15	14	16	5	21	11	17	8	23	9
AABR07007693.1	0	0	0	0	0	0	0	0	0	0	0	0	0	0	0	0	0	0	0	0	0	0	0	0	0	0	0	0	0
AABR07007715.1	0	0	0	0	0	0	17	0	0	0	0	0	0	0	2	0	0	2	0	6	0	0	0	0	0	1	0	1	0
AABR07007717.1	0	1	0	2	0	0	0	0	0	0	3	0	0	0	0	0	1	0	0	1	1	1	0	3	0	1	1	1	0
AABR07007717.2	0	0	0	0	0	0	0	0	0	0	0	0	0	0	0	0	0	0	0	0	0	0	0	0	0	0	0	0	0
AABR07007717.3	0	0	0	0	0	0	0	0	0	0	0	0	0	0	0	0	0	0	0	0	1	0	0	0	0	0	0	0	0
AABR07007730.1	2	11	11	1	0	3	5	11	9	0	0	4	1	4	0	6	4	17	36	3	2	1	9	1	1	21	1	1	0
AABR07007743.1	0	4	0	1	0	2	2	0	0	0	0	1	0	1	1	6	2	2	0	2	0	3	0	16	0	0	0	1	0
AABR07007744.1	0	0	0	0	2	0	0	0	0	1	0	0	0	0	0	1	0	0	0	0	1	0	0	3	0	0	0	0	0
AABR07007744.2	0	33	0	15	3	0	0	28	0	0	0	0	0	21	0	0	4	4	1	13	0	0	9	2	0	1	0	0	23
AABR07007745.1	0	0	0	0	0	0	0	0	0	0	0	0	0	0	0	0	0	0	0	0	0	0	0	0	0	0	0	0	0
AABR07007758.1	0	8	2	3	1	7	11	0	6	26	0	10	4	4	13	9	12	20	4	2	11	21	8	18	15	3	10	8	4
AABR07007758.2	5	4	1	7	9	5	3	1	5	5	0	3	12	0	8	11	3	8	5	1	9	7	2	6	6	3	20	16	2
AABR07007765.1	0	0	0	0	0	0	0	0	0	0	0	0	0	0	0	0	0	0	0	0	0	0	0	0	0	0	0	0	0
AABR07007769.1	0	1	0	0	0	0	0	0	0	0	0	0	0	0	0	0	0	0	0	0	0	0	0	0	0	0	0	0	0
AABR07007775.1	0	0	0	0	0	0	0	0	0	0	0	0	0	0	0	0	0	0	0	0	0	0	0	0	0	0	0	0	0
AABR07007789.1	0	0	0	2	0	4	0	0	0	0	0	0	0	0	0	1	0	0	0	0	0	0	1	1	0	0	0	0	0
AABR07007793.1	0	0	0	0	0	0	0	0	0	0	0	0	0	0	0	0	0	0	0	0	0	0	0	0	0	0	0	0	0
AABR07007798.1	0	2	14	5	12	8	20	0	7	22	4	3	0	0	23	24	22	19	5	16	11	17	6	22	12	15	7	24	12
AABR07007799.1	1	4	2	1	0	2	20	2	0	5	0	2	3	0	8	12	14	27	3	12	8	12	7	14	2	14	3	7	8
AABR07007802.1	0	0	0	0	0	0	0	0	0	0	0	0	0	0	0	0	0	0	0	0	0	0	0	0	0	0	0	0	0
AABR07007802.2	0	0	0	0	0	0	0	0	0	0	0	0	0	0	0	0	0	0	0	0	0	0	0	0	0	0	0	0	0
AABR07007833.1	0	0	0	0	0	0	0	0	0	0	0	0	0	0	0	0	0	0	0	0	0	0	0	0	0	0	0	0	0
AABR07007833.2	0	0	0	1	0	1	0	0	2	0	0	0	0	0	0	0	0	1	0	0	2	0	0	0	0	1	1	0	1
AABR07007839.1	1	0	0	0	0	1	0	0	0	2	0	0	0	0	1	0	0	0	0	1	0	0	0	1	0	1	0	0	0
AABR07007853.1	0	0	0	1	1	1	0	1	4	0	0	0	0	1	0	0	0	0	2	1	3	5	0	0	0	0	0	0	0
AABR07007853.2	0	4	1	0	0	0	0	0	0	0	0	0	0	0	1	3	0	2	0	0	1	6	0	1	1	0	0	4	0
AABR07007863.1	1	0	2	0	0	0	0	0	0	8	3	3	7	0	1	0	0	0	2	0	2	0	5	3	1	0	6	0	0
AABR07007874.1	0	0	0	0	0	0	0	0	0	0	0	1	0	0	0	0	0	0	0	0	0	0	0	0	0	0	0	0	0
AABR07007875.1	9	0	41	0	10	1	8	0	5	142	84	2	10	0	6	2	1	4	73	0	18	9	2	0	19	0	1	1	0
AABR07007878.1	0	0	0	0	0	0	0	1	0	0	0	0	1	0	0	0	0	0	0	0	0	4	1	0	0	0	0	0	0
AABR07007879.1	0	0	0	0	0	0	0	0	0	0	0	0	0	0	0	0	0	0	0	0	0	1	0	0	0	0	0	0	0
AABR07007896.1	0	0	0	0	0	0	0	0	0	0	0	0	0	0	0	0	0	0	0	0	0	0	0	0	0	0	0	0	0
AABR07007905.1	0	0	0	1	7	0	1	1	0	0	1	0	0	0	0	0	1	1	0	0	1	0	0	0	1	0	0	1	1
AABR07007905.2	6	0	0	0	0	0	0	0	0	0	0	0	0	0	0	2	0	0	0	0	0	0	0	0	0	0	0	0	0
AABR07007916.1	41	25	21	49	115	85	66	1	29	29	35	61	38	7	24	23	36	39	33	25	101	91	23	61	59	58	42	116	20
AABR07007924.1	0	0	0	0	0	0	0	0	0	0	0	0	0	0	0	0	0	0	0	0	0	0	0	0	0	0	0	0	0
AABR07007928.1	0	0	0	0	0	0	0	0	0	0	0	0	0	0	0	0	0	0	0	0	0	0	0	0	0	0	0	0	0
AABR07007931.1	0	0	0	0	0	0	0	0	0	0	0	0	0	0	0	0	0	0	0	0	0	0	0	0	0	0	0	0	0
AABR07007978.1	0	0	0	0	0	0	0	0	0	0	0	0	0	0	0	0	0	0	0	0	0	0	0	0	0	0	0	0	0
AABR07007980.1	0	0	0	0	0	0	0	0	0	0	0	0	0	0	0	0	0	0	0	0	0	0	0	0	0	0	0	0	0
AABR07007980.2	0	0	0	0	0	0	0	0	0	0	0	0	0	0	0	0	0	0	0	0	0	0	0	0	0	0	0	0	0
AABR07007987.1	0	0	0	0	0	0	0	0	0	0	0	0	0	0	0	0	0	0	0	0	0	0	0	0	0	0	0	0	0
AABR07007997.1	0	0	2	0	1	0	0	0	0	0	0	0	0	0	1	3	0	0	1	0	0	0	0	0	0	0	2	0	0
AABR07008013.1	0	0	0	0	0	0	0	0	0	0	0	0	0	0	0	4	0	2	0	0	0	0	0	0	0	0	3	0	0
AABR07008014.1	0	0	0	0	0	0	0	0	0	0	0	1	0	0	0	0	0	0	0	0	0	0	0	0	0	0	0	0	0
AABR07008016.1	28	140	76	97	62	72	102	22	77	82	72	62	34	10	99	252	107	106	47	64	100	137	102	210	36	113	96	126	45
AABR07008025.1	0	0	0	0	0	0	0	0	0	0	0	0	0	0	0	0	0	0	0	0	0	0	0	0	0	0	0	0	0
AABR07008030.1	5	2	12	4	17	45	3	5	7	11	9	4	1	0	16	7	2	7	8	4	16	27	2	10	14	5	14	6	1
AABR07008066.1	1	3	7	2	1	5	3	1	4	0	5	1	8	0	2	18	2	18	3	2	11	2	6	14	9	20	3	6	1
AABR07008066.2	11	37	17	39	3	10	15	72	22	22	10	12	2	40	23	77	21	46	42	35	29	41	61	75	18	47	36	34	37
AABR07008074.1	0	0	0	0	0	0	0	0	0	0	0	0	0	0	0	0	0	0	0	0	0	0	0	0	0	0	0	0	0
AABR07008097.1	3	92	11	38	16	1	7	181	5	4	0	3	2	147	7	5	54	13	4	42	2	3	62	14	1	7	3	2	160
AABR07008099.1	0	0	0	0	0	0	0	0	0	0	0	0	0	0	0	0	0	0	0	0	0	0	0	0	0	0	0	0	0
AABR07008099.2	1	0	0	0	0	0	0	0	0	0	1	0	6	0	0	0	0	0	0	0	0	1	0	0	0	0	0	0	0
AABR07008103.1	0	0	0	0	0	0	0	0	0	0	0	0	0	0	0	0	1	0	0	0	0	0	0	0	0	0	0	0	0
AABR07008107.1	0	1	0	0	0	0	0	0	0	0	0	0	0	0	0	0	0	0	1	0	1	0	0	0	0	1	0	0	1
AABR07008108.1	0	0	0	0	0	0	0	0	0	0	0	0	0	0	0	0	0	0	0	0	0	0	0	0	0	0	0	0	0
AABR07008118.1	0	2	2	20	8	5	1	4	8	0	2	4	2	9	5	10	23	27	1	26	4	18	21	26	1	38	1	6	2
AABR07008126.1	0	0	0	0	0	0	0	0	0	0	0	0	0	0	0	0	0	0	0	0	0	0	0	0	0	0	0	0	0
AABR07008142.1	0	0	1	0	0	0	0	0	0	0	0	0	0	0	0	1	1	0	0	0	0	0	0	0	0	0	0	0	0
AABR07008142.2	0	0	6	5	0	0	0	0	0	0	0	0	0	0	0	0	0	0	0	0	0	0	0	0	0	0	0	0	0
AABR07008152.1	0	0	1	0	0	0	0	0	4	1	0	0	0	0	0	0	0	0	2	0	1	0	0	0	0	0	0	0	0
AABR07008180.1	0	0	0	0	0	0	0	0	0	0	0	0	0	0	0	0	0	0	0	0	0	0	0	0	0	0	0	0	0
AABR07008242.1	4	153	27	101	78	2	0	255	0	4	6	4	7	265	8	3	83	7	4	97	1	2	180	11	0	2	0	0	206
AABR07008255.1	0	0	0	0	0	0	3	0	0	0	0	0	0	0	0	0	0	2	0	0	0	1	0	1	0	0	0	1	0
AABR07008256.1	0	0	0	0	0	0	0	0	0	0	0	0	0	0	0	0	0	0	0	0	0	0	0	0	0	0	0	0	0
AABR07008256.2	0	0	0	0	0	0	0	0	0	0	0	0	0	0	0	0	0	0	0	0	0	0	0	0	0	0	0	0	0
AABR07008259.1	0	0	0	0	0	0	0	0	0	0	0	0	0	0	0	0	0	0	0	0	0	0	0	0	0	0	0	0	0
AABR07008285.1	0	0	0	0	0	0	0	0	0	0	0	0	0	0	0	0	0	0	0	0	0	0	0	0	0	0	0	0	0
AABR07008287.1	0	0	0	0	0	0	0	0	0	0	0	0	0	0	0	0	0	0	0	0	0	0	0	0	0	0	0	0	0
AABR07008287.2	0	0	3	1	0	0	0	0	1	0	1	1	4	0	1	1	6	0	2	0	0	0	0	0	2	0	0	0	1
AABR07008293.1	0	0	0	0	0	0	0	0	0	0	0	0	0	0	0	0	0	0	0	0	0	0	0	0	0	0	0	0	0
AABR07008293.2	0	0	0	0	0	0	0	0	0	0	0	0	0	0	0	0	0	0	0	0	0	0	0	0	0	0	0	0	0
AABR07008293.3	0	1	0	1	0	10	1	0	1	1	0	0	0	0	4	3	10	2	3	4	4	6	1	10	1	7	6	6	1
AABR07008293.4	0	1	0	1	0	0	0	0	1	1	0	0	0	1	0	0	0	1	4	1	1	1	1	0	0	4	0	0	0
AABR07008298.1	0	0	0	0	1	0	0	0	0	0	0	0	0	0	0	0	0	0	0	0	0	0	0	0	0	0	0	0	0
AABR07008298.2	0	0	0	0	0	0	0	0	0	0	0	0	0	0	0	0	1	0	0	0	0	0	0	0	0	1	0	0	0
AABR07008300.1	3	0	1	0	3	16	3	0	0	5	1	2	2	0	1	0	3	1	0	0	1	0	1	0	2	1	0	2	0
AABR07008309.1	0	1	0	0	0	0	0	0	0	0	0	0	0	0	0	4	0	0	0	1	0	1	0	2	0	0	0	0	0
AABR07008319.1	0	0	0	1	0	0	1	0	0	0	0	0	0	0	0	0	0	0	0	0	0	0	0	0	0	0	0	0	0
AABR07008341.1	0	0	0	0	0	0	0	0	0	0	0	0	0	0	0	0	0	0	0	0	0	0	0	0	0	0	0	0	0
AABR07008350.1	0	7	1	9	2	0	0	19	0	1	2	1	0	25	0	0	5	3	0	11	1	0	15	1	0	1	0	0	36
AABR07008370.1	17	2	2	4	13	7	5	2	1	5	7	5	0	1	11	11	18	16	16	8	18	15	5	8	3	1	7	4	9
AABR07008386.1	0	0	1	1	0	0	0	0	0	0	0	0	6	1	1	2	4	1	1	2	2	0	0	0	1	1	2	1	0
AABR07008399.1	0	0	0	0	0	0	0	0	0	0	0	0	0	0	0	0	0	0	0	0	0	0	0	0	0	0	0	0	0
AABR07008420.1	6	7	35	17	13	17	22	3	17	33	29	28	46	13	25	31	29	26	43	13	41	37	16	31	37	22	26	33	11
AABR07008421.1	7	0	6	1	2	1	0	6	0	0	0	4	0	5	1	1	3	2	0	3	0	1	0	0	0	2	0	2	2
AABR07008424.1	0	0	0	0	0	0	0	0	0	0	0	0	0	0	0	0	0	0	0	0	0	0	0	0	0	0	0	0	0
AABR07008439.1	19	21	8	10	10	14	8	10	11	5	1	22	4	9	12	24	22	30	30	5	9	80	12	57	9	8	7	18	26
AABR07008440.1	0	0	0	0	0	0	0	0	0	0	0	0	0	0	0	0	0	0	0	0	0	0	0	0	0	0	0	0	0
AABR07008462.1	0	1	0	0	0	4	0	0	0	0	0	0	0	0	0	0	0	0	0	0	0	0	0	0	0	0	0	1	0
AABR07008485.1	0	1	0	2	1	0	1	0	4	1	0	0	2	0	0	1	5	1	2	1	3	2	1	0	1	2	1	1	1
AABR07008491.1	0	0	0	0	0	0	0	0	0	0	0	0	0	0	0	0	0	0	0	0	0	0	0	0	0	0	0	0	0
AABR07008505.1	1	4	36	5	12	9	10	0	13	20	11	14	13	0	9	19	9	12	15	6	3	13	1	9	10	5	5	7	0
AABR07008513.1	0	0	1	3	0	0	1	0	0	0	0	0	0	0	2	0	1	2	4	1	1	1	0	1	1	3	0	1	0
AABR07008530.1	0	0	0	0	0	0	0	0	0	0	1	0	0	0	0	0	0	0	0	0	0	0	0	0	0	0	0	0	0
AABR07008568.1	0	0	0	0	0	0	0	0	0	0	0	0	0	0	0	0	0	0	0	0	0	0	0	0	0	0	0	0	0
AABR07008594.1	0	0	0	0	0	0	0	0	0	0	0	0	0	0	0	0	0	0	0	0	0	0	0	0	0	0	0	0	0
AABR07008597.1	0	0	0	0	0	0	0	0	0	0	0	0	0	0	0	0	0	0	0	0	0	0	0	0	0	0	0	0	0
AABR07008608.1	175	172	426	170	85	137	1176	43	322	425	282	146	308	32	189	322	548	422	750	136	526	479	226	581	225	293	793	528	176
AABR07008655.1	0	0	0	0	0	0	0	0	0	0	0	0	0	0	0	0	0	0	0	0	0	0	0	0	0	0	0	0	0
AABR07008661.1	0	0	0	0	0	0	0	0	0	0	0	0	0	0	0	0	0	0	0	0	0	0	0	0	0	0	0	0	0
AABR07008670.1	0	0	0	0	0	0	0	0	0	0	0	0	0	0	0	0	0	0	0	0	1	0	0	0	0	0	0	0	0
AABR07008681.1	0	0	0	0	0	0	0	0	2	2	0	0	0	0	1	0	0	0	1	0	0	0	0	0	0	0	0	0	0
AABR07008724.1	0	0	0	0	0	0	0	0	0	0	0	0	0	0	0	0	0	0	0	0	0	0	0	0	0	0	0	0	0
AABR07008788.1	0	0	0	0	0	0	0	0	0	0	0	0	0	0	0	0	0	0	0	0	0	0	0	0	0	0	0	0	0
AABR07008805.1	0	0	0	0	0	0	0	0	0	0	0	0	0	0	0	0	0	0	0	0	0	1	0	0	0	0	0	1	0
AABR07008844.1	0	0	0	0	0	0	0	0	0	0	0	0	0	0	0	0	0	0	0	0	0	0	0	0	0	0	0	0	0
AABR07008876.1	0	0	0	0	0	0	3	0	1	0	0	0	0	0	1	0	0	0	0	0	0	0	0	0	0	0	0	0	0
AABR07008878.1	0	0	0	0	0	0	0	0	0	0	0	0	0	0	0	0	0	0	0	0	0	0	0	0	0	0	0	0	0
AABR07008890.1	0	0	0	0	0	0	1	0	0	0	0	0	0	0	0	0	0	0	0	0	0	0	1	0	0	1	0	0	0
AABR07008898.1	0	0	0	0	0	0	0	0	0	0	0	0	0	0	0	0	0	0	0	0	0	0	0	0	0	0	0	0	0
AABR07008904.1	1	10	2	7	3	0	4	3	2	2	2	0	3	1	3	4	0	9	5	5	3	3	4	7	0	8	2	4	4
AABR07008911.1	0	3	0	0	0	0	2	4	0	0	0	0	0	0	1	1	0	0	0	0	0	0	2	1	1	3	0	4	2
AABR07008916.1	0	0	0	0	0	0	0	0	0	0	0	0	0	0	0	0	0	0	0	0	0	0	0	0	0	0	0	0	0
AABR07008940.1	5	8	0	1	4	2	6	3	0	4	0	2	4	0	7	0	2	7	7	4	3	4	2	12	3	9	3	4	0
AABR07008948.1	0	0	0	0	0	0	0	0	0	0	0	0	0	0	0	0	0	0	0	0	0	0	0	0	0	0	0	0	0
AABR07008970.1	0	0	0	0	0	0	0	0	0	0	0	0	0	0	0	0	0	0	0	0	0	0	0	0	0	0	0	0	0
AABR07008991.1	0	0	0	0	0	0	0	0	0	0	0	0	0	0	0	0	0	0	0	0	0	0	0	0	0	0	0	0	0
AABR07009002.1	0	0	0	0	0	0	0	0	0	0	0	0	0	0	0	0	0	0	0	0	0	0	0	0	0	0	0	0	0
AABR07009028.1	0	0	0	0	0	0	0	0	0	0	0	0	0	0	0	0	0	0	0	0	0	0	0	0	0	0	0	0	0
AABR07009031.1	0	0	1	0	4	0	1	0	0	1	0	0	1	0	0	4	0	1	0	1	1	1	0	1	0	0	3	3	0
AABR07009052.1	0	0	6	0	0	1	0	0	2	0	0	0	0	0	0	0	0	0	0	0	0	0	0	0	0	0	0	0	0
AABR07009105.1	19	33	37	31	30	20	109	21	56	38	57	53	34	4	61	45	58	51	82	35	65	59	28	66	59	49	69	65	16
AABR07009106.1	140	165	431	212	207	189	481	74	349	310	271	205	298	36	327	384	404	340	486	231	487	378	165	287	452	343	492	395	150
AABR07009154.1	0	0	0	0	0	0	1	0	0	0	0	0	0	0	0	0	0	0	0	0	0	1	0	0	0	0	0	0	0
AABR07009161.1	0	0	0	0	0	0	1	0	0	0	0	0	0	0	1	0	0	0	0	0	0	0	0	0	0	0	0	0	0
AABR07009218.1	0	0	0	0	0	0	0	0	0	0	0	0	0	0	0	0	0	0	0	0	0	0	0	0	0	0	0	0	0
AABR07009221.1	3	0	0	0	4	0	5	0	0	1	1	0	4	0	1	2	0	1	0	0	3	0	1	3	0	0	0	0	0
AABR07009224.1	0	0	0	0	0	0	0	0	0	0	0	0	0	0	0	0	0	0	0	0	0	0	0	0	0	0	0	0	0
AABR07009247.1	0	0	0	0	0	0	0	0	0	0	0	0	0	0	0	0	0	0	0	0	0	0	0	0	0	0	0	0	0
AABR07009260.1	0	0	0	0	0	0	0	0	0	0	0	0	0	0	0	0	0	0	0	0	0	0	0	0	0	0	0	1	0
AABR07009260.2	0	0	0	0	0	0	0	0	0	0	0	0	0	0	0	0	0	0	0	0	0	0	0	0	0	0	0	0	0
AABR07009338.1	0	0	0	2	4	0	1	0	2	2	4	2	1	1	3	2	2	3	3	0	0	4	0	1	1	0	4	0	0
AABR07009351.1	0	1	1	0	0	0	0	0	0	0	0	0	1	0	0	1	0	1	0	0	0	0	0	0	0	0	0	0	0
AABR07009357.1	0	0	0	0	0	0	0	0	0	0	0	0	0	0	0	0	0	0	0	0	0	0	0	0	0	0	0	0	0
AABR07009357.2	0	0	0	0	0	0	0	0	0	0	0	0	0	0	0	0	0	0	0	0	0	0	0	0	0	0	0	0	0
AABR07009373.1	0	5	1	1	0	0	0	2	0	0	0	0	0	4	0	0	0	0	0	0	0	0	0	0	0	0	0	0	0
AABR07009373.2	0	0	0	0	0	0	0	0	0	0	0	0	0	0	0	0	0	0	0	0	0	0	0	0	1	0	0	0	0
AABR07009377.1	10	8	27	21	16	21	20	0	9	11	10	19	18	2	15	36	16	17	12	6	22	23	7	14	11	15	14	21	8
AABR07009395.1	0	0	0	0	0	0	0	0	0	0	0	0	0	0	0	0	0	0	0	0	0	0	0	0	0	0	0	0	0
AABR07009428.1	0	0	0	0	0	4	0	2	0	0	0	0	0	0	1	0	0	1	0	1	6	0	3	5	1	0	4	0	0
AABR07009457.1	0	0	0	0	0	0	1	0	0	0	0	1	0	0	0	0	0	0	0	0	0	0	0	0	1	0	0	0	0
AABR07009508.1	1	0	0	1	0	0	0	0	0	0	0	0	0	0	0	0	0	0	0	0	0	0	0	0	0	0	0	0	0
AABR07009536.1	0	0	0	0	0	0	0	0	0	0	0	0	0	0	0	0	0	0	0	0	0	0	0	0	0	0	0	0	0
AABR07009538.1	0	0	0	0	0	0	0	0	0	0	0	0	0	0	0	0	0	0	0	0	0	0	0	0	0	0	0	0	0
AABR07009572.1	0	1	1	0	0	0	1	0	2	1	1	1	0	0	2	0	2	0	0	0	1	2	0	1	1	1	2	0	1
AABR07009599.1	0	0	0	0	0	0	0	0	0	0	0	0	0	0	0	0	0	0	0	0	0	0	0	0	0	0	0	0	0
AABR07009599.2	0	0	0	0	0	0	0	0	0	0	0	0	0	0	0	0	0	0	0	0	0	0	0	0	0	0	0	0	0
AABR07009600.1	0	0	0	0	0	0	0	0	0	0	0	0	0	0	0	0	0	0	0	0	0	0	0	0	0	0	0	0	0
AABR07009600.2	0	0	0	0	0	0	0	0	0	0	0	0	0	0	0	0	0	0	0	0	0	0	0	0	0	0	0	0	0
AABR07009634.1	0	0	0	0	0	0	0	0	0	0	0	0	0	0	0	0	0	0	0	0	0	0	0	0	0	0	0	0	0
AABR07009634.2	0	0	0	0	0	0	0	0	0	0	0	0	0	0	0	0	0	0	0	0	0	0	0	0	0	0	0	0	0
AABR07009638.1	0	2	0	6	0	0	0	2	0	0	0	0	0	0	0	0	0	0	0	0	0	0	6	2	0	0	0	0	2
AABR07009638.2	0	0	0	0	0	0	0	0	0	0	0	0	0	0	0	0	0	0	0	0	0	0	0	0	0	0	0	0	0
AABR07009639.1	0	0	0	0	0	0	0	0	0	0	0	0	0	0	0	0	0	0	0	0	0	0	0	0	0	0	0	0	0
AABR07009715.1	0	3	2	11	0	5	1	18	8	0	2	3	2	21	3	4	5	1	7	6	0	9	7	13	1	5	4	3	15
AABR07009743.1	4	5	5	11	10	6	8	2	2	1	7	1	6	2	5	12	10	15	4	5	13	24	16	23	23	6	23	13	12
AABR07009770.1	0	0	0	0	0	0	0	0	0	0	0	0	0	0	0	0	0	0	0	0	0	0	0	0	0	0	0	0	0
AABR07009775.1	0	0	0	0	0	0	0	0	0	0	0	0	0	0	1	1	0	0	0	0	0	0	0	0	0	0	0	0	0
AABR07009786.1	0	0	0	0	0	0	0	0	0	0	0	0	0	0	0	0	0	0	0	0	0	0	0	0	0	0	0	0	0
AABR07009787.1	0	0	1	1	0	0	0	0	0	0	0	1	3	0	4	1	1	0	0	0	0	0	0	0	0	0	1	0	0
AABR07009824.1	4	2	24	2	8	5	8	0	8	2	9	2	6	2	6	5	1	1	1	2	5	3	1	6	2	5	3	1	3
AABR07009833.1	0	0	0	0	0	0	0	0	0	0	0	0	0	0	0	0	0	0	0	0	0	0	0	0	0	0	0	0	0
AABR07009834.1	0	11	12	16	10	32	35	23	14	16	21	13	18	4	17	40	12	14	9	9	30	17	12	20	19	19	33	20	2
AABR07009890.1	0	0	0	0	0	0	0	0	0	0	0	0	0	0	0	0	0	0	0	0	0	0	0	0	0	0	0	0	0
AABR07009919.1	0	0	0	0	0	0	0	0	0	0	0	0	0	0	0	0	0	0	0	0	0	0	0	0	0	0	0	0	0
AABR07009919.2	0	0	0	0	0	0	0	0	0	0	0	0	0	0	0	0	0	0	0	0	0	0	0	0	0	0	0	0	0
AABR07009927.1	0	0	0	0	0	0	0	0	0	0	0	0	0	0	0	0	0	0	0	0	0	0	0	0	0	0	0	0	0
AABR07009931.1	122	47	217	43	144	183	66	11	102	116	189	174	148	33	185	65	94	90	88	56	121	101	38	124	107	98	119	77	30
AABR07009965.1	18	0	13	1	3	0	2	0	9	12	5	8	8	0	7	5	3	3	3	1	6	13	1	1	7	3	4	5	0
AABR07009978.1	0	2	0	0	1	0	0	0	0	2	0	0	2	0	3	0	1	0	1	0	0	0	0	2	0	1	2	1	0
AABR07009984.1	0	0	0	0	0	0	0	0	0	0	0	0	0	0	0	0	0	0	0	1	0	0	0	0	0	0	0	0	0
AABR07009986.1	0	0	0	0	0	0	0	0	0	0	0	0	0	0	0	0	0	0	0	0	0	0	0	6	0	0	0	0	0
AABR07009991.1	0	0	0	0	0	0	0	0	0	0	0	0	0	0	0	0	0	0	0	0	0	0	0	0	0	0	0	0	0
AABR07010022.1	0	0	0	0	0	0	1	0	0	0	0	0	0	0	0	0	0	0	0	0	0	0	1	0	0	0	0	0	0
AABR07010030.1	3	0	0	0	4	7	0	0	0	4	0	0	4	0	0	0	1	0	0	0	1	0	1	1	0	0	0	0	0
AABR07010030.2	33	212	45	160	48	55	78	270	54	27	42	55	23	175	76	94	135	65	30	151	55	63	131	61	29	98	51	110	258
AABR07010031.1	0	0	0	0	0	0	0	0	0	0	0	0	0	0	0	0	0	0	0	0	0	0	0	0	0	0	0	0	0
AABR07010033.1	0	0	0	0	0	0	0	0	0	0	0	0	0	0	0	0	2	0	1	0	0	0	0	0	1	0	1	0	0
AABR07010033.2	0	0	0	0	0	0	0	0	0	0	0	0	0	0	0	0	0	0	0	0	0	0	0	0	0	0	0	0	0
AABR07010040.1	0	0	0	1	0	0	0	0	0	0	1	0	0	0	1	0	0	0	0	0	0	0	0	0	0	4	0	1	0
AABR07010040.2	0	0	0	0	0	0	0	0	1	1	1	0	0	0	0	0	0	0	0	0	0	2	0	0	0	0	0	0	0
AABR07010040.3	0	0	0	0	0	0	1	0	0	0	0	0	0	0	0	0	0	0	0	0	0	0	0	0	0	0	0	0	0
AABR07010041.1	0	13	0	2	0	1	0	13	1	0	0	0	0	0	1	1	0	0	0	8	3	0	11	2	1	1	1	0	3
AABR07010061.1	0	0	0	0	0	0	0	0	0	0	0	0	0	0	0	0	0	0	0	0	0	0	0	0	0	0	0	0	0
AABR07010085.1	0	0	0	0	0	0	0	0	0	0	0	0	0	0	0	1	0	0	2	0	0	0	0	0	0	0	1	0	0
AABR07010085.2	0	0	0	0	4	0	0	0	0	0	0	1	0	0	0	0	0	0	0	0	0	0	0	0	0	0	0	0	0
AABR07010107.1	0	0	0	0	0	0	0	0	0	0	0	0	0	0	0	0	0	0	0	0	0	0	0	0	0	0	0	0	0
AABR07010107.2	0	0	1	0	0	0	0	0	0	0	0	0	0	0	0	0	0	0	0	0	1	1	0	0	0	0	0	0	0
AABR07010121.1	3	5	2	2	2	5	5	0	13	5	1	1	7	0	7	14	2	6	8	4	6	6	2	8	1	6	7	1	6
AABR07010136.1	0	0	0	0	0	0	0	0	0	0	0	0	0	0	0	0	0	0	0	0	0	0	0	0	0	0	0	0	0
AABR07010153.1	0	0	0	0	0	0	0	0	0	0	0	1	0	0	0	0	0	0	0	0	0	0	0	0	0	0	0	0	0
AABR07010155.1	0	0	0	0	0	2	0	0	0	0	0	0	0	0	0	0	0	0	0	0	0	0	0	0	0	0	0	0	0
AABR07010160.2	0	0	0	0	0	0	0	0	0	0	0	0	0	0	0	0	0	0	0	0	0	0	0	0	0	0	0	0	0
AABR07010180.1	0	0	1	0	1	0	0	0	0	0	0	1	0	1	0	0	0	1	0	0	0	1	1	0	0	0	1	0	0
AABR07010181.1	0	0	0	0	0	0	0	0	0	0	0	0	0	0	0	0	0	0	0	0	0	0	0	0	0	0	0	0	0
AABR07010183.1	2	1	0	0	1	0	1	0	2	1	3	0	0	0	3	1	0	2	0	0	0	4	0	0	0	0	2	1	1
AABR07010231.1	0	0	0	0	0	0	0	0	0	0	0	0	0	0	0	0	0	0	0	0	0	0	0	0	0	0	0	0	0
AABR07010306.1	0	0	0	0	0	0	0	0	0	0	0	0	0	0	0	0	0	0	0	0	0	0	0	0	0	0	0	0	0
AABR07010330.1	0	0	0	0	0	0	0	0	0	0	0	0	0	0	0	0	0	0	0	0	0	1	0	0	0	0	0	0	0
AABR07010330.2	0	0	0	0	0	0	0	0	0	0	0	0	0	0	0	0	0	0	0	0	0	0	0	0	0	0	0	0	0
AABR07010332.1	0	0	0	0	0	0	0	0	0	0	0	0	0	0	0	0	0	0	0	0	0	0	0	0	0	0	0	0	0
AABR07010333.1	0	0	0	0	0	0	0	0	0	0	0	0	0	0	0	0	0	0	0	0	0	0	0	0	0	0	0	0	0
AABR07010342.1	0	0	0	0	0	0	0	0	0	0	0	0	0	0	0	0	0	0	0	0	0	0	0	0	0	0	0	0	0
AABR07010358.1	0	0	0	0	0	0	0	0	0	0	0	0	0	0	0	0	0	0	0	0	0	0	0	0	0	0	0	0	0
AABR07010370.1	0	1	0	0	0	0	0	0	0	0	0	0	0	0	0	0	0	0	0	1	0	0	0	0	1	0	1	1	0
AABR07010385.1	0	20	0	13	0	0	0	13	0	0	0	0	0	18	1	0	5	0	0	7	0	0	12	2	0	0	0	0	12
AABR07010421.1	0	0	0	0	0	0	0	0	0	0	0	0	0	0	0	0	0	0	0	0	0	0	0	0	0	0	0	0	0
AABR07010460.1	7	26	16	22	23	15	46	23	38	32	7	33	12	4	10	36	31	33	39	14	36	40	23	55	13	22	35	33	7
AABR07010468.1	0	2	0	0	0	1	1	0	0	0	0	0	0	1	1	0	0	0	0	0	1	2	0	0	0	0	0	0	1
AABR07010476.1	0	0	0	0	0	0	0	0	0	0	0	0	0	0	0	0	0	0	0	0	0	0	0	0	0	0	0	0	0
AABR07010500.1	0	0	0	0	0	0	0	0	0	0	0	0	0	0	0	0	0	0	0	0	0	0	0	0	0	0	0	0	0
AABR07010502.1	0	0	0	0	0	0	0	0	0	0	0	0	0	0	0	0	0	0	0	0	0	0	0	0	0	0	0	0	0
AABR07010524.1	0	0	0	0	0	0	0	0	0	0	0	0	0	0	0	0	0	0	0	0	0	0	0	0	0	0	0	0	0
AABR07010550.1	0	0	0	0	0	0	0	0	0	0	0	0	0	0	0	0	0	0	0	0	0	0	0	0	0	0	0	0	0
AABR07010554.1	0	0	0	0	0	0	0	0	0	1	0	0	0	0	0	0	0	0	0	0	0	0	1	0	0	0	0	0	0
AABR07010563.1	18	27	53	35	29	50	65	16	33	39	29	17	43	2	28	52	25	36	43	26	53	48	22	68	22	27	33	25	20
AABR07010570.1	1	3	1	3	4	2	4	3	6	1	2	2	2	1	3	1	4	3	1	1	0	3	3	4	2	3	2	4	3
AABR07010575.1	8	4	10	7	0	2	24	5	6	2	28	13	14	4	8	19	8	11	20	5	15	13	3	18	9	12	8	13	6
AABR07010583.1	1	3	1	3	4	2	4	3	6	1	2	2	2	0	3	1	4	3	1	1	2	3	3	4	2	3	2	4	3
AABR07010585.1	0	0	4	0	0	0	0	0	0	0	0	0	0	0	0	0	0	1	3	0	0	0	0	0	0	0	0	4	0
AABR07010587.1	0	0	0	0	0	0	1	0	1	0	0	0	0	0	0	0	0	0	0	0	1	0	1	0	0	0	0	2	0
AABR07010589.1	0	0	0	0	0	0	0	0	0	2	0	0	0	0	0	0	0	0	0	0	1	0	0	0	0	0	0	0	0
AABR07010592.1	0	0	0	0	0	0	0	0	0	0	0	0	0	0	0	0	0	0	0	0	0	0	0	0	0	0	0	0	0
AABR07010592.2	0	0	0	0	0	0	0	0	0	0	1	0	0	0	0	0	0	0	0	0	0	1	0	0	0	0	0	0	0
AABR07010601.1	0	0	0	0	0	0	0	0	0	0	0	0	0	0	0	0	0	0	0	0	0	0	0	0	0	0	0	0	0
AABR07010609.1	0	1	0	0	1	0	0	2	1	0	0	0	0	0	0	0	0	1	0	0	0	0	0	1	0	0	2	0	0
AABR07010609.2	0	0	0	0	0	0	0	0	0	0	0	0	0	0	0	0	0	0	0	0	0	0	0	0	0	0	0	0	0
AABR07010620.1	15	5	9	4	13	4	13	7	10	15	17	16	11	4	6	6	4	9	12	1	11	10	15	13	8	18	8	8	4
AABR07010633.1	9	16	10	13	5	18	8	1	6	6	8	4	18	3	14	24	9	25	9	6	15	18	12	24	9	18	25	16	5
AABR07010649.1	188	338	309	296	261	244	459	329	373	340	263	271	232	61	288	445	417	473	412	224	375	575	307	649	177	443	368	757	231
AABR07010672.1	0	0	0	0	0	0	0	0	0	0	0	0	0	0	0	0	0	0	0	0	0	0	0	0	0	0	0	0	0
AABR07010682.1	0	1	0	1	0	0	1	0	0	0	0	1	1	1	0	2	5	1	6	0	8	2	0	1	1	3	3	2	0
AABR07010705.1	6	12	3	16	8	4	13	9	13	9	4	6	30	3	9	32	3	0	9	14	5	14	1	20	11	12	8	10	4
AABR07010706.1	0	0	0	0	0	0	0	0	0	0	0	0	0	0	0	0	0	0	0	0	0	0	0	0	0	0	0	0	0
AABR07010710.1	0	0	1	0	0	0	0	0	0	0	0	0	0	0	0	0	0	0	0	0	0	0	0	0	0	0	0	0	0
AABR07010717.1	0	0	0	0	0	0	0	1	0	0	0	0	0	0	0	0	0	0	0	0	0	0	0	0	0	0	0	0	0
AABR07010718.1	0	0	0	0	0	0	0	0	0	0	0	0	4	0	0	0	0	0	0	0	0	0	0	0	0	0	0	0	0
AABR07010747.1	0	0	0	0	0	0	1	0	0	0	0	0	0	0	0	0	0	0	0	0	0	0	0	0	0	0	0	0	0
AABR07010760.1	0	0	0	0	0	0	0	0	0	0	0	0	0	0	0	0	0	0	0	0	0	0	0	0	0	0	0	0	0
AABR07010763.1	0	1	0	1	0	0	0	2	0	2	0	0	1	0	0	0	1	0	2	0	0	0	0	2	0	0	1	0	0
AABR07010763.2	0	0	0	1	0	0	0	0	2	1	0	0	0	0	1	1	0	1	9	0	2	0	0	3	1	0	2	0	0
AABR07010777.1	0	1	3	0	4	9	44	22	1	4	1	4	0	0	4	0	3	0	2	0	1	1	5	0	4	1	5	6	0
AABR07010787.1	0	1	7	1	1	1	0	0	1	0	1	5	1	1	4	6	1	2	0	0	1	5	1	4	1	1	4	2	0
AABR07010840.1	0	0	0	0	0	0	0	0	0	0	0	0	0	0	0	0	0	0	0	0	0	0	0	0	0	0	0	0	0
AABR07010868.1	0	0	0	0	0	6	0	117	0	0	0	0	0	0	1	1	0	0	0	0	0	0	38	0	0	0	0	0	0
AABR07010873.1	0	0	0	0	0	0	0	0	0	0	0	0	0	0	0	0	0	0	0	0	0	0	0	0	0	0	0	0	0
AABR07010878.1	4	0	1	0	0	1	2	0	2	0	1	1	1	0	1	1	3	1	10	0	1	1	1	1	5	1	3	2	2
AABR07010894.1	0	0	0	0	0	0	0	0	0	0	0	0	0	0	0	0	0	0	0	0	0	0	0	0	0	0	0	0	0
AABR07010899.1	0	0	0	0	0	0	0	0	0	0	0	0	0	0	0	0	0	0	0	0	0	0	0	0	0	0	0	0	0
AABR07010907.1	0	0	0	0	0	0	0	0	0	0	0	0	0	0	0	1	0	0	0	0	0	1	0	0	0	0	0	0	0
AABR07010919.1	0	0	0	0	0	0	0	0	0	0	0	0	0	0	0	0	0	0	0	0	0	0	0	0	0	0	0	0	0
AABR07010935.1	0	0	0	0	0	0	0	0	0	0	0	0	0	0	0	0	0	0	0	0	0	0	0	0	0	0	0	0	0
AABR07010944.1	0	0	0	0	0	0	0	0	0	0	0	0	0	0	0	0	0	0	0	0	0	0	0	0	0	0	0	0	0
AABR07010985.1	72	10	76	17	126	191	136	0	11	17	96	27	44	32	4	24	103	158	253	91	783	234	37	192	16	183	174	398	62
AABR07010986.1	12	1	11	6	18	19	23	1	4	6	11	12	9	4	6	5	15	23	25	16	61	20	3	20	9	21	14	28	5
AABR07011013.1	134	82	106	87	76	216	217	18	45	126	118	115	90	26	117	174	148	199	146	127	177	133	101	144	175	133	89	150	41
AABR07011031.1	12	0	7	1	20	12	9	1	1	14	26	5	3	2	5	3	13	6	36	7	30	28	3	14	71	8	23	19	7
AABR07011057.1	3	6	6	6	6	9	6	7	1	10	2	5	9	0	7	3	9	5	6	0	2	9	0	1	17	6	1	10	4
AABR07011057.2	56	5	17	4	44	89	14	0	0	28	35	42	48	8	13	1	20	59	65	28	35	13	2	30	63	45	37	48	18
AABR07011062.1	49	48	71	70	59	51	80	16	86	75	67	58	85	10	66	115	102	99	109	45	86	105	35	123	109	97	103	112	32
AABR07011084.1	0	0	1	0	0	0	0	0	0	0	0	0	0	0	1	0	0	0	0	0	0	0	0	0	0	0	0	0	0
AABR07011084.2	0	0	0	0	0	0	0	0	1	0	0	0	0	0	0	1	0	0	0	0	0	0	0	0	0	0	0	1	0
AABR07011085.1	0	1	3	0	1	3	3	0	0	0	2	0	3	0	1	6	1	2	1	0	0	2	1	5	1	0	0	0	0
AABR07011088.1	0	0	0	0	0	0	0	0	0	0	0	0	0	0	0	0	0	0	0	0	0	0	0	0	0	0	0	0	0
AABR07011090.1	0	1	0	0	0	0	0	0	0	0	0	6	1	0	0	0	0	0	2	0	0	0	0	0	0	0	0	0	0
AABR07011117.1	0	0	0	0	0	0	0	0	0	0	0	0	0	0	0	0	0	0	0	0	0	0	0	0	0	0	0	0	0
AABR07011127.1	0	0	0	0	0	0	0	0	0	0	0	0	0	0	0	0	0	0	0	0	0	0	0	0	0	0	0	0	0
AABR07011145.1	0	0	0	0	0	0	0	0	0	0	0	0	0	0	0	0	0	0	0	1	0	0	0	0	0	0	0	0	0
AABR07011152.1	0	0	0	0	0	0	0	0	0	0	0	0	0	0	0	0	0	0	0	0	0	0	0	0	0	0	0	0	0
AABR07011278.1	0	0	0	0	0	0	0	0	0	0	0	0	0	0	0	0	0	0	0	0	0	0	0	0	0	0	0	0	0
AABR07011434.1	0	0	0	0	0	0	0	0	0	0	0	0	0	0	0	0	0	0	0	0	0	0	0	0	0	0	0	0	0
AABR07011500.1	0	0	0	0	0	0	0	0	0	0	0	0	0	0	0	0	0	0	0	0	0	0	0	0	0	0	0	0	0
AABR07011512.1	0	0	0	0	0	0	0	0	0	0	0	0	0	0	0	0	0	0	0	0	0	0	0	0	0	0	0	0	0
AABR07011545.1	0	0	0	0	0	0	0	0	0	0	0	0	0	0	0	0	0	0	0	0	0	0	0	0	0	0	0	0	0
AABR07011629.1	0	0	0	0	0	0	0	0	0	0	0	0	0	0	0	0	0	0	0	0	0	0	0	0	0	0	0	0	0
AABR07011672.1	6	0	4	0	1	0	1	0	0	0	0	2	1	2	1	0	0	0	0	0	0	0	0	0	0	0	0	0	0
AABR07011682.1	36	6	85	7	47	23	26	1	22	74	89	23	84	3	12	10	17	16	104	3	13	17	4	19	22	8	22	10	5
AABR07011697.1	3	24	3	20	1	0	16	27	5	5	1	5	2	23	5	3	11	11	2	8	2	2	15	7	1	0	8	6	41
AABR07011698.1	8	13	8	14	0	1	5	14	6	7	2	0	1	9	6	4	9	5	6	5	6	2	3	2	1	5	6	9	14
AABR07011700.1	0	0	0	0	0	0	0	0	0	0	0	0	0	0	0	0	0	2	0	0	0	0	0	0	0	0	0	0	0
AABR07011708.1	0	0	0	0	0	0	0	0	0	0	0	0	0	0	0	0	0	0	0	0	0	0	0	0	0	0	0	0	0
AABR07011733.1	0	0	0	0	0	1	2	0	0	1	0	0	0	0	0	0	0	0	0	0	0	1	0	1	1	0	0	1	1
AABR07011744.1	0	0	0	0	0	0	0	0	0	0	0	0	0	0	0	0	0	0	0	0	0	0	0	0	0	0	0	0	0
AABR07011746.1	0	0	0	0	0	0	0	0	0	0	0	0	0	0	0	1	0	0	0	0	1	0	0	0	0	0	0	0	0
AABR07011841.1	0	0	0	0	0	0	0	0	0	0	0	0	0	0	0	0	0	0	0	0	0	0	0	0	0	0	0	0	0
AABR07011857.1	0	0	0	0	1	0	0	0	1	0	0	0	0	0	0	1	0	2	2	0	0	0	0	0	0	2	0	0	0
AABR07011857.2	0	0	0	0	0	0	0	1	0	0	0	0	0	0	0	0	0	0	0	0	0	0	0	0	0	0	0	0	0
AABR07011864.1	0	0	0	0	0	0	0	0	0	0	0	0	0	0	0	0	0	0	0	0	0	0	0	0	0	0	0	0	0
AABR07011888.1	0	0	0	0	0	0	1	0	0	0	0	0	0	0	0	0	0	1	0	3	0	1	0	0	0	0	0	0	0
AABR07011908.1	0	0	0	0	0	0	0	0	0	0	0	0	0	0	0	0	0	0	0	0	0	0	0	0	0	0	0	0	0
AABR07011934.1	0	0	0	0	0	0	0	0	0	0	0	0	0	0	0	0	0	0	0	0	0	0	0	0	0	0	0	0	0
AABR07011945.1	0	0	0	0	0	0	0	0	0	0	0	0	0	0	0	0	0	0	0	0	0	0	0	0	0	1	0	0	0
AABR07011951.1	3	124	18	103	32	4	17	137	9	3	0	3	1	229	6	7	36	15	6	84	1	8	99	17	0	11	3	9	245
AABR07011956.1	0	0	0	0	0	0	0	0	0	0	0	0	0	0	0	0	0	0	0	0	0	0	0	0	0	0	0	0	0
AABR07011977.1	0	2	0	0	0	0	0	0	0	0	0	0	0	1	0	1	1	0	0	0	2	0	0	0	0	1	0	0	0
AABR07011991.1	0	0	0	0	0	0	0	0	0	0	0	0	0	0	0	0	0	0	0	0	0	0	0	0	0	0	0	0	0
AABR07011996.1	154	272	430	296	175	230	583	42	435	417	377	213	355	57	310	882	712	886	739	376	496	642	299	779	388	680	614	585	275
AABR07011997.1	0	1	0	0	3	0	0	0	0	0	0	0	0	0	0	0	2	0	0	0	0	0	0	2	1	0	0	0	0
AABR07012012.1	0	0	0	0	0	0	0	0	0	0	0	0	0	0	0	0	0	0	0	0	0	0	0	0	0	0	0	0	0
AABR07012023.1	12	19	23	27	24	32	19	2	25	5	39	28	6	7	14	92	45	56	17	26	50	46	10	44	47	57	15	48	29
AABR07012030.1	0	0	0	0	0	0	0	0	0	0	0	0	0	0	0	0	0	0	0	0	0	0	0	0	0	0	0	0	0
AABR07012039.1	19	1	19	5	26	5	20	1	7	20	15	17	12	4	15	12	8	9	3	4	9	17	7	18	20	16	15	9	2
AABR07012040.1	0	0	0	0	0	0	0	0	0	0	0	0	0	0	0	0	0	1	0	0	0	0	0	0	0	0	0	0	0
AABR07012044.1	0	0	0	0	0	0	0	0	0	0	0	0	0	0	0	0	0	0	0	0	0	0	0	0	0	0	0	0	0
AABR07012044.2	0	5	4	3	0	1	8	0	4	0	1	4	5	1	4	12	6	8	3	1	2	10	1	6	8	7	4	13	4
AABR07012051.1	0	0	0	0	0	0	0	0	0	0	0	0	0	0	0	0	0	0	0	0	0	0	0	0	0	0	0	0	0
AABR07012051.2	0	0	0	0	0	0	0	0	0	0	0	0	0	0	0	0	0	0	0	0	0	0	0	0	0	1	0	0	0
AABR07012053.1	0	0	0	0	0	0	0	0	0	0	0	0	0	0	0	0	0	0	0	0	0	0	0	0	0	0	0	0	0
AABR07012053.2	0	0	0	0	0	0	0	0	0	0	0	0	0	0	0	0	0	0	0	0	0	0	0	0	0	0	0	0	0
AABR07012054.1	0	1	0	0	0	0	2	0	0	0	0	0	0	0	0	1	0	0	0	0	0	0	1	0	0	1	0	2	0
AABR07012058.1	0	1	0	0	0	0	0	0	0	0	0	0	0	0	0	1	0	0	0	0	0	0	0	0	0	0	0	0	0
AABR07012058.2	0	0	0	1	0	0	0	0	0	0	0	0	0	0	0	0	0	0	1	0	0	0	0	0	1	0	0	0	0
AABR07012061.1	0	0	0	0	0	0	0	0	0	0	0	0	0	0	0	0	0	0	0	0	0	0	0	0	0	0	0	0	0
AABR07012061.2	0	0	0	0	0	0	0	0	0	0	0	0	0	0	0	0	0	0	0	0	0	0	0	0	0	0	0	0	0
AABR07012065.1	4	2	3	2	0	0	4	1	2	4	2	0	6	0	0	1	6	6	2	4	7	8	0	5	4	1	12	7	1
AABR07012065.2	0	0	0	0	0	0	0	0	0	0	0	0	0	0	0	0	0	0	0	0	0	0	0	0	0	0	0	0	0
AABR07012065.3	0	0	0	0	0	0	0	0	0	0	0	0	0	0	0	0	0	0	0	0	0	0	0	0	0	0	0	0	0
AABR07012072.1	0	0	0	0	0	0	0	0	0	0	0	0	0	0	0	0	0	0	0	0	0	0	0	0	0	0	0	0	0
AABR07012072.2	0	0	0	0	0	0	0	0	0	0	0	0	0	0	0	0	0	0	0	0	0	0	0	0	0	0	0	0	0
AABR07012079.1	0	0	0	0	0	0	0	0	0	0	0	0	0	0	0	0	0	0	0	0	0	0	0	0	0	0	0	0	0
AABR07012081.1	0	0	0	0	0	0	0	0	0	0	0	0	0	0	0	0	0	0	0	0	0	0	0	0	0	0	0	0	0
AABR07012092.1	0	0	0	0	0	0	0	0	0	0	0	0	0	0	0	0	0	0	0	0	0	0	0	0	0	0	0	0	0
AABR07012092.2	0	2	0	0	0	0	0	1	0	0	0	0	0	0	0	0	0	0	0	1	0	0	0	0	0	0	1	0	0
AABR07012095.1	0	0	0	0	0	0	1	0	0	0	0	0	0	0	0	0	0	0	0	0	0	0	0	0	1	0	0	0	0
AABR07012097.1	0	0	0	1	0	0	3	0	0	0	0	0	0	0	0	0	1	0	1	0	1	2	0	0	3	0	2	1	0
AABR07012100.1	0	0	0	0	0	0	0	0	0	0	2	0	0	0	0	0	0	0	0	0	0	0	0	0	0	0	0	0	0
AABR07012100.2	25	45	66	53	44	39	52	3	70	44	34	41	36	10	48	64	51	79	84	46	86	47	51	72	45	79	75	92	31
AABR07012115.1	0	0	0	0	0	0	0	0	0	0	0	0	0	0	0	0	0	0	0	0	0	0	0	0	0	0	0	0	0
AABR07012129.1	9	26	44	38	26	46	45	31	53	45	45	18	52	7	28	27	57	48	59	17	70	69	21	60	20	47	70	57	23
AABR07012131.1	6	3	11	4	5	2	32	0	23	24	12	18	2	1	6	14	1	14	2	4	15	22	7	8	14	15	29	21	12
AABR07012133.1	0	13	0	3	3	0	0	7	0	0	2	0	0	12	1	0	0	0	0	4	0	0	3	0	0	0	0	0	9
AABR07012195.1	0	0	0	0	0	0	0	0	0	0	0	0	0	0	0	0	0	0	0	0	0	0	0	0	0	0	0	0	0
AABR07012269.1	0	0	0	0	0	0	0	0	0	0	0	0	0	0	0	0	0	0	0	0	0	0	0	0	0	0	0	0	0
AABR07012274.1	0	0	0	0	0	0	0	0	0	2	0	0	0	0	0	0	2	0	0	0	0	0	0	0	0	0	1	0	0
AABR07012276.1	0	0	0	0	0	0	0	0	0	0	0	0	0	0	0	0	0	0	0	0	0	0	0	0	0	0	0	0	0
AABR07012291.1	0	0	1	0	0	0	0	0	0	0	0	0	0	0	0	0	0	0	0	0	0	0	0	0	0	0	0	0	0
AABR07012291.2	0	0	0	0	0	0	0	0	0	0	0	0	0	0	0	0	0	0	0	0	0	0	0	0	0	0	0	0	0
AABR07012295.1	0	0	9	0	0	1	134	0	0	0	0	0	0	0	0	0	0	0	0	0	0	0	0	1	0	0	0	0	0
AABR07012299.1	0	0	2	0	0	0	0	0	0	0	0	0	0	0	0	0	0	0	0	0	0	0	0	0	0	0	0	0	0
AABR07012302.1	1	0	6	0	0	0	7	0	0	0	0	0	0	0	0	0	0	0	0	0	0	1	0	0	0	0	0	0	0
AABR07012307.1	8	0	39	0	0	0	0	0	0	0	0	0	0	0	0	0	0	2	0	1	0	0	0	0	0	2	0	1	0
AABR07012310.1	0	0	2	0	0	0	0	0	1	0	0	0	0	0	0	0	0	0	0	0	0	0	0	0	0	0	0	0	0
AABR07012312.1	0	0	1	0	0	0	0	0	0	0	0	0	0	0	0	0	0	0	0	0	0	0	0	0	0	0	0	0	0
AABR07012313.1	0	0	0	0	0	0	0	0	0	0	0	0	0	0	0	0	0	0	0	0	0	0	0	0	0	0	0	0	0
AABR07012314.1	2	0	11	1	9	4	1	1	18	10	13	2	14	2	10	1	0	2	10	5	5	4	1	5	2	5	9	1	4
AABR07012317.1	0	0	1	0	0	0	94	0	0	0	0	0	0	0	0	0	0	0	0	1	0	0	1	0	0	0	0	0	0
AABR07012317.2	0	0	0	0	0	0	0	0	0	0	0	0	0	0	0	0	0	0	0	0	0	0	0	0	0	0	0	0	0
AABR07012318.1	6	0	28	0	0	0	16	0	0	0	0	0	0	0	0	0	0	0	0	0	0	0	0	0	0	0	0	0	0
AABR07012323.2	0	0	0	0	0	0	0	0	0	0	0	0	0	0	0	0	0	0	0	0	0	0	0	0	0	0	0	0	0
AABR07012325.1	0	0	0	0	0	0	0	0	0	0	0	0	0	0	0	0	0	0	0	0	0	0	0	0	0	0	0	0	0
AABR07012329.1	0	0	0	0	0	0	0	0	0	0	0	0	0	0	0	0	0	0	0	0	0	0	0	0	0	0	0	0	0
AABR07012331.1	0	0	0	0	0	0	1	0	0	0	0	0	0	0	0	0	1	0	0	0	0	0	0	0	0	0	0	0	0
AABR07012342.1	0	0	0	0	0	0	0	0	0	0	0	0	0	0	0	0	0	0	0	0	0	0	0	0	0	0	0	0	0
AABR07012384.1	0	0	0	0	0	0	0	0	0	0	0	0	0	0	0	0	0	0	0	0	0	0	0	0	0	0	0	0	0
AABR07012426.1	0	0	0	0	0	0	0	0	0	0	0	0	0	0	0	0	0	0	0	0	0	0	0	0	0	0	0	0	0
AABR07012475.1	0	0	0	0	0	0	0	0	0	0	0	0	0	0	0	0	0	0	0	0	0	0	0	0	0	0	0	0	0
AABR07012475.2	296	246	583	260	345	234	654	60	554	505	509	427	377	75	402	568	584	545	633	332	633	420	181	391	634	445	636	560	177
AABR07012492.1	0	0	0	0	0	0	0	0	1	0	0	0	0	0	0	0	0	0	0	0	0	0	0	0	0	0	0	0	0
AABR07012575.1	0	1	2	4	1	2	2	0	3	0	0	0	0	0	3	1	2	3	2	0	5	1	1	0	1	2	2	0	0
AABR07012582.1	0	5	3	3	0	1	3	0	0	0	6	0	2	1	3	2	0	4	2	0	0	2	3	2	1	1	1	4	2
AABR07012582.2	0	1	0	1	0	0	0	0	0	0	0	0	0	1	0	0	0	0	0	0	0	0	2	0	0	0	0	2	0
AABR07012583.1	0	3	1	2	3	0	0	0	1	2	0	2	0	0	0	1	0	3	0	3	2	2	0	0	0	1	1	1	1
AABR07012583.2	250	1650	625	1352	799	544	711	275	834	371	227	518	208	233	640	742	1096	1853	429	741	704	1698	650	1987	314	1403	363	4081	1107
AABR07012587.1	0	0	0	0	0	0	0	0	0	0	0	0	0	0	0	0	0	0	0	0	0	0	0	0	0	0	0	0	0
AABR07012588.1	0	0	0	0	0	0	0	0	0	0	0	0	0	0	0	0	0	0	0	0	0	0	0	0	0	0	0	0	0
AABR07012592.1	1	2	2	3	4	0	5	1	4	3	1	3	1	0	1	7	10	1	14	0	10	1	2	5	2	3	12	10	2
AABR07012613.1	0	0	0	0	0	0	0	0	0	0	0	0	0	0	0	0	0	0	0	0	0	0	0	0	0	0	0	0	0
AABR07012616.1	0	0	0	0	0	0	0	0	0	0	0	0	0	0	0	0	0	0	0	0	0	0	0	0	0	0	0	0	0
AABR07012635.1	0	0	0	0	0	0	0	0	1	0	0	0	0	0	1	0	0	0	0	0	0	0	0	0	0	0	0	0	0
AABR07012640.1	0	0	0	0	0	0	0	0	0	0	0	0	0	0	0	0	0	0	0	0	0	0	0	0	0	0	0	0	0
AABR07012658.1	0	0	0	0	0	0	0	0	0	0	0	0	0	0	0	0	0	0	0	0	0	0	0	0	0	0	0	0	0
AABR07012702.1	0	0	0	0	0	0	0	0	0	0	0	0	0	0	0	0	0	0	0	0	0	0	0	0	2	0	0	0	0
AABR07012711.1	5	3	9	4	12	9	11	0	12	7	5	1	3	2	8	12	3	11	13	4	14	4	5	2	8	13	19	13	4
AABR07012728.1	1	0	9	1	0	0	0	0	4	0	0	0	10	0	0	7	0	2	1	1	0	4	0	0	1	1	4	2	1
AABR07012728.2	0	0	0	1	0	0	10	1	0	5	1	0	0	0	0	1	0	2	2	0	0	5	0	0	1	0	1	0	0
AABR07012752.1	0	0	0	0	0	0	0	0	0	0	0	0	0	0	0	0	0	0	0	0	0	0	0	0	0	0	0	0	0
AABR07012757.1	0	0	0	0	0	0	0	2	0	0	0	0	0	0	0	0	0	0	0	0	1	0	0	0	1	0	0	1	0
AABR07012762.1	0	0	0	0	0	8	0	0	0	1	0	0	4	0	0	0	0	0	0	0	0	0	0	0	1	0	0	0	0
AABR07012763.1	0	0	0	0	0	0	0	0	0	0	0	0	0	0	0	0	0	0	0	0	0	0	0	0	0	0	0	0	0
AABR07012774.1	1	0	0	0	0	0	0	6	0	0	0	0	0	0	1	0	0	0	0	0	0	0	1	0	0	0	0	0	0
AABR07012774.2	0	0	0	0	0	0	0	0	0	0	0	0	0	0	0	0	0	0	0	0	0	0	0	0	0	0	0	0	0
AABR07012775.1	95	62	172	70	155	94	127	19	131	103	158	106	135	30	97	145	80	85	71	79	75	97	53	131	81	92	107	80	32
AABR07012777.1	0	0	2	0	0	0	0	0	0	1	0	1	0	1	0	1	0	0	0	0	1	0	0	2	0	1	1	1	0
AABR07012779.1	0	0	0	0	0	1	2	0	0	0	0	0	0	0	0	0	1	0	1	0	0	0	0	0	0	0	1	0	0
AABR07012785.1	0	0	2	0	0	0	1	0	0	1	0	1	0	1	0	1	0	0	0	0	1	0	0	2	0	1	1	1	0
AABR07012785.2	2	0	0	1	2	3	3	0	2	0	2	0	4	1	1	1	4	0	6	0	0	4	3	1	0	1	3	0	0
AABR07012786.1	0	0	0	0	0	0	0	0	1	0	3	0	0	0	0	1	0	0	0	0	0	0	0	0	0	4	2	4	0
AABR07012788.1	0	0	0	0	0	0	0	0	0	0	0	0	0	0	0	0	0	0	0	0	0	0	0	0	0	0	0	0	0
AABR07012795.1	3	42	3	31	10	13	38	34	12	4	9	7	9	19	22	40	60	44	13	31	23	22	25	61	4	20	16	47	64
AABR07012826.1	12	35	10	33	12	9	46	2	28	2	20	19	7	7	21	37	21	16	21	25	46	37	25	23	12	17	21	37	16
AABR07012843.1	0	1	0	0	0	0	0	0	0	0	0	0	0	0	0	0	0	0	0	0	0	0	0	0	0	0	0	0	0
AABR07012856.1	4	1	6	1	3	7	2	2	2	1	2	4	12	0	2	8	5	4	2	2	11	3	5	7	4	2	4	3	3
AABR07012868.1	3	29	53	37	38	12	32	6	22	20	27	25	19	4	34	58	44	29	42	29	52	64	26	43	16	64	40	82	17
AABR07012884.1	0	0	0	0	0	0	0	0	0	0	0	0	0	0	0	0	0	0	0	0	0	0	0	0	0	0	0	0	0
AABR07012943.1	0	0	0	0	0	0	0	0	0	0	0	0	0	0	0	0	0	0	0	1	0	0	1	0	0	0	0	0	0
AABR07013019.1	0	0	0	0	0	0	0	0	0	0	0	0	0	0	0	0	0	0	0	0	0	0	0	0	0	0	0	0	0
AABR07013023.1	0	16	0	1	0	0	0	7	0	0	0	0	0	2	0	0	0	0	0	2	0	0	0	0	0	0	0	0	3
AABR07013057.1	0	0	0	0	0	0	0	0	0	0	0	0	0	0	0	0	0	0	0	0	0	0	0	0	0	0	0	0	0
AABR07013065.1	0	0	0	0	1	0	0	0	0	0	0	0	0	1	0	0	0	0	0	0	0	0	0	0	0	3	0	0	1
AABR07013070.1	0	0	0	0	0	0	0	0	0	0	0	0	0	0	1	0	0	0	0	0	0	0	0	0	0	0	0	0	0
AABR07013073.1	0	0	0	0	0	0	0	0	0	0	0	0	0	0	0	0	0	0	0	0	0	0	0	0	0	0	0	0	0
AABR07013073.2	0	0	0	0	0	0	0	0	0	0	0	0	0	0	0	0	0	0	0	0	0	1	0	0	0	0	0	0	0
AABR07013073.3	0	0	0	0	0	0	0	0	0	0	0	0	0	0	0	0	0	0	0	0	0	0	0	0	0	0	0	0	0
AABR07013073.4	0	0	0	0	0	0	0	0	0	0	0	0	0	0	0	0	0	0	0	0	0	0	0	0	0	0	0	0	0
AABR07013085.1	0	0	1	0	0	0	0	0	0	0	0	0	1	0	0	0	0	0	1	0	1	0	1	0	1	0	0	0	0
AABR07013086.1	0	0	0	0	0	0	0	1	0	0	0	0	0	0	0	0	0	0	0	1	0	0	0	0	0	0	0	1	0
AABR07013095.1	0	0	0	0	0	0	0	0	0	0	0	0	0	0	0	0	0	0	0	0	0	0	0	0	0	0	0	0	0
AABR07013111.1	0	0	0	0	0	0	0	0	0	0	0	0	0	0	0	1	1	6	0	0	0	0	0	0	0	1	0	0	0
AABR07013116.1	0	0	0	0	0	0	0	0	0	0	0	0	0	0	0	0	0	0	0	0	0	0	0	0	0	0	0	0	0
AABR07013123.1	0	0	0	0	0	0	1	0	0	0	0	0	0	0	0	0	0	0	0	0	0	0	0	0	0	0	0	0	0
AABR07013140.1	0	0	0	0	0	0	0	0	0	0	0	0	0	0	0	0	0	0	0	0	0	0	0	1	0	0	0	0	0
AABR07013147.1	0	0	0	0	0	0	0	0	0	0	0	0	0	0	0	0	0	0	0	0	0	1	0	0	0	1	0	0	0
AABR07013154.1	0	0	0	0	0	0	0	0	0	0	1	2	0	0	0	0	0	2	0	0	0	0	0	0	0	0	0	0	0
AABR07013154.2	0	0	0	0	0	0	0	0	0	0	0	0	0	0	0	0	0	0	0	0	0	0	0	0	0	0	0	0	0
AABR07013157.1	0	1	0	1	1	1	1	0	1	0	0	0	0	0	0	0	0	0	1	1	1	1	0	1	1	1	6	0	0
AABR07013157.2	0	0	0	0	1	0	0	0	0	0	0	0	0	0	0	0	0	0	0	0	0	0	3	0	0	0	1	1	0
AABR07013165.1	0	0	0	0	0	0	0	0	0	0	0	1	0	0	0	1	1	0	1	0	0	1	0	0	0	0	0	0	0
AABR07013167.1	0	0	0	0	0	0	0	0	0	0	0	0	0	0	0	0	0	0	0	0	0	0	0	0	0	0	0	0	0
AABR07013200.1	0	1	0	0	0	0	0	0	0	0	0	0	0	0	0	0	0	0	0	0	0	0	0	0	0	0	0	0	0
AABR07013202.1	1	8	41	9	4	3	20	2	6	18	16	6	8	2	13	1	16	10	7	5	22	3	5	7	26	9	7	9	2
AABR07013255.1	13	59	48	92	84	62	67	14	84	19	36	31	32	12	78	128	106	146	44	67	85	146	47	191	45	161	52	162	66
AABR07013288.1	0	0	0	0	0	0	0	0	0	0	0	0	0	0	0	0	0	0	0	0	0	0	0	0	0	0	0	0	0
AABR07013288.2	0	0	0	0	0	0	0	0	0	0	0	0	0	0	0	0	0	0	0	0	0	0	0	0	0	0	0	0	0
AABR07013288.3	0	0	0	0	0	0	0	0	0	0	0	0	0	0	0	0	0	0	0	0	0	0	0	0	0	0	0	0	0
AABR07013288.4	19	62	27	52	46	26	40	11	43	27	25	52	22	14	53	43	36	41	14	17	25	34	10	45	27	29	24	101	9
AABR07013302.1	4	119	6	106	20	10	35	191	16	5	3	4	6	125	17	33	70	60	9	73	32	20	115	67	12	16	12	16	197
AABR07013304.1	0	0	0	0	0	0	0	0	0	0	0	0	0	0	0	0	0	0	0	0	0	0	0	0	0	0	0	0	0
AABR07013314.1	0	0	0	0	0	0	0	3	0	0	0	0	0	0	0	0	0	0	0	0	0	0	2	0	0	0	0	0	0
AABR07013323.1	0	0	0	0	0	0	0	0	0	0	0	0	0	0	0	0	0	0	0	0	0	0	0	0	0	0	0	0	0
AABR07013324.1	0	0	0	0	0	0	0	0	0	0	0	0	0	0	0	0	0	0	0	0	0	0	0	0	0	0	0	0	0
AABR07013365.1	0	0	0	0	0	0	0	0	0	0	0	0	0	0	0	0	0	0	0	0	1	0	0	0	0	0	0	0	0
AABR07013388.1	0	3	0	4	0	0	0	9	0	0	0	0	0	4	0	0	2	1	0	5	0	0	0	0	0	0	0	3	8
AABR07013410.1	0	0	0	0	0	1	0	0	0	0	0	0	4	0	0	0	0	0	0	0	0	0	0	0	0	0	0	0	0
AABR07013410.2	0	0	0	0	0	0	0	0	0	0	0	0	0	0	0	0	0	0	0	0	0	0	0	0	0	0	0	0	0
AABR07013410.3	0	0	0	0	0	0	0	0	0	0	0	0	0	0	0	0	0	0	0	0	0	0	0	0	0	0	0	0	0
AABR07013410.4	0	5	0	1	4	14	14	1	3	1	0	0	5	0	0	1	0	0	1	0	0	1	1	1	0	4	1	0	0
AABR07013412.1	0	0	0	0	0	0	0	0	0	0	0	0	0	0	0	0	0	0	0	0	0	0	0	0	0	0	0	0	0
AABR07013425.1	0	0	0	0	1	0	0	0	0	0	0	0	0	0	0	0	1	0	0	0	0	0	0	0	0	0	0	0	0
AABR07013435.1	0	0	0	0	0	0	0	0	1	0	0	0	0	0	0	0	0	0	0	0	0	0	0	0	0	0	0	0	0
AABR07013439.1	0	0	0	0	0	0	1	0	0	0	1	0	0	0	0	0	1	0	0	0	0	0	0	0	0	0	1	0	0
AABR07013453.1	0	0	0	0	0	0	0	0	0	0	0	0	0	0	0	0	0	0	0	0	0	0	0	0	0	0	0	0	0
AABR07013464.1	0	0	0	0	0	0	0	0	0	0	0	0	0	0	0	0	0	0	0	0	0	0	0	1	0	0	0	0	0
AABR07013477.1	0	0	0	0	0	0	0	0	0	0	0	0	0	0	0	0	0	0	0	0	0	0	0	0	0	0	0	0	0
AABR07013477.2	0	0	0	0	0	0	0	2	0	0	0	0	0	0	0	0	0	1	0	0	1	0	0	2	0	0	0	0	1
AABR07013488.2	0	0	0	0	0	0	0	0	0	0	0	0	0	0	0	0	0	0	0	0	0	0	0	0	0	0	0	0	0
AABR07013539.1	0	1	1	0	0	0	0	0	0	0	0	0	0	0	0	0	0	0	0	0	0	0	0	0	0	0	0	0	0
AABR07013550.1	0	0	0	0	0	0	0	0	0	0	0	0	0	0	0	0	0	0	0	0	0	0	0	0	0	0	0	0	0
AABR07013558.1	0	0	0	2	0	0	0	0	0	1	0	0	0	0	0	0	0	0	0	0	0	1	0	0	0	0	2	2	0
AABR07013566.1	14	0	6	3	1	3	8	0	7	16	5	1	24	0	6	5	6	7	23	3	4	4	4	11	9	6	19	7	2
AABR07013583.1	0	1	0	2	0	0	0	0	1	1	0	1	1	0	2	2	4	2	1	0	1	0	0	1	3	2	8	1	0
AABR07013586.1	0	0	0	0	0	0	0	0	0	0	0	0	0	0	0	0	0	0	0	0	0	0	0	0	0	0	0	0	0
AABR07013591.1	0	0	0	0	0	0	0	0	0	0	0	0	0	0	0	0	0	0	0	0	0	0	0	0	0	0	0	0	0
AABR07013639.1	0	0	0	0	0	0	0	0	0	0	0	0	0	0	0	0	0	0	0	0	0	0	0	0	0	0	0	0	0
AABR07013651.1	158	37	71	171	171	12	12	125	125	39	97	284	44	38	75	126	38	39	18	53	60	76	127	107	15	28	4	54	58
AABR07013653.1	0	0	0	0	0	0	0	0	0	0	0	0	0	0	0	0	0	0	0	0	0	0	0	0	0	0	0	0	0
AABR07013654.1	0	0	0	0	0	0	0	0	0	0	0	0	0	0	0	0	0	0	0	0	0	0	0	0	0	0	0	0	0
AABR07013672.1	0	0	2	3	4	0	0	1	3	0	3	0	1	0	1	1	0	4	7	2	1	0	0	1	2	2	0	0	0
AABR07013676.1	0	0	0	0	0	0	0	0	0	0	0	0	0	0	0	0	0	0	0	0	0	0	0	0	0	0	0	0	0
AABR07013676.2	0	0	0	0	0	0	0	0	0	0	0	0	0	0	0	0	0	0	4	0	0	0	0	0	0	0	3	0	0
AABR07013686.1	0	0	0	1	0	0	0	2	1	0	0	1	0	0	1	0	0	0	1	0	0	0	0	1	0	0	2	0	0
AABR07013689.1	0	0	0	0	0	0	0	0	0	0	0	0	0	0	2	0	0	0	0	0	0	0	0	0	0	0	0	0	0
AABR07013698.1	0	0	0	0	0	0	0	0	0	0	0	0	0	0	0	0	0	0	0	0	0	0	0	0	0	0	0	0	0
AABR07013701.1	6	3	11	4	14	11	10	2	3	2	5	1	4	2	8	8	4	9	13	2	5	12	5	30	3	14	13	14	1
AABR07013718.1	0	0	0	0	0	0	0	0	0	0	0	0	0	0	0	0	0	0	0	0	0	0	0	0	0	0	0	0	0
AABR07013724.1	0	0	0	0	0	0	0	0	0	0	0	0	0	0	0	0	0	0	0	0	0	0	0	0	0	0	0	0	0
AABR07013729.1	0	0	0	0	0	0	0	0	0	0	0	0	0	0	0	0	0	0	0	0	0	0	0	0	0	0	0	0	0
AABR07013743.1	0	1	0	0	0	0	0	0	0	0	0	0	0	0	0	0	0	0	0	0	0	0	0	0	0	0	0	0	0
AABR07013746.1	0	0	0	0	1	0	1	0	0	1	0	0	0	0	0	0	1	0	0	0	1	0	0	0	0	0	0	0	0
AABR07013747.1	0	0	0	0	0	0	0	0	0	0	0	0	0	0	0	0	0	0	0	0	0	0	0	0	0	0	0	0	0
AABR07013747.2	0	0	0	0	0	0	0	0	0	0	0	0	0	0	0	0	0	0	0	0	0	0	0	0	0	0	0	0	0
AABR07013750.1	0	0	1	0	0	0	0	0	0	0	0	1	2	0	1	0	0	0	0	0	0	0	0	0	0	1	0	0	0
AABR07013762.1	0	0	0	0	0	0	0	0	0	0	0	0	0	0	0	0	0	0	0	0	0	0	0	0	0	0	0	0	0
AABR07013764.1	0	0	0	0	0	0	0	0	0	0	0	0	0	0	0	0	0	0	0	0	0	0	0	0	0	0	0	0	0
AABR07013764.2	0	0	0	0	0	0	0	0	0	0	0	0	0	0	0	0	0	0	0	0	0	0	0	0	0	0	0	0	0
AABR07013764.3	0	0	0	0	0	0	0	0	0	0	0	0	0	0	0	0	0	0	0	0	0	0	0	0	0	0	0	0	0
AABR07013776.1	0	58	0	38	1	0	8	42	1	0	0	1	0	24	7	8	13	10	0	26	2	1	11	1	0	4	2	2	46
AABR07013784.1	0	0	0	0	0	0	0	0	0	0	0	0	0	0	0	0	0	0	0	0	0	0	0	0	0	0	0	0	0
AABR07013788.1	0	0	0	0	0	0	0	0	0	0	0	0	0	0	1	0	0	0	0	0	0	0	0	0	0	0	0	0	0
AABR07013798.1	1	7	6	6	11	2	6	9	9	1	3	9	7	3	13	5	3	12	2	5	9	9	7	15	2	9	8	5	7
AABR07013801.1	10	0	9	0	0	15	0	0	4	10	7	1	10	0	4	0	0	1	0	0	1	0	1	2	7	0	0	2	0
AABR07013802.1	6	8	4	5	13	3	11	7	5	5	2	5	13	0	15	7	15	6	13	4	12	13	1	7	16	13	9	16	2
AABR07013841.1	0	0	0	0	0	0	0	0	0	0	0	0	0	0	0	0	0	0	0	0	0	0	0	0	0	0	0	0	0
AABR07013843.1	0	0	0	0	0	0	0	0	0	0	0	0	0	0	0	0	0	0	0	0	2	0	1	0	0	0	0	0	0
AABR07013907.1	0	0	0	0	0	0	0	0	0	0	0	0	0	0	0	0	0	0	0	0	0	0	0	0	0	0	0	0	0
AABR07013911.1	0	0	0	0	0	0	0	0	0	0	0	0	0	0	0	0	0	0	0	0	0	0	0	0	0	0	0	0	0
AABR07013914.1	0	0	0	0	0	0	0	0	0	0	0	0	0	0	0	0	0	0	0	0	0	0	0	0	0	0	0	0	0
AABR07013918.1	0	1	1	4	0	3	5	0	1	5	10	0	1	0	4	9	4	1	1	4	8	10	2	4	5	2	7	8	0
AABR07013922.1	11	0	0	0	0	0	0	0	2	0	0	2	1	0	0	8	0	0	0	2	0	0	1	0	0	0	0	2	0
AABR07013931.1	0	0	0	0	2	0	0	0	0	0	0	0	0	0	0	0	0	1	0	1	0	0	1	2	0	0	0	0	1
AABR07013931.2	0	0	0	0	0	0	0	0	0	0	0	0	0	0	0	0	0	0	0	0	0	0	0	0	0	0	0	0	0
AABR07013931.3	0	0	0	0	0	0	0	0	0	0	0	0	0	0	0	0	0	0	0	0	0	0	0	0	0	0	0	0	0
AABR07014016.1	0	0	0	0	0	0	0	0	0	0	0	0	0	0	0	0	0	0	0	0	0	0	0	0	0	0	0	0	0
AABR07014021.1	0	0	0	0	0	0	0	0	0	0	0	0	0	0	0	0	0	0	0	0	0	0	0	0	0	0	0	0	0
AABR07014084.1	0	0	0	0	0	0	0	0	0	0	0	0	0	0	0	0	0	0	0	0	0	0	0	0	0	0	0	0	0
AABR07014087.1	0	0	0	0	0	0	0	0	0	0	0	0	0	0	0	0	0	0	0	0	0	0	0	0	0	0	0	0	0
AABR07014089.1	0	0	0	0	0	0	0	0	0	0	0	0	0	0	0	0	0	0	0	0	0	0	0	0	0	0	0	0	0
AABR07014114.1	6	15	41	24	10	14	35	3	30	40	29	37	8	8	31	37	38	48	41	25	43	43	17	30	23	41	27	46	11
AABR07014118.1	0	0	0	0	1	0	2	0	0	0	0	2	0	0	1	1	1	2	0	0	0	0	0	0	0	0	0	0	0
AABR07014119.1	0	0	0	0	0	0	0	0	0	0	0	0	0	0	0	0	0	0	0	0	0	0	1	0	0	1	0	0	0
AABR07014125.1	0	0	0	0	0	0	0	0	0	0	0	0	0	0	0	0	0	0	0	0	0	0	0	0	0	0	0	0	0
AABR07014125.2	0	0	0	0	0	0	0	0	0	0	0	0	0	0	0	0	0	0	0	0	0	0	0	0	0	0	0	0	0
AABR07014132.1	0	0	0	0	0	0	1	0	0	0	0	1	0	0	0	0	0	0	0	0	0	0	0	1	0	0	0	0	0
AABR07014158.1	31	13	131	25	31	14	28	1	64	212	147	47	132	1	44	44	60	41	227	13	137	37	26	73	164	37	164	65	10
AABR07014161.1	0	0	0	0	0	0	0	0	0	0	0	0	0	0	0	0	0	0	0	0	0	0	0	0	0	0	0	0	0
AABR07014161.2	0	0	0	0	0	0	0	0	0	0	0	0	0	0	0	0	0	1	0	0	0	0	0	0	0	0	0	0	0
AABR07014177.1	0	0	0	0	0	0	0	0	0	0	0	0	0	0	0	0	0	0	0	0	0	0	0	0	0	0	0	0	0
AABR07014205.1	0	1	0	0	0	1	0	0	0	0	1	0	0	0	0	0	0	0	0	0	0	0	0	0	0	0	0	0	0
AABR07014218.1	14	1	5	6	11	0	5	0	9	0	6	13	3	0	23	34	5	3	9	5	9	12	2	5	9	4	11	8	4
AABR07014239.1	0	1	0	0	0	0	1	1	0	0	1	0	0	0	0	0	0	0	0	0	0	3	1	0	0	1	0	0	0
AABR07014241.1	0	0	0	0	0	0	0	0	1	0	0	0	0	0	0	0	0	0	0	0	0	0	0	0	0	0	0	0	0
AABR07014242.1	0	6	0	6	0	0	0	8	0	2	0	0	0	3	0	2	0	2	1	4	0	0	6	4	0	2	1	0	6
AABR07014259.1	0	2	3	3	0	1	3	1	11	0	0	1	0	0	2	4	5	3	2	3	6	4	4	4	1	3	9	2	2
AABR07014272.1	0	4	9	4	2	3	5	0	11	6	3	1	9	2	8	7	3	6	20	9	6	15	1	6	2	5	11	8	4
AABR07014275.1	2	1	1	0	1	3	5	0	0	0	0	1	3	1	0	1	0	3	2	4	2	0	0	2	2	7	1	2	1
AABR07014289.1	0	8	21	4	7	15	22	1	13	12	18	11	9	0	5	14	14	13	11	12	25	18	7	22	7	10	12	20	5
AABR07014290.1	0	0	0	0	0	0	0	0	0	0	0	0	0	0	0	0	0	1	0	1	0	0	0	0	0	1	0	0	0
AABR07014298.1	0	0	0	0	0	0	0	0	0	0	0	0	0	0	0	0	0	0	0	0	0	0	0	0	0	0	0	0	0
AABR07014301.1	0	0	0	0	0	0	0	0	0	0	0	0	0	0	0	0	0	0	0	0	0	0	0	0	0	0	0	0	0
AABR07014301.2	0	0	0	0	0	0	0	0	0	0	0	1	0	0	1	0	0	0	0	0	0	0	0	0	0	0	0	0	0
AABR07014301.3	4	2	1	2	0	0	0	1	8	0	0	0	2	0	1	0	1	1	12	0	2	1	0	1	0	2	13	1	0
AABR07014301.4	0	0	0	0	0	0	0	0	0	0	0	0	0	0	0	0	0	0	0	0	0	0	0	0	0	0	0	0	0
AABR07014304.1	16	25	61	19	10	5	31	0	65	41	57	16	57	6	21	42	63	55	64	24	70	30	18	39	45	24	75	68	18
AABR07014306.1	0	0	0	0	0	0	0	0	0	0	0	0	0	0	0	0	0	0	0	0	0	0	0	0	0	0	0	0	0
AABR07014306.2	9	0	2	1	0	0	8	0	4	8	10	2	0	1	1	6	14	7	30	5	8	1	2	4	7	8	11	5	3
AABR07014311.1	0	0	0	0	0	0	0	0	0	0	0	0	0	0	0	0	0	0	0	0	0	0	0	0	0	0	0	0	0
AABR07014313.1	0	0	0	0	0	1	0	0	2	1	1	0	0	0	0	3	0	0	0	0	0	1	0	1	2	1	0	1	0
AABR07014317.1	0	0	0	0	0	0	0	0	0	0	0	0	0	0	0	0	0	0	0	0	0	0	0	0	0	0	0	0	0
AABR07014317.2	0	0	0	0	0	0	0	0	0	0	0	0	0	0	0	0	0	0	0	0	0	0	0	0	0	0	0	0	0
AABR07014323.1	0	0	0	0	0	0	0	0	0	0	0	0	0	0	0	0	0	0	0	0	0	0	0	0	0	0	0	0	0
AABR07014328.1	0	0	0	0	0	0	0	0	0	0	0	0	0	0	0	0	0	0	0	0	0	0	0	0	0	0	0	0	0
AABR07014342.1	0	0	0	0	0	0	0	0	0	5	0	0	3	0	1	0	0	0	0	1	2	0	0	0	0	0	1	0	0
AABR07014350.1	0	0	0	0	0	0	0	0	0	0	0	0	0	0	0	0	0	0	0	0	0	0	0	0	0	0	0	0	0
AABR07014355.1	0	0	0	0	0	0	0	0	0	0	0	0	0	0	0	0	0	0	0	0	0	0	0	0	0	0	0	0	0
AABR07014384.1	0	0	0	0	0	0	0	0	0	0	0	0	0	0	0	0	0	0	0	0	0	0	0	0	0	0	0	0	0
AABR07014387.1	0	0	0	0	0	0	0	0	0	0	0	0	0	0	0	0	0	0	0	0	0	0	0	0	0	0	0	0	0
AABR07014424.1	0	0	0	0	0	0	1	0	0	0	0	0	0	0	0	0	8	5	0	0	1	0	0	3	0	0	12	0	0
AABR07014426.1	0	0	0	0	0	0	0	0	0	0	0	0	0	0	0	0	0	0	0	0	0	0	0	0	0	0	0	0	0
AABR07014443.1	0	0	0	0	0	0	0	0	0	0	0	0	0	0	0	0	0	0	0	0	0	0	0	0	0	0	0	0	0
AABR07014478.1	0	0	0	0	0	0	0	0	0	0	0	0	0	0	0	0	0	0	0	0	0	0	0	0	0	0	0	0	0
AABR07014487.1	0	0	0	0	0	0	0	0	0	0	0	0	0	0	0	0	0	0	0	0	0	0	0	0	0	0	0	0	0
AABR07014499.1	0	0	0	0	0	0	0	0	0	0	0	0	0	0	0	0	0	0	0	0	0	0	0	0	0	0	0	0	0
AABR07014512.1	0	11	0	2	3	3	22	0	1	3	6	2	0	0	2	5	7	24	4	2	1	4	6	36	0	15	5	10	2
AABR07014512.2	0	0	0	0	0	1	0	0	1	0	0	0	0	1	1	0	4	0	1	0	0	0	0	0	1	1	0	0	0
AABR07014524.1	0	0	0	0	0	0	0	0	0	0	0	0	0	0	0	0	0	0	0	0	0	0	0	0	0	0	0	0	0
AABR07014547.1	0	0	2	2	5	2	0	1	0	0	4	4	3	0	1	2	0	2	4	4	4	2	2	7	0	8	0	3	0
AABR07014550.1	6	7	23	11	7	7	11	46	21	23	12	8	31	5	9	17	26	9	28	11	38	21	21	25	8	3	49	19	2
AABR07014573.1	0	0	0	0	0	0	0	0	0	0	0	0	0	0	0	0	0	0	0	0	0	0	0	0	0	0	0	0	0
AABR07014573.2	0	0	0	0	0	0	0	0	0	0	0	0	0	0	0	0	0	0	0	0	0	0	0	0	0	0	0	0	0
AABR07014621.1	0	2	0	1	0	0	0	1	0	0	0	0	0	0	0	0	0	0	0	0	0	0	0	0	0	0	0	0	0
AABR07014630.1	0	0	0	0	0	0	0	0	0	0	0	0	0	0	0	0	0	0	0	0	0	0	0	0	0	0	0	0	0
AABR07014638.1	0	0	0	0	0	0	0	0	0	0	0	0	0	0	0	0	0	0	0	0	0	0	0	0	0	0	0	1	0
AABR07014649.1	0	0	0	0	0	0	0	0	0	0	0	0	0	0	0	0	0	0	0	0	0	0	0	0	0	0	0	0	0
AABR07014676.1	0	0	0	0	0	0	0	0	0	0	0	0	0	0	0	0	0	0	0	0	0	0	0	0	0	1	0	0	0
AABR07014690.1	0	0	0	0	0	0	0	0	0	0	0	0	0	0	0	0	0	0	0	0	0	0	0	0	0	0	0	0	0
AABR07014722.1	0	0	0	0	0	0	0	0	0	0	0	0	0	0	0	0	0	0	0	0	0	0	0	0	0	0	0	0	0
AABR07014739.1	0	0	0	0	0	0	0	0	0	0	0	0	0	0	0	0	0	0	0	0	0	0	0	0	0	0	0	0	0
AABR07014745.1	0	0	0	0	0	0	0	0	0	0	0	0	0	0	0	0	0	0	0	0	0	0	0	0	0	0	0	0	0
AABR07014756.1	0	0	0	0	0	0	0	0	0	0	0	0	0	0	0	0	0	0	0	0	0	0	0	0	0	0	0	0	0
AABR07014769.1	0	0	0	0	0	0	0	0	0	0	0	0	0	0	0	0	0	0	0	0	0	0	0	0	0	0	0	0	0
AABR07014804.1	1	17	1	3	1	0	1	8	1	0	1	0	2	6	1	2	3	5	1	10	2	2	16	5	2	3	3	2	24
AABR07014820.1	0	0	0	0	1	8	0	0	1	3	0	0	8	0	2	0	1	0	1	0	0	0	0	1	0	0	0	0	0
AABR07014823.1	0	2	0	0	1	4	0	0	0	3	0	0	8	0	2	0	1	0	2	0	0	0	0	0	1	0	0	0	0
AABR07014836.1	0	0	0	2	0	0	0	0	2	4	2	0	0	0	0	0	0	5	0	0	6	2	2	0	1	4	9	0	0
AABR07014855.1	21	56	25	63	58	39	67	20	53	26	36	29	35	22	66	73	48	52	34	57	33	55	29	71	35	69	48	62	14
AABR07014875.1	1	1	0	0	0	1	0	0	0	1	0	2	0	0	1	2	0	1	0	0	0	0	0	0	1	2	3	0	0
AABR07014881.1	0	1	0	5	3	0	0	1	2	0	0	0	0	0	1	8	0	3	2	3	2	4	1	3	1	4	1	2	4
AABR07014882.1	0	0	0	0	0	0	1	0	0	0	0	0	0	0	0	0	0	0	0	0	0	0	0	0	0	0	0	0	0
AABR07014885.1	0	1	0	1	0	0	0	0	1	0	0	0	0	0	0	0	0	0	0	0	0	0	0	4	0	1	0	0	0
AABR07014897.1	0	0	0	0	0	0	0	0	0	0	0	0	0	0	0	0	0	0	0	0	0	0	0	0	0	0	0	0	0
AABR07014897.2	0	0	0	0	0	0	0	0	2	0	0	0	0	0	0	0	0	0	0	0	0	0	0	0	0	0	0	0	0
AABR07014914.1	0	0	0	0	0	0	0	0	0	0	0	0	0	0	0	0	0	2	2	0	0	0	0	0	1	3	0	2	0
AABR07014925.1	0	0	0	0	0	0	0	0	0	0	0	0	0	0	0	0	0	0	0	0	0	0	0	0	0	0	0	0	0
AABR07014974.1	73	62	133	60	111	75	66	106	97	88	153	84	124	17	123	104	78	69	64	57	74	67	51	90	104	90	78	104	27
AABR07014980.1	0	0	0	0	0	0	1	0	0	0	1	0	0	0	0	0	1	0	0	0	0	1	0	1	0	0	0	0	0
AABR07014983.2	0	0	0	0	0	0	0	0	0	0	0	0	0	0	0	0	0	0	0	0	0	0	0	0	0	0	0	0	0
AABR07014987.1	0	0	0	0	0	0	0	0	0	0	0	0	0	0	0	0	0	0	0	0	0	0	0	0	0	0	0	0	0
AABR07014996.1	0	10	0	10	4	0	5	9	0	2	0	0	1	3	2	1	5	6	0	6	3	5	1	5	3	6	3	7	11
AABR07015002.1	0	0	2	0	1	0	0	0	0	0	0	4	2	0	0	0	0	1	0	0	0	1	0	0	1	0	2	0	0
AABR07015003.1	182	30	173	12	33	43	21	0	506	431	209	72	360	7	142	78	211	22	657	9	104	70	21	98	55	60	534	58	35
AABR07015006.1	46	522	46	501	122	95	132	709	88	25	29	66	29	660	141	92	313	132	34	481	70	75	403	98	69	137	45	157	759
AABR07015006.2	0	0	0	0	0	0	0	0	0	0	0	0	0	0	0	0	0	0	0	0	0	0	0	0	0	0	0	0	0
AABR07015007.1	0	0	0	0	0	0	0	0	1	0	0	0	0	0	0	1	0	0	0	0	0	0	0	0	0	0	0	0	0
AABR07015015.1	0	16	0	11	1	4	28	6	9	15	2	3	0	0	11	38	31	112	7	12	9	12	20	53	10	16	34	11	10
AABR07015015.2	0	4	3	1	0	0	1	1	3	0	0	0	2	1	1	2	0	2	0	0	0	0	0	1	1	3	0	1	2
AABR07015029.1	0	0	0	0	0	0	0	1	0	0	0	0	0	0	0	0	1	0	0	0	0	0	0	0	0	0	0	0	0
AABR07015033.1	0	0	0	0	0	0	0	0	0	0	0	0	0	0	1	0	0	0	0	0	0	0	0	0	0	0	0	0	0
AABR07015040.1	0	4	0	5	0	0	1	1	0	1	0	3	1	0	3	0	0	1	2	0	0	0	0	0	2	1	1	0	2
AABR07015042.1	1	0	2	0	3	15	28	2	1	1	8	7	3	0	3	0	1	0	10	0	2	1	1	0	1	0	7	0	0
AABR07015055.1	0	1	4	1	1	2	5	0	0	1	1	9	1	0	1	0	1	0	1	0	0	1	0	2	0	0	0	0	1
AABR07015055.2	377	117	1175	35	583	1778	1474	394	27	171	417	621	512	18	97	37	28	4	369	17	242	248	155	214	52	10	248	18	18
AABR07015056.1	5	11	43	6	12	30	146	20	1	2	5	9	13	1	1	3	7	1	35	0	10	17	8	15	2	2	23	0	2
AABR07015057.1	22	16	2	9	15	30	9	4	3	5	11	6	16	1	32	6	2	4	1	2	6	3	0	8	3	7	3	2	2
AABR07015066.1	0	0	0	0	0	0	0	0	0	0	0	0	0	0	0	0	0	0	0	0	0	0	0	0	0	0	0	0	0
AABR07015067.1	0	0	0	0	0	0	0	0	0	0	0	0	0	0	0	0	0	0	0	0	0	0	0	0	0	0	0	0	0
AABR07015067.2	0	0	0	0	0	0	0	0	0	0	0	0	0	0	0	0	0	0	0	0	0	0	0	0	0	0	0	0	0
AABR07015078.1	0	0	0	0	0	0	0	0	0	0	0	0	0	0	0	0	0	0	0	0	0	0	0	0	0	0	0	0	0
AABR07015078.2	0	0	0	0	0	0	0	0	0	0	0	0	0	0	0	0	0	0	0	0	0	0	0	0	0	0	0	0	0
AABR07015079.1	0	0	0	0	0	0	0	0	0	0	0	0	0	0	0	0	0	0	0	1	0	0	0	0	0	0	0	0	0
AABR07015080.1	0	0	0	0	0	1	0	0	0	0	0	0	0	0	0	0	0	0	0	0	0	0	0	0	0	0	0	0	0
AABR07015080.2	0	2	6	0	3	16	3	2	0	0	0	1	1	2	0	0	0	0	2	0	2	1	1	2	0	0	1	0	0
AABR07015081.1	111	161	979	99	451	841	2708	337	82	143	207	317	312	63	143	114	62	28	919	22	283	366	212	276	91	30	595	58	66
AABR07015081.2	0	0	0	0	0	3	1	1	0	0	1	1	0	0	0	0	0	0	0	0	0	0	0	0	0	0	0	0	1
AABR07015112.1	0	0	0	0	0	0	0	0	0	0	0	0	0	0	0	0	0	0	0	0	0	0	0	0	0	0	0	0	0
AABR07015165.1	41	179	171	144	99	75	220	57	176	162	155	139	124	28	157	233	203	187	153	105	187	200	126	233	106	222	245	242	61
AABR07015180.1	0	6	0	2	2	0	3	4	1	0	0	0	0	2	0	1	6	2	0	9	0	5	1	0	1	1	0	0	2
AABR07015294.1	1	6	0	10	1	5	7	2	4	2	1	0	2	0	4	9	5	6	3	3	9	7	7	9	0	8	4	3	5
AABR07015320.1	0	0	0	0	0	0	0	0	0	0	0	0	0	0	0	0	0	0	0	0	0	0	0	0	0	0	0	0	0
AABR07015346.1	4	7	5	7	4	2	14	10	6	7	6	2	7	0	8	3	11	5	14	6	4	10	7	8	4	13	22	7	1
AABR07015358.1	0	0	0	0	0	0	0	0	0	0	0	0	0	0	0	0	0	0	0	0	0	0	0	0	0	0	0	0	0
AABR07015394.1	0	0	0	0	0	0	0	0	0	0	0	0	0	0	0	0	0	0	0	0	0	0	0	0	0	0	0	0	0
AABR07015399.1	0	0	0	0	0	0	0	0	0	0	0	0	0	0	0	0	0	0	0	0	0	0	0	0	0	0	0	0	0
AABR07015467.1	0	0	0	0	0	0	0	0	0	0	0	0	0	0	0	0	0	0	0	0	0	0	0	0	0	0	0	0	0
AABR07015468.1	0	0	0	0	0	0	0	0	0	0	0	0	0	0	0	0	0	0	0	0	0	0	0	0	0	0	0	0	0
AABR07015476.1	0	9	0	6	2	0	0	10	0	0	0	0	0	7	1	0	4	1	1	8	0	0	7	0	0	0	0	0	7
AABR07015500.1	2	1	0	0	0	0	0	0	0	0	0	0	0	0	0	1	0	0	2	0	0	0	0	0	1	0	0	0	0
AABR07015507.1	150	142	335	154	184	234	237	261	354	502	361	277	386	32	206	285	273	229	419	139	312	293	170	240	201	216	398	384	118
AABR07015510.1	0	0	0	0	0	0	0	0	0	0	0	0	0	0	0	0	0	0	0	0	0	0	0	0	0	0	0	0	0
AABR07015517.1	0	0	0	1	0	0	0	0	1	0	0	0	0	0	0	0	4	0	0	0	0	2	0	0	0	0	0	0	1
AABR07015517.2	0	0	0	0	0	0	0	0	0	0	0	0	0	0	0	0	0	0	0	0	0	0	0	0	0	0	0	0	0
AABR07015517.3	0	0	0	0	0	0	0	0	0	0	0	0	0	0	0	0	0	0	0	0	0	0	0	0	0	0	0	0	0
AABR07015525.1	0	0	0	0	0	0	0	0	0	0	0	0	0	0	0	0	0	0	0	0	0	0	0	0	0	0	0	0	0
AABR07015531.1	0	0	0	0	0	0	0	0	0	0	0	0	0	0	0	0	0	0	0	0	0	0	0	0	0	0	0	0	0
AABR07015547.1	0	0	0	0	0	0	0	0	0	0	0	0	0	0	0	0	0	0	0	0	0	0	0	0	0	0	0	0	0
AABR07015555.1	0	0	0	0	0	0	0	0	0	0	0	0	0	0	0	0	0	0	0	0	0	0	0	0	0	0	0	0	0
AABR07015556.1	0	0	0	0	0	0	0	0	0	0	0	0	0	0	0	0	0	0	0	0	0	0	0	0	0	0	0	0	0
AABR07015559.1	0	0	0	0	0	0	0	0	1	0	0	0	0	0	0	1	0	0	0	0	0	0	0	0	2	0	0	0	0
AABR07015582.1	0	0	0	0	0	0	0	0	0	0	0	0	0	0	0	0	0	0	0	0	0	0	0	0	0	0	0	0	0
AABR07015582.2	0	0	0	0	0	0	0	0	0	0	0	0	0	0	0	0	0	0	0	0	0	0	0	0	0	0	0	0	0
AABR07015596.1	0	0	0	0	0	0	0	0	0	0	0	0	0	0	0	0	0	0	0	0	0	0	0	0	0	0	0	0	0
AABR07015608.1	0	0	0	0	0	0	0	0	0	0	0	0	0	0	0	0	0	1	0	0	0	0	0	1	0	0	0	0	0
AABR07015639.1	0	1	2	0	1	0	1	0	0	0	2	4	2	0	2	1	0	2	2	0	4	7	1	2	1	0	7	1	0
AABR07015647.1	0	0	0	0	0	0	0	0	0	0	0	0	0	0	0	0	0	0	0	0	0	0	0	0	0	0	0	0	0
AABR07015647.2	0	0	0	0	0	0	0	0	0	0	0	0	0	0	0	0	0	0	0	0	0	0	0	0	0	0	0	0	0
AABR07015648.1	0	0	0	0	0	0	1	0	0	0	0	0	0	0	0	0	0	0	0	0	0	0	0	1	0	0	0	0	0
AABR07015652.1	0	0	0	0	0	0	0	0	0	0	0	0	0	0	0	0	0	0	0	0	0	0	0	0	0	0	0	0	0
AABR07015654.1	0	0	0	0	0	0	0	0	0	0	0	0	0	0	0	0	0	0	0	0	0	0	0	0	0	0	0	0	0
AABR07015674.1	0	0	0	0	0	0	0	0	0	0	0	0	0	0	0	0	0	0	0	0	0	0	0	0	0	0	0	0	0
AABR07015687.1	0	0	0	0	0	0	0	0	0	0	0	0	0	1	0	0	0	0	0	0	0	1	0	0	0	0	2	0	0
AABR07015705.1	0	0	0	0	0	1	0	0	2	2	1	0	0	0	1	0	0	0	0	0	0	1	0	1	1	1	0	2	0
AABR07015719.1	0	0	1	2	6	0	0	6	1	0	1	0	0	3	1	0	1	0	0	1	2	0	15	0	0	2	1	0	11
AABR07015729.1	314	538	516	577	397	325	954	458	563	535	512	351	420	112	445	833	950	916	771	424	724	1030	577	1127	397	844	820	975	379
AABR07015737.1	0	0	0	0	0	0	0	0	0	0	0	0	0	0	0	0	0	0	0	0	0	0	0	0	0	0	0	0	0
AABR07015743.1	1	23	0	8	5	0	1	23	2	0	0	0	0	45	0	1	7	4	0	7	2	4	14	3	0	3	1	1	30
AABR07015759.1	0	0	0	0	0	0	0	0	0	0	0	0	0	0	0	0	0	0	0	0	0	0	0	0	0	0	0	0	0
AABR07015761.1	0	0	1	1	1	0	0	0	0	0	0	2	0	0	0	0	1	0	0	0	0	0	0	0	0	0	0	1	1
AABR07015783.1	0	0	0	0	0	0	0	0	0	0	0	0	0	0	0	0	0	0	0	0	0	0	0	0	0	0	0	0	0
AABR07015784.1	0	0	0	0	0	0	0	0	0	0	0	0	0	0	0	0	0	0	0	0	0	0	0	0	0	0	0	0	0
AABR07015791.1	0	0	1	2	2	2	1	0	0	0	0	0	0	0	5	0	0	0	0	0	1	4	1	6	1	0	2	0	0
AABR07015800.1	0	0	0	0	0	0	0	0	0	0	0	0	0	0	0	0	0	0	0	0	0	0	0	0	0	0	0	0	0
AABR07015800.2	0	0	0	0	0	0	0	0	0	0	0	0	0	0	0	0	0	0	0	0	1	0	0	0	0	0	0	0	0
AABR07015812.1	5	0	0	0	2	0	1	0	1	0	0	0	1	0	0	0	0	0	0	0	0	0	0	0	1	1	0	0	0
AABR07015812.2	1	0	0	0	0	0	0	0	0	0	0	1	0	0	2	5	0	0	0	0	0	0	1	0	0	0	1	1	0
AABR07015814.1	0	0	0	0	0	0	0	0	0	0	0	0	0	0	0	0	0	0	0	0	0	0	0	0	0	0	0	0	0
AABR07015824.1	0	0	0	0	0	0	0	0	0	0	0	0	0	0	0	0	0	0	0	0	0	0	0	0	0	0	0	1	0
AABR07015831.1	0	0	0	0	0	0	1	0	0	0	0	0	0	0	0	0	0	0	0	0	0	0	0	0	0	0	0	0	0
AABR07015834.1	0	0	0	0	0	0	0	0	0	0	0	0	0	0	0	0	0	0	0	0	0	0	0	1	0	0	0	0	0
AABR07015838.1	0	0	0	0	0	0	1	0	0	0	0	1	0	0	0	0	0	0	1	0	0	0	0	0	0	0	0	0	0
AABR07015846.1	0	0	0	0	0	0	0	0	0	0	0	0	0	0	0	0	0	0	0	0	0	0	0	0	0	1	0	0	0
AABR07015855.1	1	6	23	8	33	8	20	0	20	9	20	36	11	1	14	8	5	6	12	9	20	21	4	11	20	28	12	12	3
AABR07015881.1	1	6	1	5	5	2	3	0	2	0	0	3	1	2	1	3	1	0	2	0	9	3	1	3	0	3	2	0	1
AABR07015889.1	0	9	0	22	0	1	6	21	0	0	0	0	1	31	5	0	8	0	0	5	0	1	14	6	2	3	0	0	34
AABR07015903.1	0	0	0	4	0	0	0	0	0	0	0	0	0	0	0	0	0	0	0	0	0	2	0	0	0	0	0	0	0
AABR07015907.1	0	0	0	0	0	0	0	0	0	0	0	0	0	0	0	0	0	0	0	0	0	0	0	0	0	0	0	0	0
AABR07015907.2	0	0	0	1	0	0	0	0	0	0	0	0	0	0	0	3	0	1	1	0	0	1	0	1	0	0	0	0	0
AABR07015917.1	6	8	0	8	9	20	28	9	11	8	3	6	8	3	10	18	18	12	1	7	9	15	3	30	1	28	5	13	5
AABR07015941.1	1	59	17	62	49	2	1	99	1	0	3	5	10	144	7	6	31	6	7	42	5	1	69	11	0	3	2	2	81
AABR07015941.2	0	2	0	5	0	0	0	7	0	0	0	0	0	6	0	0	1	0	0	1	0	0	5	0	0	0	0	0	10
AABR07015942.1	0	0	0	0	0	0	0	0	0	0	0	0	0	0	0	0	0	0	0	0	0	0	0	0	0	0	0	0	0
AABR07015966.1	2	0	0	0	6	0	0	1	0	0	0	2	1	0	0	0	0	1	0	0	0	0	0	1	0	0	4	0	0
AABR07015977.1	0	0	0	0	0	0	0	0	0	0	0	0	0	0	0	0	0	0	0	0	0	0	0	0	0	0	0	0	0
AABR07015994.1	0	0	0	0	0	0	0	0	0	0	0	0	0	0	0	0	0	0	0	0	0	0	0	0	0	0	0	0	0
AABR07016056.1	0	0	0	0	0	0	0	0	0	0	0	0	0	0	0	0	0	0	0	0	0	0	0	0	0	0	0	0	0
AABR07016058.1	0	0	0	0	0	0	0	0	0	0	0	0	0	0	0	0	0	0	0	0	0	0	0	0	0	0	0	0	0
AABR07016141.1	7	4	20	4	12	3	6	1	6	3	6	7	5	0	7	11	15	14	13	4	12	17	10	9	6	8	36	11	5
AABR07016166.1	0	0	0	0	0	0	0	0	0	0	0	0	0	0	0	0	0	0	0	0	0	0	0	0	0	0	0	0	0
AABR07016292.1	0	0	0	0	0	0	0	0	0	0	0	0	0	0	0	0	0	0	0	0	0	0	0	0	0	0	0	0	0
AABR07016310.1	0	0	0	0	0	0	0	0	0	0	0	0	0	0	0	0	0	0	0	0	0	0	0	0	0	0	0	0	0
AABR07016310.2	0	0	0	0	0	0	0	0	0	0	0	0	0	0	0	0	0	0	0	0	0	0	0	0	0	0	0	0	0
AABR07016332.1	0	0	0	0	0	0	0	0	0	0	0	0	0	0	0	0	0	0	0	0	0	0	0	0	0	0	0	0	0
AABR07016365.1	0	0	0	0	0	0	0	0	0	0	0	0	0	0	0	0	0	0	0	0	0	0	0	0	0	0	0	0	0
AABR07016412.1	0	0	0	0	0	0	0	0	0	0	0	0	0	0	0	0	0	0	0	0	0	0	0	0	0	0	0	0	0
AABR07016418.1	4	0	0	0	0	0	0	0	0	0	0	0	0	0	0	0	0	0	0	0	0	0	0	0	0	1	0	1	0
AABR07016428.1	0	4	1	1	2	1	3	0	0	1	1	2	1	0	1	3	1	1	1	2	2	1	2	4	1	3	3	2	0
AABR07016545.1	0	1	0	1	0	1	4	0	0	0	0	0	0	0	2	1	2	2	0	0	0	0	0	0	0	0	0	0	0
AABR07016556.1	0	0	0	0	0	0	0	0	0	0	0	0	0	0	0	0	0	0	0	0	0	0	0	0	0	0	0	0	0
AABR07016556.2	0	0	0	0	0	0	0	0	0	0	0	0	0	0	0	0	0	0	0	0	0	0	0	0	0	0	0	0	0
AABR07016556.3	0	0	0	0	0	0	0	0	0	0	0	0	0	0	0	0	0	0	0	0	0	0	0	0	0	0	0	0	0
AABR07016558.1	0	0	0	0	0	0	0	0	0	0	0	0	0	0	0	0	0	0	0	0	0	0	0	0	0	0	0	0	0
AABR07016558.2	0	0	0	0	0	0	0	0	0	0	0	0	0	0	0	0	0	0	0	0	0	0	0	0	0	0	0	0	0
AABR07016559.1	0	0	0	0	0	0	0	0	0	0	0	0	0	0	0	0	0	0	0	0	0	0	0	0	0	0	0	0	0
AABR07016566.1	0	1	0	0	0	0	1	0	0	0	0	0	0	0	0	0	0	0	0	0	0	0	0	0	0	0	0	0	0
AABR07016572.1	57	47	65	94	63	77	150	20	76	48	52	60	69	16	99	143	112	86	44	54	62	81	73	75	50	65	64	90	54
AABR07016573.1	0	0	3	1	5	5	0	1	1	2	0	2	4	1	1	1	1	2	6	0	2	0	1	0	2	0	1	0	0
AABR07016578.1	0	0	0	0	0	0	0	0	0	0	0	0	0	0	2	0	0	1	0	0	0	0	0	0	0	0	0	0	0
AABR07016578.2	14	9	13	12	9	12	8	2	24	24	33	12	16	1	9	14	14	17	23	12	28	14	8	16	7	43	20	14	8
AABR07016578.3	28	4	15	2	6	20	19	35	15	35	13	24	24	6	27	14	18	16	28	16	24	16	21	19	25	29	40	16	2
AABR07016586.1	0	0	0	0	0	0	0	0	0	0	0	0	0	0	0	0	0	0	0	0	0	0	0	0	0	0	0	0	0
AABR07016589.1	0	0	0	0	0	0	0	0	0	0	0	0	0	0	0	0	0	0	0	0	0	0	0	0	0	0	0	0	0
AABR07016592.1	0	0	0	0	0	0	0	0	0	0	4	0	0	0	0	0	0	1	0	0	0	0	0	1	0	3	0	0	0
AABR07016619.1	0	0	0	0	0	0	0	0	0	0	0	0	0	0	0	0	0	0	0	0	0	0	0	0	0	0	0	0	0
AABR07016621.1	0	0	0	0	0	0	0	0	1	0	0	0	0	0	0	0	0	0	0	0	0	0	0	0	0	0	0	0	0
AABR07016623.1	0	3	0	6	0	2	1	1	0	0	2	0	0	3	0	0	2	0	0	1	0	2	1	0	0	3	0	0	4
AABR07016633.1	2	0	3	0	1	0	1	0	0	1	3	3	3	0	0	0	0	0	3	0	2	1	0	1	2	2	0	2	0
AABR07016635.1	0	0	1	0	0	0	1	0	1	0	1	0	0	0	0	0	0	0	0	0	0	0	0	0	0	0	0	0	0
AABR07016640.1	0	2	0	3	0	0	4	0	0	0	0	0	0	0	0	2	0	2	0	0	0	2	1	1	0	4	4	13	0
AABR07016640.2	0	0	0	0	0	0	0	0	0	0	0	0	0	0	0	0	0	0	0	0	0	0	0	0	0	0	0	0	0
AABR07016640.3	0	0	0	0	0	0	0	0	0	0	0	0	0	0	0	0	0	0	0	0	0	0	0	0	0	0	0	0	0
AABR07016672.1	0	0	0	0	0	0	0	0	0	0	0	0	0	0	0	0	0	0	0	0	0	0	0	0	0	0	0	0	0
AABR07016674.1	0	0	0	0	0	0	1	0	1	0	0	0	0	0	1	1	0	1	0	0	0	1	0	0	0	0	0	0	1
AABR07016692.1	1	1	0	0	0	0	0	0	0	1	0	0	0	0	0	0	0	1	0	0	2	0	1	0	0	0	0	2	0
AABR07016703.1	0	0	0	0	0	0	0	0	0	0	0	0	0	0	0	0	0	0	0	0	0	0	0	0	0	0	0	0	0
AABR07016721.1	0	0	10	0	0	1	1	0	0	1	0	2	0	0	1	1	0	0	1	0	0	0	0	1	0	0	0	2	1
AABR07016722.1	0	0	0	0	0	0	0	0	0	0	0	0	0	0	0	0	0	0	0	0	0	0	0	0	0	0	0	0	0
AABR07016731.1	0	0	0	0	0	0	0	0	0	0	0	0	0	0	0	0	0	0	0	0	0	0	0	0	0	0	0	0	0
AABR07016731.2	2	0	6	0	0	0	0	0	0	0	0	0	0	2	0	0	0	0	0	1	5	0	1	1	1	1	5	0	1
AABR07016769.1	0	0	0	0	0	0	0	0	0	0	0	0	0	0	0	0	0	0	0	0	0	0	0	0	0	0	0	0	0
AABR07016779.1	0	2	1	0	0	0	5	1	3	2	0	1	0	0	3	1	0	1	3	0	3	1	0	1	1	2	1	1	0
AABR07016805.1	0	0	0	0	0	0	0	2	0	0	1	0	0	0	0	0	0	0	0	0	0	0	0	0	0	0	0	0	0
AABR07016841.1	6	0	1	0	0	3	0	10	0	1	4	0	5	0	2	0	1	0	0	0	0	0	1	0	0	0	0	0	0
AABR07016841.2	0	0	0	0	0	0	0	0	0	0	0	0	0	0	0	0	0	1	0	0	0	0	0	0	1	1	4	0	0
AABR07016845.1	46	36	50	31	21	25	100	7	38	32	33	48	53	3	34	123	85	87	72	70	97	82	43	97	50	74	109	86	40
AABR07016856.1	27	40	67	72	46	46	120	33	98	42	59	57	51	12	86	145	91	115	75	58	89	126	57	125	69	79	115	123	31
AABR07016865.1	0	0	0	0	0	0	0	0	0	0	0	0	0	0	0	0	0	0	0	0	0	0	0	0	0	0	0	0	0
AABR07016873.1	0	0	0	0	0	0	0	0	0	0	0	0	0	0	0	0	0	0	0	0	0	0	0	0	0	0	0	0	0
AABR07016883.1	0	0	0	0	0	0	0	0	0	0	0	0	0	0	0	0	0	0	0	0	0	0	0	0	0	0	0	0	0
AABR07016919.1	0	0	0	0	0	0	0	0	0	0	0	0	0	0	0	0	0	0	0	0	0	0	0	0	0	0	0	0	0
AABR07016934.1	0	0	0	0	0	0	0	0	0	0	0	0	0	0	0	0	0	0	0	0	0	0	0	0	0	0	0	0	0
AABR07016947.1	0	0	0	0	0	0	0	0	0	0	0	0	0	0	0	0	0	0	0	0	0	0	0	0	0	0	0	0	0
AABR07016947.2	0	0	0	0	0	0	0	0	0	0	0	0	0	0	0	0	0	0	0	0	0	0	0	0	0	0	0	0	0
AABR07016950.1	0	0	0	0	0	0	0	0	0	0	0	0	0	0	0	0	0	0	0	0	0	0	0	1	0	0	0	0	0
AABR07016950.2	0	0	0	0	0	0	0	0	0	0	0	0	0	0	0	0	0	0	0	0	0	0	0	0	0	0	0	0	0
AABR07016966.1	0	0	0	0	0	0	0	0	0	0	0	0	0	0	0	0	0	0	0	0	0	0	0	0	0	0	0	0	0
AABR07016975.1	0	0	0	0	0	0	0	0	0	0	0	0	0	0	0	0	0	0	0	0	0	0	0	0	0	0	0	0	0
AABR07016975.2	0	0	0	0	0	0	0	0	0	0	0	0	0	0	0	0	0	0	0	0	0	0	0	0	0	0	0	0	0
AABR07016976.1	0	0	0	2	0	1	0	0	0	0	0	0	0	0	0	0	1	0	0	0	0	0	0	0	0	0	0	0	0
AABR07016992.1	0	0	0	0	0	0	0	0	0	0	0	0	0	0	0	0	0	0	0	0	0	0	0	0	0	0	0	0	0
AABR07016992.2	0	0	0	0	0	0	0	0	0	0	0	0	0	0	0	0	0	0	0	0	0	0	0	0	0	0	0	0	0
AABR07017006.1	0	0	0	0	0	0	1	0	1	0	8	0	0	0	0	0	0	0	1	0	0	0	0	0	0	0	0	0	0
AABR07017045.1	0	0	0	0	0	0	0	0	0	0	0	0	0	0	0	0	0	0	0	0	0	0	0	0	0	0	0	0	0
AABR07017046.1	332	116	450	158	208	266	420	81	236	565	431	222	559	51	282	278	357	267	516	155	585	325	226	369	261	261	557	384	142
AABR07017103.1	0	0	0	0	0	0	0	0	0	0	0	0	0	0	0	0	0	0	0	0	0	0	0	0	0	0	0	0	0
AABR07017104.1	0	0	0	0	0	0	2	0	1	0	1	0	0	0	5	1	1	0	0	0	1	1	1	0	2	0	0	0	0
AABR07017110.1	2	116	19	93	36	16	9	271	11	6	4	4	13	219	22	9	71	16	16	88	12	19	114	19	9	23	14	18	267
AABR07017113.1	0	0	0	0	0	0	0	0	4	0	0	0	0	0	0	0	0	0	0	0	1	0	1	0	0	0	0	0	0
AABR07017140.1	0	0	0	0	0	0	0	0	0	0	0	0	0	0	1	0	0	0	0	0	0	0	0	0	0	0	0	0	0
AABR07017141.1	0	0	0	0	0	0	0	0	0	0	0	0	0	0	1	0	0	0	0	0	0	0	0	0	0	0	0	0	0
AABR07017145.1	0	0	0	3	3	0	2	0	0	0	0	0	0	0	0	1	0	1	0	6	0	4	0	0	0	1	0	4	0
AABR07017159.1	7	1	18	3	7	15	7	3	5	28	9	7	23	2	14	2	6	18	15	7	20	10	9	19	20	8	13	7	1
AABR07017159.2	0	0	0	0	0	0	0	0	0	0	0	0	0	0	0	0	0	0	0	0	0	0	0	0	0	0	0	0	0
AABR07017176.1	0	0	0	0	0	0	0	0	0	0	0	0	0	0	0	0	0	0	0	0	0	0	0	0	0	0	0	0	0
AABR07017189.1	0	0	0	0	0	0	0	0	0	0	0	0	0	0	0	0	0	0	0	0	0	0	0	0	0	0	0	0	0
AABR07017197.1	0	0	0	0	0	0	0	0	0	0	0	0	0	0	0	0	0	0	0	2	0	1	0	0	0	0	0	0	0
AABR07017198.1	0	0	0	0	0	0	0	0	0	0	0	0	0	0	0	0	0	0	0	0	0	0	0	0	0	0	0	0	0
AABR07017198.2	0	0	0	0	0	0	0	0	0	0	0	0	0	0	0	0	0	0	0	0	0	0	0	0	0	0	0	0	0
AABR07017200.1	0	1	0	0	0	0	0	0	0	0	0	0	0	0	1	0	0	0	1	1	0	0	0	1	1	1	3	0	0
AABR07017208.1	0	0	0	0	0	0	0	0	0	0	0	0	0	0	0	0	0	0	0	0	0	0	0	0	0	0	0	0	0
AABR07017208.2	0	0	0	0	0	0	0	0	0	0	0	0	0	0	0	0	0	0	0	0	0	0	0	0	0	0	0	0	0
AABR07017227.1	0	0	0	0	0	0	0	0	0	0	0	0	0	0	0	0	0	0	0	0	0	0	0	0	0	0	0	0	0
AABR07017236.1	0	0	0	0	0	0	0	0	0	0	0	0	0	0	0	0	0	0	1	0	0	0	0	0	0	0	1	1	1
AABR07017236.2	46	14	36	16	42	40	29	10	63	26	40	47	36	14	58	46	48	25	54	7	49	26	27	37	68	20	94	37	6
AABR07017237.1	0	0	0	0	0	0	0	0	0	0	0	0	0	0	0	0	0	0	0	0	0	0	0	0	0	0	0	0	0
AABR07017237.2	0	0	0	0	0	0	0	0	0	0	0	0	0	0	0	1	0	0	0	0	0	0	0	1	0	0	0	0	0
AABR07017237.3	0	0	0	1	0	0	0	0	0	0	0	0	0	0	0	0	0	0	0	0	0	0	0	0	0	0	0	0	0
AABR07017238.1	0	0	0	0	0	0	0	0	0	0	0	0	0	0	0	0	0	0	0	0	0	0	0	0	0	0	0	0	0
AABR07017241.1	4	2	16	0	10	3	0	0	1	0	1	2	5	0	4	3	5	0	0	0	0	3	4	8	0	4	11	2	0
AABR07017250.1	0	2	1	0	0	0	2	1	2	3	0	1	1	0	0	1	3	1	0	2	1	1	0	1	1	2	0	5	1
AABR07017253.1	0	0	0	0	0	0	0	0	0	0	0	0	0	0	0	1	0	0	0	0	0	0	0	0	0	0	0	0	0
AABR07017259.1	0	0	0	0	0	0	0	0	0	0	0	0	0	0	0	0	0	0	0	0	0	0	0	0	0	0	0	0	0
AABR07017266.1	0	0	1	0	0	0	0	0	0	0	0	0	0	0	0	0	0	0	0	0	0	0	0	0	0	0	0	0	0
AABR07017268.1	0	0	1	2	0	7	3	0	2	4	0	0	0	1	1	0	0	2	3	0	11	7	0	8	11	5	17	2	1
AABR07017269.1	0	0	0	0	0	0	0	0	0	0	0	0	0	0	0	0	0	0	0	0	0	0	0	0	0	0	0	0	0
AABR07017270.1	0	0	0	0	0	0	0	0	0	0	0	0	0	0	0	0	0	0	0	0	0	0	0	0	0	0	0	0	0
AABR07017296.1	0	0	0	0	0	0	0	0	0	0	0	0	0	0	0	0	0	0	0	0	0	0	0	0	0	0	0	0	0
AABR07017308.1	0	0	0	0	0	0	0	0	0	0	0	0	0	0	0	0	0	0	0	0	0	0	0	0	0	0	0	0	0
AABR07017491.1	0	0	0	0	0	0	0	0	0	0	0	0	0	0	0	0	0	0	0	0	0	0	0	0	0	0	0	0	0
AABR07017506.1	4	0	2	0	1	1	0	0	0	2	4	0	4	1	0	0	0	0	0	0	0	0	0	0	2	0	0	1	0
AABR07017511.1	0	0	0	0	0	0	0	0	0	0	0	0	0	0	0	0	0	0	0	0	0	0	0	0	0	0	0	0	0
AABR07017512.1	0	0	0	0	0	0	0	0	0	0	4	0	0	0	2	1	0	0	0	0	1	0	0	0	0	0	0	0	0
AABR07017513.1	0	0	0	0	0	0	0	0	0	0	0	0	0	0	0	0	0	0	0	0	0	0	0	0	0	0	0	0	0
AABR07017527.1	0	0	0	0	0	0	0	0	0	0	0	0	0	0	0	0	0	0	0	0	0	0	0	0	0	0	0	0	0
AABR07017528.1	0	0	0	0	0	0	0	0	0	0	0	0	0	0	0	0	0	0	0	0	0	0	0	0	0	0	0	0	0
AABR07017540.1	0	0	0	0	0	0	0	0	0	0	0	0	0	0	0	0	0	0	0	0	0	0	0	0	0	0	0	0	0
AABR07017576.1	0	0	0	1	0	0	0	2	0	0	0	0	0	0	0	0	0	0	0	2	0	0	0	0	0	0	0	0	0
AABR07017595.1	0	0	0	0	0	0	0	0	0	0	0	0	0	0	0	0	0	0	0	0	0	0	0	0	0	0	0	0	0
AABR07017597.1	0	0	0	0	0	0	0	0	0	0	0	0	0	0	0	4	0	0	0	0	0	0	0	0	0	0	0	0	0
AABR07017597.2	0	0	0	0	0	0	0	0	0	0	0	0	0	0	0	5	0	0	0	0	0	0	0	0	0	0	0	0	0
AABR07017599.1	0	0	0	0	0	0	0	0	0	0	0	0	0	0	1	0	0	0	0	0	0	0	0	0	0	0	0	0	0
AABR07017604.1	0	0	0	0	0	0	0	0	0	0	0	0	0	0	0	0	0	0	1	0	0	0	0	0	0	0	0	1	0
AABR07017610.1	0	3	1	0	6	0	0	0	0	0	0	0	0	0	0	3	0	0	0	0	0	1	0	1	0	1	0	2	0
AABR07017617.1	0	0	0	0	0	0	0	0	0	0	0	0	0	0	0	0	0	0	0	0	0	0	0	0	0	0	0	0	0
AABR07017617.2	0	0	0	0	0	0	0	0	0	0	0	0	0	0	0	0	0	0	0	0	0	0	0	0	0	0	0	0	0
AABR07017623.1	0	0	0	0	0	0	0	0	0	0	0	0	0	0	0	0	0	0	0	0	0	0	0	0	0	0	0	0	0
AABR07017623.2	0	0	0	0	0	0	0	0	0	0	0	0	0	0	0	0	0	0	0	0	0	0	0	0	0	0	0	0	0
AABR07017624.1	0	0	0	0	0	0	0	0	0	0	0	0	0	0	0	0	0	0	0	0	0	0	0	0	0	0	0	0	0
AABR07017624.2	0	0	1	0	0	0	0	0	0	0	0	0	0	0	0	0	0	1	0	0	0	1	0	0	0	0	0	1	0
AABR07017626.1	0	0	0	0	0	0	0	0	0	0	0	0	0	0	0	0	0	0	0	0	0	0	0	0	0	0	0	0	0
AABR07017634.1	0	0	0	0	0	0	0	0	0	0	0	0	0	0	0	0	0	0	0	0	0	1	0	0	0	0	0	1	0
AABR07017635.1	0	0	0	0	0	0	0	0	0	0	0	0	0	0	0	0	0	0	0	0	0	0	0	0	0	0	0	0	0
AABR07017635.2	0	0	2	3	0	0	0	0	0	0	1	1	0	0	0	2	0	0	0	0	2	1	3	1	0	0	6	4	0
AABR07017639.1	0	0	0	0	0	0	0	0	0	0	0	0	0	0	0	0	0	0	0	0	0	0	0	0	0	0	0	0	0
AABR07017639.2	0	0	0	0	0	0	0	0	0	0	0	0	0	0	0	0	0	0	0	0	0	0	0	0	0	0	0	0	0
AABR07017647.1	0	0	0	0	0	0	0	0	0	0	0	0	0	0	0	0	0	0	0	0	0	0	0	0	0	0	0	0	0
AABR07017649.1	0	0	0	0	0	0	0	0	0	0	0	0	0	0	0	0	0	0	0	0	0	0	0	0	0	0	0	0	0
AABR07017649.2	0	0	0	0	0	0	0	0	0	0	0	0	0	0	0	0	0	0	0	9	0	3	0	0	0	0	2	0	0
AABR07017650.1	0	0	0	0	0	0	0	0	0	0	0	0	0	0	0	0	0	0	0	0	0	0	0	0	0	0	0	0	0
AABR07017656.1	0	0	0	0	0	0	0	0	0	0	0	0	0	0	0	0	0	0	0	0	0	0	0	0	0	0	0	0	0
AABR07017657.1	0	0	0	0	0	0	0	0	0	0	0	0	0	0	0	0	0	0	0	0	0	0	0	0	0	0	0	0	0
AABR07017658.1	0	0	0	0	0	0	0	0	0	0	0	0	0	0	0	0	0	0	0	0	0	0	0	0	0	0	0	0	0
AABR07017658.2	0	0	0	0	0	0	0	0	0	0	0	0	0	0	0	0	0	0	0	0	0	0	0	0	0	0	0	0	0
AABR07017662.1	0	0	0	0	0	0	0	0	0	0	0	0	0	0	0	0	0	0	0	0	0	0	0	0	0	0	0	0	0
AABR07017662.2	0	0	0	0	0	0	0	0	0	0	0	0	0	0	0	0	0	0	0	0	0	0	0	0	0	0	0	0	0
AABR07017662.3	0	0	0	0	0	0	0	0	0	0	0	0	0	0	0	0	0	0	0	0	0	0	0	0	0	0	0	0	0
AABR07017662.4	0	0	0	0	0	0	0	0	0	0	0	0	0	0	0	0	0	0	0	0	0	0	0	0	0	0	0	0	0
AABR07017669.1	0	0	0	0	0	0	0	0	0	3	0	0	0	0	0	0	0	0	2	0	0	1	0	0	0	0	0	1	0
AABR07017669.2	0	0	0	0	0	0	0	0	0	0	0	0	0	0	0	2	0	0	0	0	0	0	0	0	0	0	0	0	0
AABR07017676.1	0	0	0	0	0	0	0	0	0	0	0	0	0	0	0	0	0	0	0	0	0	0	0	0	0	0	0	0	0
AABR07017676.2	0	0	0	0	0	0	0	0	0	0	0	0	0	0	0	1	0	0	0	0	0	0	0	0	0	0	0	0	0
AABR07017677.1	0	0	0	0	0	0	0	0	0	0	0	0	0	0	0	0	0	0	0	0	0	0	0	0	0	0	0	0	0
AABR07017681.1	0	0	0	0	0	0	0	0	0	0	0	0	0	0	0	0	0	0	0	0	0	0	0	0	0	0	0	0	0
AABR07017693.1	0	0	0	0	0	0	0	0	0	0	0	0	0	0	0	0	0	0	0	0	0	0	0	0	0	0	0	0	0
AABR07017693.2	0	0	0	0	0	0	2	0	0	0	0	0	0	0	0	3	0	0	0	0	1	0	1	0	0	0	0	0	0
AABR07017693.3	0	0	0	0	0	0	0	0	0	0	0	0	0	0	0	0	0	0	0	0	0	0	0	0	0	0	0	0	0
AABR07017701.1	4	0	0	0	0	0	0	0	0	0	0	0	0	0	0	0	0	0	0	0	0	0	0	0	0	0	0	0	0
AABR07017707.1	12	0	0	1	0	0	1	0	0	0	0	1	0	0	0	5	4	0	0	0	0	3	0	0	0	0	0	2	0
AABR07017714.1	0	0	0	0	0	0	0	0	0	0	0	0	0	0	0	0	0	0	0	0	0	0	0	0	0	0	0	0	0
AABR07017714.2	0	0	0	0	0	0	0	0	0	0	0	0	0	0	0	0	0	0	0	0	0	0	0	0	0	0	0	0	0
AABR07017716.1	0	0	0	0	0	0	0	0	0	0	0	0	0	0	0	0	0	1	0	0	0	0	0	0	0	0	0	2	0
AABR07017733.1	0	0	0	0	0	0	0	0	0	0	0	0	0	0	0	0	0	0	0	0	0	0	0	0	0	0	0	0	0
AABR07017735.1	0	0	0	0	0	0	0	0	0	0	0	0	0	0	0	0	0	0	0	1	0	0	0	1	0	0	1	1	0
AABR07017737.1	0	0	0	0	0	0	0	0	0	0	0	0	0	0	0	3	0	4	0	0	0	0	0	0	0	0	0	0	0
AABR07017745.1	0	0	0	0	0	0	0	0	0	0	0	0	0	0	0	0	0	0	0	0	0	0	0	0	0	0	0	0	0
AABR07017745.2	0	0	0	0	0	0	0	0	0	0	0	0	0	0	0	0	0	0	0	0	0	0	0	0	0	0	0	0	0
AABR07017745.3	1	0	0	0	0	1	0	0	0	0	0	0	0	0	0	1	0	2	0	0	0	0	0	3	0	1	5	0	0
AABR07017745.4	0	0	0	0	0	0	0	0	0	0	0	0	0	0	0	0	0	0	0	0	0	0	0	0	2	0	1	0	0
AABR07017748.1	0	0	0	0	0	0	0	0	0	0	0	0	0	0	0	0	0	0	0	0	0	0	0	0	0	0	2	0	0
AABR07017748.2	0	0	0	0	0	0	0	0	0	0	0	0	0	0	0	0	0	0	0	0	0	0	0	0	0	0	0	0	0
AABR07017763.1	0	0	0	0	0	0	0	0	0	0	0	0	0	0	0	0	0	0	0	0	0	0	0	0	0	0	0	0	0
AABR07017763.2	0	0	0	0	0	0	0	0	0	0	0	0	0	0	0	0	0	0	0	0	0	0	0	0	0	0	0	0	0
AABR07017765.1	0	0	0	0	0	0	0	0	0	0	0	0	0	0	0	0	0	0	0	0	0	1	0	0	0	0	0	0	0
AABR07017768.1	0	0	0	0	0	0	0	0	0	0	0	0	0	0	1	0	0	0	0	0	0	0	0	0	0	0	0	0	0
AABR07017768.2	0	0	0	0	0	0	1	0	0	0	0	0	0	0	0	0	0	0	0	0	0	0	0	0	0	1	0	0	0
AABR07017768.3	0	0	0	0	0	0	0	0	0	0	0	0	0	0	0	0	0	0	0	0	0	0	0	0	0	0	0	0	0
AABR07017768.4	0	0	0	0	0	0	0	0	0	0	0	0	0	0	0	0	0	0	0	0	0	0	0	0	0	0	0	0	0
AABR07017768.5	6	0	1	0	0	0	4	0	0	0	0	0	0	1	0	4	0	0	1	0	0	0	0	0	0	0	0	0	1
AABR07017768.6	0	0	0	0	0	0	0	0	0	0	0	0	0	0	0	0	0	0	0	0	1	0	0	0	0	1	0	1	0
AABR07017768.7	0	0	0	0	0	0	0	0	0	0	0	0	0	0	0	0	0	0	0	0	0	0	0	0	0	0	0	0	0
AABR07017768.8	0	0	0	0	0	0	0	0	0	0	0	0	0	0	0	0	0	0	0	0	0	0	0	0	0	0	0	0	0
AABR07017769.1	0	0	0	0	0	0	0	0	0	0	0	0	0	0	0	0	0	0	0	0	0	0	0	0	0	0	0	0	0
AABR07017770.1	0	0	0	0	0	0	0	0	0	0	0	0	0	0	0	0	0	0	0	0	0	0	0	0	0	0	0	0	0
AABR07017770.2	0	0	0	0	0	0	0	0	0	0	0	0	0	0	0	0	0	0	0	0	0	0	0	0	0	0	0	0	0
AABR07017772.1	0	0	0	0	0	0	0	0	0	0	0	0	0	0	0	0	0	0	0	0	2	0	0	0	0	0	0	0	0
AABR07017773.1	0	0	0	0	0	0	0	0	0	0	0	0	0	0	0	0	0	0	0	0	0	0	0	0	0	0	0	0	0
AABR07017781.1	0	0	0	0	0	0	0	0	0	0	0	0	0	0	0	0	0	0	0	0	0	0	0	0	0	0	0	0	0
AABR07017783.1	0	0	0	0	0	0	0	0	0	0	0	0	0	0	0	0	0	0	0	0	0	0	0	0	0	0	0	0	0
AABR07017783.2	0	0	0	0	0	0	0	0	0	0	0	0	0	0	0	0	0	0	0	0	0	0	0	0	0	1	0	0	0
AABR07017783.3	0	0	0	0	0	0	0	0	0	0	0	0	0	0	0	0	0	0	0	0	0	0	0	0	0	0	0	0	0
AABR07017783.4	0	0	0	0	0	0	0	0	0	0	0	0	0	0	0	0	0	0	0	0	0	0	0	0	0	0	0	0	0
AABR07017786.1	0	0	0	0	0	0	0	0	0	0	0	0	0	0	0	0	0	0	0	0	0	0	0	0	0	0	0	0	0
AABR07017789.1	0	0	0	0	0	0	0	0	2	0	0	0	0	0	0	0	0	0	0	0	0	0	0	0	0	0	0	0	0
AABR07017798.1	0	0	0	0	0	0	0	0	0	0	0	0	0	0	0	0	0	0	0	0	0	0	0	0	0	0	0	0	0
AABR07017798.2	0	0	0	0	0	0	0	0	0	0	0	0	0	0	0	0	0	0	0	0	0	0	0	0	0	0	0	0	0
AABR07017798.3	0	0	0	0	0	0	0	0	0	0	0	0	0	0	0	0	0	0	0	0	0	0	0	0	0	0	0	0	0
AABR07017804.1	0	0	0	0	0	0	0	0	0	0	0	0	0	0	0	0	0	0	0	0	0	0	0	0	0	0	0	0	0
AABR07017809.1	0	0	0	0	0	1	1	0	0	0	0	0	0	0	0	0	0	0	0	0	0	0	0	0	0	0	0	0	0
AABR07017812.1	0	0	0	0	0	0	0	0	0	0	0	0	0	0	0	0	0	0	0	0	0	0	0	0	0	0	0	0	0
AABR07017814.1	0	0	0	0	0	0	0	0	0	0	0	0	0	0	0	0	0	0	0	0	0	0	1	0	0	0	0	0	0
AABR07017815.1	0	0	0	0	0	0	0	0	0	0	0	0	0	0	0	0	0	0	0	0	0	0	0	0	0	0	0	0	0
AABR07017818.1	0	0	0	0	0	0	0	0	0	0	0	0	0	0	0	0	0	0	0	0	0	0	0	0	0	0	0	0	0
AABR07017824.1	0	0	0	0	0	0	0	0	0	0	0	0	0	0	0	0	0	0	0	0	0	1	0	0	0	0	0	0	0
AABR07017824.2	0	0	0	0	0	0	0	0	0	0	0	0	0	0	0	0	0	0	0	0	0	0	0	0	0	0	0	0	1
AABR07017825.1	0	0	0	0	0	0	0	0	0	0	0	0	0	0	0	0	0	0	0	0	0	0	0	0	0	0	0	0	0
AABR07017825.2	0	0	0	0	0	0	0	0	0	0	0	0	0	0	0	0	0	0	0	0	0	0	0	0	0	0	0	0	0
AABR07017825.3	0	0	0	0	0	0	0	0	0	0	0	0	0	0	0	0	0	0	0	0	0	0	0	0	0	0	0	0	0
AABR07017825.4	0	0	0	0	0	0	0	0	0	0	0	0	0	0	0	0	0	0	0	0	0	0	0	0	0	0	0	0	0
AABR07017825.5	0	0	0	0	0	0	0	0	0	0	0	0	0	0	0	0	0	1	0	3	0	0	0	0	0	0	2	0	0
AABR07017825.6	0	0	0	0	0	0	0	0	0	0	0	0	0	0	0	0	0	0	0	0	0	0	0	0	0	0	0	0	0
AABR07017825.7	0	0	0	0	6	0	6	0	0	0	1	0	0	0	0	0	0	2	0	0	0	0	0	0	0	1	2	0	0
AABR07017830.1	0	0	0	0	0	0	1	0	0	0	0	1	0	0	0	1	0	0	0	0	0	0	0	0	0	0	0	1	0
AABR07017831.1	0	0	0	0	0	0	0	0	0	0	0	0	0	0	0	0	0	0	0	0	0	0	0	0	0	0	0	0	0
AABR07017833.1	0	0	0	0	0	0	0	0	0	0	0	0	0	0	0	0	0	0	0	0	0	0	0	0	0	0	0	0	0
AABR07017838.1	0	0	0	0	0	0	0	0	0	0	0	0	0	0	0	0	0	4	0	0	0	0	0	0	0	0	0	0	0
AABR07017838.2	0	0	0	0	0	0	0	0	0	0	0	0	0	0	0	0	0	0	0	0	0	0	0	0	0	0	0	0	0
AABR07017841.1	0	0	0	0	0	0	0	0	0	0	0	0	0	0	0	0	0	0	0	0	0	0	0	0	0	0	0	0	0
AABR07017841.2	0	0	0	0	0	0	0	0	0	0	0	0	0	0	0	0	0	0	0	0	0	0	0	0	0	0	0	0	0
AABR07017846.1	0	0	0	6	8	0	0	0	0	0	0	0	0	0	1	22	0	1	0	0	1	1	3	1	1	0	2	0	1
AABR07017849.1	0	0	0	0	0	0	0	0	0	0	0	0	0	0	0	0	0	0	0	0	0	0	0	0	0	0	0	0	0
AABR07017850.1	0	0	0	0	3	0	3	1	0	0	0	0	0	0	1	3	0	0	0	0	0	0	0	0	0	0	8	0	0
AABR07017855.1	0	0	0	0	0	0	0	0	0	0	0	0	0	0	0	0	0	0	0	0	0	0	0	0	0	0	0	0	0
AABR07017868.1	0	2	7	0	0	0	0	0	0	0	0	4	0	0	0	1	0	5	0	0	1	4	1	1	0	0	0	5	1
AABR07017868.2	1	0	0	1	0	0	0	0	0	0	0	0	0	0	0	0	0	1	0	0	0	0	1	0	0	0	0	0	0
AABR07017868.3	0	0	0	0	0	0	1	0	1	0	0	0	0	1	0	1	0	3	6	0	0	3	1	5	0	0	3	1	0
AABR07017868.4	1	0	1	0	0	0	0	0	1	0	0	0	0	0	0	0	0	8	0	2	0	1	0	4	1	0	0	2	2
AABR07017868.5	0	0	0	0	0	0	0	0	0	0	0	0	0	0	0	0	0	0	0	0	0	0	0	0	0	0	0	0	0
AABR07017870.1	0	0	0	0	0	0	0	0	0	0	0	0	0	0	0	0	0	0	0	0	0	0	0	0	0	0	0	0	0
AABR07017870.2	0	0	0	0	0	0	0	0	0	0	0	0	0	0	0	0	0	0	0	0	0	0	0	1	0	0	0	0	0
AABR07017872.1	0	0	0	0	0	0	0	0	0	0	0	0	0	0	0	0	0	0	0	0	0	0	0	1	0	0	0	0	0
AABR07017874.1	0	0	0	0	1	0	0	0	0	0	0	0	0	0	0	0	1	0	0	2	0	0	0	6	6	0	2	2	0
AABR07017875.1	0	0	1	1	0	0	0	0	0	0	0	0	0	0	0	0	0	0	0	0	0	0	0	0	0	0	0	0	0
AABR07017878.1	0	0	0	0	0	0	0	0	0	0	0	0	0	0	0	0	0	0	0	0	0	0	0	0	0	0	0	0	0
AABR07017892.1	0	0	0	0	0	0	0	0	0	0	0	0	0	0	0	0	0	0	0	0	0	0	0	0	0	0	0	1	0
AABR07017895.1	0	0	0	0	0	0	0	0	0	0	0	0	0	0	0	0	0	0	0	0	0	0	0	0	0	0	0	0	0
AABR07017900.1	0	0	0	0	0	0	0	0	0	0	0	0	0	0	0	0	0	0	0	0	0	0	0	0	0	0	0	0	0
AABR07017901.1	0	0	0	0	0	0	0	0	0	0	0	0	0	0	0	0	1	1	0	2	0	2	0	0	0	0	5	3	0
AABR07017902.1	167	70	106	198	150	65	164	22	346	208	86	247	241	28	236	639	252	207	246	140	387	294	161	263	98	192	316	299	113
AABR07017902.2	0	0	0	0	0	0	0	0	0	0	0	0	0	0	0	0	0	0	0	0	0	0	0	0	0	0	0	0	0
AABR07017902.3	0	1	0	1	0	0	0	0	0	0	0	1	0	0	0	0	8	0	0	1	2	4	0	0	0	0	0	0	4
AABR07017912.1	0	0	0	0	0	0	0	0	0	0	0	0	0	0	0	0	0	0	0	0	0	0	0	0	0	0	0	0	0
AABR07017917.1	0	0	0	0	0	0	0	0	0	0	0	0	0	0	0	0	0	0	0	0	0	0	0	0	0	0	0	0	0
AABR07017922.1	0	0	0	0	1	0	0	0	0	0	0	0	0	0	0	0	1	1	0	1	0	0	0	0	0	2	6	2	0
AABR07017936.1	0	0	0	0	0	0	0	0	0	0	0	0	0	0	0	0	0	0	0	0	0	0	0	0	0	0	0	0	0
AABR07017958.1	0	0	0	0	0	0	0	0	0	0	0	0	0	0	0	0	0	0	0	0	0	0	0	0	0	0	0	0	0
AABR07017999.1	85	8	48	1	50	63	24	1	23	49	84	45	62	7	36	22	13	6	26	8	21	28	3	8	42	14	6	7	2
AABR07018016.1	0	0	0	0	0	0	0	0	0	0	0	0	0	0	0	0	0	0	0	0	0	0	0	0	0	0	0	0	0
AABR07018028.1	0	0	0	0	0	0	0	0	0	0	0	0	0	0	0	0	0	0	0	0	0	0	0	0	0	0	0	0	0
AABR07018038.1	1480	1644	2447	1689	2265	1700	2970	393	2187	2393	2747	2167	2039	455	2059	2947	2477	2807	2386	1507	2896	2832	1206	2916	1937	2572	2704	2985	956
AABR07018038.2	136	110	241	128	167	143	225	34	173	175	202	155	157	28	184	288	179	182	207	111	276	265	93	200	207	159	244	266	42
AABR07018048.1	8	4	5	16	4	5	8	3	2	6	8	3	2	1	11	10	12	15	24	7	12	11	3	9	5	11	5	10	1
AABR07018048.2	0	0	0	0	0	0	0	0	0	0	0	0	0	0	0	0	0	0	0	0	0	0	0	0	0	0	0	0	0
AABR07018050.1	0	18	0	7	1	0	2	13	0	0	0	0	0	7	0	0	2	1	0	11	2	0	8	1	0	2	3	0	7
AABR07018050.2	0	0	0	0	0	0	0	0	0	0	0	0	0	0	0	0	0	0	0	0	0	0	0	0	0	0	0	0	0
AABR07018053.1	0	0	0	0	0	0	0	0	0	0	0	0	0	0	0	0	0	0	0	0	0	0	0	0	0	0	0	0	0
AABR07018058.1	0	0	0	2	0	0	0	2	0	0	0	0	0	0	0	1	1	1	0	1	0	0	0	0	0	0	0	0	2
AABR07018062.1	0	0	0	0	0	0	0	0	0	0	0	0	0	0	0	0	0	0	0	0	0	0	0	0	0	0	0	0	0
AABR07018062.2	0	0	0	0	0	0	0	0	0	0	0	0	0	0	0	0	0	0	0	0	0	0	0	0	0	0	0	0	0
AABR07018064.1	1	0	0	0	0	0	2	0	0	0	0	5	4	0	1	2	2	2	4	0	4	0	1	1	7	4	7	2	0
AABR07018078.1	141	123	153	178	170	30	290	38	259	42	111	323	152	63	296	385	253	255	326	235	377	246	186	191	91	295	195	413	199
AABR07018087.1	0	0	0	0	0	0	0	0	0	0	0	0	0	0	0	0	0	0	0	0	0	0	0	0	0	0	0	0	0
AABR07018100.1	0	0	0	0	0	0	0	0	0	0	0	0	0	0	0	0	0	0	0	0	0	0	0	0	0	0	0	0	0
AABR07018115.1	0	0	1	0	0	0	0	0	1	0	0	0	0	0	0	0	0	0	0	0	0	0	0	0	0	0	0	0	0
AABR07018115.2	0	4	0	2	0	0	0	0	0	0	0	0	0	0	0	0	0	0	0	0	0	0	0	0	0	0	0	0	0
AABR07018115.3	0	0	0	0	0	0	1	0	0	0	0	0	0	0	0	0	0	0	0	0	1	0	0	0	0	0	0	0	0
AABR07018116.1	0	0	0	0	0	0	0	0	0	1	0	0	0	0	0	0	0	0	0	0	0	0	0	0	0	0	0	0	0
AABR07018119.1	0	0	0	0	0	0	0	0	0	0	0	0	0	0	0	0	0	0	0	0	0	0	0	0	0	0	0	0	0
AABR07018119.2	0	0	0	0	0	0	0	0	0	0	0	0	0	0	0	0	0	0	0	0	0	0	0	0	0	0	0	0	0
AABR07018124.1	0	0	0	0	0	0	0	0	0	0	0	0	0	0	0	0	0	0	0	0	0	0	0	1	0	0	0	0	0
AABR07018124.2	0	0	0	0	0	0	0	0	0	0	0	0	0	0	0	0	0	0	0	0	0	0	0	0	0	0	0	0	0
AABR07018128.1	5	5	3	3	0	0	3	0	2	0	5	1	2	3	9	8	6	1	0	1	4	3	1	4	2	4	3	6	1
AABR07018132.1	0	0	0	0	0	0	0	0	0	0	0	1	0	0	0	0	0	0	0	0	0	0	0	0	0	0	0	0	0
AABR07018155.1	0	0	1	2	1	0	2	0	2	1	4	0	0	0	0	2	3	0	4	0	0	5	0	1	8	1	9	1	2
AABR07018164.1	0	0	0	0	0	0	0	0	0	0	0	0	0	0	0	0	0	0	0	0	0	1	0	0	0	0	0	0	0
AABR07018167.1	0	0	0	0	0	0	0	0	1	0	0	0	0	0	1	0	0	0	0	0	0	0	0	0	0	1	0	2	0
AABR07018170.1	0	0	0	0	0	0	0	0	0	0	0	0	0	0	0	0	0	0	0	0	0	0	0	0	0	0	0	0	0
AABR07018183.1	0	0	0	0	0	0	0	1	0	0	0	0	0	0	0	0	0	0	0	0	0	0	0	0	0	0	0	0	0
AABR07018191.1	0	0	0	0	0	0	0	0	0	0	0	0	0	0	0	0	0	0	0	0	0	0	0	0	0	0	0	0	0
AABR07018197.1	0	0	0	0	0	0	0	0	0	0	0	2	0	0	0	0	0	0	0	0	0	0	0	1	8	0	0	0	0
AABR07018198.1	0	0	0	0	0	0	0	0	0	0	0	0	0	0	0	0	0	0	0	0	0	0	0	0	0	0	0	0	0
AABR07018198.2	0	0	0	0	0	0	0	0	0	0	0	0	0	0	0	0	0	0	0	0	0	0	0	0	0	0	0	0	0
AABR07018218.1	0	0	0	0	0	0	0	0	0	0	0	0	0	0	0	0	0	0	0	0	0	0	0	0	0	0	0	0	0
AABR07018226.1	0	0	0	0	0	0	2	0	0	0	0	0	0	0	0	0	0	0	0	0	0	0	0	0	0	0	0	0	0
AABR07018226.2	0	0	0	0	0	0	0	0	0	0	0	0	0	0	0	0	0	0	0	0	0	0	0	0	0	0	0	0	0
AABR07018244.1	0	4	0	2	4	4	4	0	2	0	0	0	0	1	5	13	5	5	1	2	9	1	4	3	2	5	2	7	1
AABR07018244.2	4	23	3	17	6	8	24	3	13	1	3	10	1	2	11	12	6	19	3	14	17	20	8	37	1	21	7	18	8
AABR07018262.1	0	0	0	0	0	0	0	0	0	0	0	0	0	0	0	0	0	0	0	0	0	0	0	0	0	0	0	0	0
AABR07018262.2	0	0	0	0	0	0	0	0	0	0	0	0	0	0	0	0	0	0	0	0	0	0	0	0	0	0	0	0	0
AABR07018269.1	0	0	0	0	0	0	0	0	0	0	0	0	0	0	0	0	0	0	0	0	0	0	0	0	0	0	0	0	0
AABR07018269.2	0	0	0	1	0	0	0	0	0	0	0	0	0	0	0	0	0	0	0	0	0	0	0	0	0	0	0	0	0
AABR07018272.1	0	0	0	0	0	0	0	0	0	0	0	0	0	0	1	0	0	0	0	0	0	0	0	0	2	0	0	0	0
AABR07018273.1	0	0	0	0	0	0	0	0	0	0	0	0	0	0	0	0	0	0	0	0	0	0	0	0	0	0	0	0	0
AABR07018273.2	0	46	1	55	16	2	8	44	10	27	7	4	18	63	0	5	22	21	15	42	9	21	38	23	4	25	16	14	64
AABR07018290.1	0	0	0	0	0	0	0	0	0	0	0	0	0	0	0	0	0	0	0	0	0	0	0	0	0	0	0	0	0
AABR07018318.1	1	2	3	1	0	0	1	0	1	6	0	0	0	0	0	0	0	0	1	0	1	1	0	4	1	0	1	0	0
AABR07018321.1	490	454	724	408	517	536	678	211	568	870	678	607	763	103	659	647	590	580	679	317	720	625	299	689	505	617	683	693	185
AABR07018321.2	0	0	0	0	0	0	0	0	0	0	0	0	0	0	0	0	0	0	0	0	0	0	0	0	0	0	0	0	0
AABR07018321.3	0	2	3	1	2	0	0	0	2	1	4	1	1	0	1	0	0	0	0	1	6	0	0	5	1	3	6	1	1
AABR07018323.1	60	201	183	218	137	144	108	49	174	86	104	153	186	52	248	204	149	253	95	125	99	254	142	253	82	289	133	305	67
AABR07018326.1	0	0	0	0	0	0	0	0	1	0	0	0	1	0	0	0	0	0	0	0	0	0	0	0	0	0	0	0	0
AABR07018331.1	0	1	0	0	0	0	0	0	0	0	0	0	0	1	0	0	0	0	0	0	0	0	1	0	0	0	1	0	0
AABR07018331.2	0	0	0	3	2	0	0	0	0	0	5	3	0	0	2	3	1	1	0	1	2	2	3	0	0	0	0	0	0
AABR07018342.1	0	0	0	0	0	1	0	0	0	0	0	0	0	0	0	1	0	0	0	0	0	1	0	0	0	0	0	0	0
AABR07018373.1	0	0	0	2	0	0	0	0	0	0	0	0	0	0	0	0	0	0	0	0	0	0	0	0	0	0	0	0	0
AABR07018390.1	0	0	0	0	0	0	0	0	0	0	0	0	0	0	0	0	0	0	0	0	0	0	0	0	0	0	0	0	0
AABR07018416.1	0	0	0	0	0	0	1	0	5	0	0	0	0	0	0	0	0	0	0	0	0	0	0	1	0	1	0	0	0
AABR07018434.1	0	0	0	0	0	0	0	0	0	0	0	0	0	0	0	0	0	0	0	0	0	0	0	0	0	0	0	0	0
AABR07018434.2	0	0	0	0	0	0	0	0	0	0	0	0	0	0	0	0	0	0	0	0	0	0	0	0	0	0	0	0	0
AABR07018434.3	0	0	0	0	0	0	0	0	0	0	0	0	0	0	0	0	0	0	0	0	0	0	0	0	0	0	0	0	0
AABR07018437.1	0	0	0	2	0	0	0	0	0	0	0	0	0	0	0	0	0	0	0	0	0	0	0	0	0	0	0	0	0
AABR07018438.1	0	0	0	0	0	0	0	0	0	0	0	0	0	0	0	0	0	0	0	0	0	0	0	0	0	0	0	0	0
AABR07018447.1	0	0	0	0	0	0	0	0	0	0	0	0	0	0	0	0	0	0	0	0	0	0	0	0	0	0	0	0	0
AABR07018456.1	0	0	0	0	0	0	0	0	0	0	0	0	0	0	0	0	0	0	0	0	0	0	0	0	0	0	0	0	0
AABR07018457.1	0	0	0	0	0	0	1	0	0	0	0	0	4	0	0	0	0	0	1	0	0	0	0	0	0	0	0	0	0
AABR07018459.1	0	0	0	0	4	1	0	0	0	0	4	0	0	0	0	0	0	0	0	0	0	0	0	0	0	0	0	0	0
AABR07018476.1	2	0	5	0	0	0	1	0	1	0	1	0	3	0	0	0	0	0	1	0	2	2	1	0	4	0	3	0	0
AABR07018495.1	1	68	0	44	4	5	5	143	7	0	0	1	1	76	4	12	30	9	1	52	7	0	60	4	1	8	2	2	89
AABR07018495.2	0	0	0	0	0	0	0	0	0	0	0	0	0	0	0	0	0	0	0	0	0	0	0	0	0	0	0	0	0
AABR07018496.1	0	0	0	0	0	0	0	0	0	0	0	0	0	0	0	0	0	0	0	0	0	0	1	0	0	0	0	0	0
AABR07018503.1	0	0	0	0	0	0	0	0	0	0	0	0	0	0	0	0	0	0	0	0	0	0	0	0	0	0	0	0	0
AABR07018503.2	0	0	0	0	0	0	0	0	0	0	0	0	0	0	0	0	0	0	0	0	0	0	0	0	0	0	0	0	0
AABR07018504.1	0	0	0	1	0	0	2	0	0	0	0	0	0	0	0	0	0	0	0	0	0	0	0	0	0	0	0	0	0
AABR07018533.1	3	3	1	2	2	0	5	2	2	0	4	0	0	0	0	4	3	4	0	1	0	6	5	4	1	7	4	2	3
AABR07018556.1	0	0	0	0	0	1	0	0	1	0	0	0	0	0	0	0	0	0	0	0	0	0	0	0	0	0	0	0	0
AABR07018574.1	0	0	0	0	0	0	0	0	0	0	0	0	0	0	0	0	0	0	0	0	0	0	0	0	0	0	0	0	0
AABR07018627.1	0	0	0	0	0	0	0	0	0	0	0	0	0	0	0	0	0	0	0	0	0	0	0	0	0	0	0	0	0
AABR07018646.1	0	0	0	0	0	0	0	0	0	0	0	0	0	0	0	0	0	0	0	0	0	0	0	0	0	0	0	0	0
AABR07018690.1	0	0	0	0	0	0	0	0	0	0	0	0	0	0	0	0	0	0	0	0	0	0	0	0	0	0	0	0	0
AABR07018764.1	0	0	0	0	0	0	0	0	0	0	0	0	0	0	0	0	0	0	0	0	0	0	0	0	0	0	0	0	0
AABR07018792.1	1	1	0	1	0	0	0	0	0	0	0	2	0	2	0	0	1	0	0	0	0	0	1	0	0	0	0	1	0
AABR07018807.1	0	0	0	0	0	0	0	0	0	0	0	0	0	0	0	0	0	0	0	0	0	0	0	0	0	0	0	0	0
AABR07018837.1	0	0	0	0	0	0	0	0	0	0	0	0	0	0	0	0	0	0	0	0	0	0	0	0	0	0	0	0	0
AABR07018857.1	2	11	1	12	5	2	2	11	1	0	0	0	0	23	0	4	0	1	6	3	1	1	0	1	6	1	5	0	19
AABR07018976.1	0	0	0	0	0	0	0	0	0	0	0	0	0	0	0	0	1	0	0	0	0	0	0	0	0	0	1	0	0
AABR07019019.1	0	0	0	0	0	0	0	0	0	0	0	0	0	0	0	0	0	0	0	0	0	0	0	0	0	0	0	0	0
AABR07019020.1	0	0	0	0	0	0	0	0	0	0	0	0	0	0	0	0	0	0	0	0	0	0	0	0	0	0	0	0	0
AABR07019061.1	5	13	2	18	5	5	17	13	28	16	1	11	9	3	29	25	8	17	12	13	17	21	10	11	4	23	17	16	3
AABR07019083.1	369	259	512	308	818	636	1234	57	339	399	458	715	503	53	553	820	267	204	314	124	381	447	196	461	248	391	332	474	74
AABR07019083.2	16	5	27	7	42	39	42	0	5	32	23	44	39	1	23	27	5	2	15	6	15	11	4	9	9	9	11	6	1
AABR07019085.1	903	522	1459	538	837	607	877	188	1083	1081	1370	857	985	194	1051	1047	1041	829	1112	637	1104	972	534	1104	1018	1040	1499	1066	338
AABR07019086.1	799	116	784	132	726	542	225	61	338	586	980	773	746	61	486	368	198	144	379	150	288	252	101	296	359	272	394	273	54
AABR07019088.1	127	42	131	47	40	52	86	14	135	144	128	40	94	23	75	163	135	117	202	65	173	137	56	142	151	149	278	178	30
AABR07019091.1	0	4	4	1	8	1	10	1	6	1	0	3	1	1	2	4	4	7	1	9	4	9	4	13	7	1	2	11	7
AABR07019099.1	0	0	0	0	0	0	0	0	0	0	0	0	0	0	0	0	0	0	0	0	0	0	0	0	0	0	0	0	0
AABR07019102.1	0	2	0	6	0	0	0	1	0	0	0	0	0	0	0	0	0	0	0	1	0	0	0	0	0	0	0	0	2
AABR07019116.1	0	0	0	0	0	0	0	0	0	0	0	0	0	0	0	0	0	0	0	0	0	0	0	0	0	0	0	0	0
AABR07019116.2	0	0	0	0	0	0	0	0	0	0	0	0	0	0	0	0	0	0	0	0	0	0	0	0	0	0	0	0	0
AABR07019120.1	0	0	0	0	0	0	0	0	0	0	0	0	0	0	0	0	0	0	0	0	0	0	0	0	0	0	0	0	0
AABR07019137.1	0	7	12	4	3	2	6	8	8	8	10	5	7	3	8	24	9	28	11	13	13	17	5	28	2	15	13	5	14
AABR07019140.1	0	0	0	0	0	0	0	0	0	0	0	0	0	0	0	0	0	0	0	0	0	0	0	0	0	0	0	0	1
AABR07019155.1	0	0	0	0	0	0	0	0	0	0	0	0	0	0	0	0	0	0	0	0	0	0	0	0	0	0	0	0	0
AABR07019209.1	115	133	280	122	87	80	745	44	218	319	183	101	217	16	129	248	378	223	462	124	299	263	146	303	167	147	527	327	80
AABR07019209.2	75	54	150	50	81	72	347	8	109	159	167	110	128	9	96	81	127	104	220	32	187	137	73	102	96	70	223	114	43
AABR07019230.1	0	0	0	0	0	0	0	0	0	0	0	0	0	0	0	0	0	0	0	0	0	0	0	0	0	0	0	0	0
AABR07019243.1	0	0	0	0	0	0	0	0	0	0	0	0	0	0	0	0	0	0	0	0	0	0	0	0	0	0	0	0	0
AABR07019253.1	0	0	0	0	0	0	0	0	0	0	0	0	0	0	0	0	0	0	0	0	0	0	0	0	0	0	0	0	0
AABR07019254.1	0	0	0	0	0	0	0	0	0	0	0	0	0	0	0	0	0	0	0	0	0	0	0	0	0	0	0	0	0
AABR07019254.2	0	0	0	0	0	0	0	0	0	0	0	0	0	0	0	0	0	0	0	0	0	0	0	0	0	0	0	0	0
AABR07019269.1	0	0	0	0	0	0	0	0	0	0	0	0	0	0	0	0	0	0	0	0	0	0	0	0	0	0	0	0	0
AABR07019269.2	0	0	0	0	0	0	0	0	0	0	0	0	0	0	0	0	0	0	0	0	0	0	0	0	0	0	0	0	0
AABR07019286.1	0	0	0	0	0	0	0	0	0	0	0	0	0	0	0	0	0	0	0	0	0	0	0	0	0	0	0	0	0
AABR07019334.1	0	0	0	0	0	0	0	0	0	0	0	0	0	0	0	0	0	0	0	0	0	0	0	0	0	0	0	0	0
AABR07019340.1	0	0	0	0	0	0	0	0	0	0	0	0	0	0	0	0	0	0	0	0	0	0	0	0	0	0	0	0	0
AABR07019341.1	0	4	0	2	0	2	2	1	0	0	0	0	1	0	4	4	2	1	4	3	2	4	1	2	2	7	1	6	1
AABR07019341.2	0	2	0	1	1	1	3	1	0	1	0	0	0	0	1	2	0	3	2	1	0	0	0	1	0	1	0	1	0
AABR07019383.1	0	0	0	0	1	0	1	0	0	0	0	0	0	0	0	0	0	1	0	1	0	0	0	0	0	0	0	0	0
AABR07019383.2	0	0	0	0	0	0	0	0	0	0	0	0	0	0	0	0	0	0	0	0	0	0	0	0	0	0	0	0	0
AABR07019387.1	0	0	0	0	0	0	0	0	0	0	0	0	0	0	0	0	0	0	0	0	0	0	0	0	0	0	0	0	0
AABR07019387.2	0	0	0	0	0	0	0	0	0	0	0	0	0	0	0	0	0	0	0	0	0	0	0	0	0	0	0	0	0
AABR07019388.1	0	0	0	0	0	0	0	0	0	0	0	0	0	0	0	0	0	0	0	0	0	0	0	0	0	0	0	0	0
AABR07019392.1	0	0	0	0	0	0	0	0	0	0	0	0	0	0	0	0	0	0	0	0	0	0	0	0	0	0	0	0	0
AABR07019399.1	0	2	0	4	2	3	1	0	2	0	0	3	0	0	1	1	2	1	0	0	1	0	0	3	0	3	0	10	2
AABR07019403.1	176	419	419	496	373	422	618	66	503	516	347	416	398	100	468	660	439	665	312	421	595	565	328	725	427	714	472	747	228
AABR07019412.1	0	0	0	0	0	0	0	0	0	0	0	0	0	0	0	0	0	0	0	0	0	0	0	0	0	0	0	0	0
AABR07019432.1	0	0	0	0	0	2	0	1	0	0	0	0	0	0	0	0	0	0	0	0	0	0	0	1	0	0	0	0	0
AABR07019435.1	0	0	0	0	0	0	0	0	0	0	0	0	0	0	0	0	0	0	0	0	0	0	0	0	0	0	0	0	0
AABR07019437.1	0	0	0	0	0	0	0	0	0	0	0	0	0	0	0	0	0	0	0	0	0	0	0	0	0	0	0	0	0
AABR07019437.2	0	0	0	0	0	0	0	0	0	0	0	0	0	0	0	0	0	0	0	0	0	0	0	0	0	0	0	0	0
AABR07019437.3	0	0	0	0	0	0	0	0	0	0	0	0	0	0	0	0	0	0	0	0	0	0	0	0	0	0	0	0	0
AABR07019437.4	0	0	0	0	0	0	0	0	0	0	0	0	0	0	0	0	0	0	0	0	0	0	0	0	0	0	0	0	0
AABR07019437.5	0	0	0	0	0	0	0	0	0	0	0	0	0	0	0	0	0	0	0	0	0	0	0	0	0	0	0	0	0
AABR07019437.6	0	0	0	0	0	0	0	0	0	0	0	0	0	0	0	0	0	0	0	0	0	0	0	0	0	0	0	0	0
AABR07019437.7	0	0	0	0	0	0	0	0	0	0	0	0	0	0	0	0	0	0	0	0	0	0	0	0	0	0	0	0	0
AABR07019442.2	2	2	5	1	5	0	0	1	0	4	2	0	1	0	1	2	3	15	0	1	1	5	5	6	0	8	0	7	0
AABR07019442.3	0	2	0	0	0	0	0	0	0	0	0	0	0	0	0	0	0	0	0	0	0	0	0	0	0	1	0	0	0
AABR07019443.1	0	3	1	0	1	0	3	0	0	0	1	0	0	0	0	0	0	2	0	0	0	1	0	0	0	1	5	0	1
AABR07019449.1	0	0	1	1	1	0	1	0	10	0	1	0	0	0	1	3	4	1	0	0	0	2	1	1	0	1	0	1	1
AABR07019511.1	0	0	0	0	0	0	0	0	0	0	0	0	0	0	0	0	0	0	0	0	0	0	0	0	0	0	0	0	0
AABR07019512.1	0	0	0	0	0	0	0	0	0	0	0	0	0	0	0	0	0	0	0	0	0	0	0	0	0	0	0	0	0
AABR07019512.2	0	0	0	0	0	0	0	0	0	0	0	0	0	0	0	0	0	0	0	0	0	0	0	0	0	0	0	0	0
AABR07019572.1	0	0	0	0	0	0	0	0	0	0	0	0	0	0	0	0	0	1	0	0	1	1	0	0	0	0	0	0	0
AABR07019663.1	0	48	1	57	15	8	4	69	2	3	0	4	5	102	3	3	26	7	8	30	0	2	74	8	0	8	4	2	151
AABR07019736.1	0	0	0	0	0	0	0	0	0	0	0	0	0	0	0	0	0	1	0	0	0	0	0	0	0	0	0	0	0
AABR07019811.1	0	0	0	0	0	0	0	0	0	0	0	0	0	0	0	0	0	0	0	0	0	0	0	0	0	0	0	0	0
AABR07019814.1	0	0	0	0	0	0	0	0	0	0	0	0	0	0	0	0	0	0	0	0	0	0	0	0	0	0	0	0	0
AABR07019870.1	0	0	0	2	0	0	0	0	0	0	1	0	0	0	0	0	0	0	0	0	0	1	0	0	0	0	0	0	0
AABR07019903.1	0	0	0	0	0	0	0	0	0	0	0	0	0	0	0	0	0	0	0	0	0	0	0	0	0	0	0	0	0
AABR07020058.1	0	0	0	0	0	0	0	0	0	0	0	0	0	0	0	0	0	0	0	0	0	0	0	0	0	0	0	0	0
AABR07020367.1	0	0	0	0	0	0	0	0	0	0	0	0	0	0	0	0	0	0	0	0	0	0	0	0	0	0	0	0	0
AABR07020404.1	0	0	0	0	0	0	0	0	0	0	0	0	0	0	0	0	0	0	0	0	0	0	0	0	0	0	0	0	0
AABR07020463.1	6	1	2	1	0	0	6	0	0	0	0	4	0	0	0	1	0	2	3	0	0	1	1	1	0	0	0	2	2
AABR07020537.1	0	4	15	5	5	2	1	2	15	8	22	4	5	2	8	9	0	2	14	3	10	13	8	9	11	8	2	4	4
AABR07020651.1	0	0	0	0	0	0	0	0	0	0	0	0	0	0	0	0	0	0	0	0	0	0	0	0	0	0	0	0	0
AABR07020663.1	0	0	0	1	0	0	0	4	0	0	0	0	0	1	1	0	2	0	0	1	0	0	2	0	0	0	0	0	3
AABR07020663.2	0	28	0	17	1	0	1	12	0	0	0	0	0	17	0	0	0	1	0	6	0	0	9	0	0	1	0	0	12
AABR07020696.1	0	0	0	0	0	0	0	0	0	0	0	0	0	0	0	0	0	0	0	0	0	0	0	0	0	0	0	0	0
AABR07020703.1	0	0	0	0	0	0	1	0	0	0	0	0	0	0	0	0	0	0	0	0	0	0	0	0	0	0	0	0	0
AABR07020711.1	0	0	0	0	0	0	0	0	0	0	0	0	0	0	0	0	0	0	0	0	0	0	0	0	0	0	0	0	0
AABR07020736.1	0	0	0	0	0	0	0	0	0	0	0	0	0	0	0	0	1	0	0	0	1	0	0	0	1	0	0	0	0
AABR07020744.1	0	0	0	0	0	0	0	0	0	0	0	0	0	0	0	0	0	0	0	0	0	0	0	0	0	0	0	0	0
AABR07020786.1	0	0	0	0	0	0	0	0	0	0	0	1	0	0	0	0	0	0	0	0	0	0	0	0	0	0	0	0	0
AABR07020815.1	16	102	24	62	105	30	61	3	81	29	18	51	12	15	30	192	87	222	48	90	67	117	40	107	26	170	65	119	43
AABR07020835.1	0	0	0	0	0	0	0	0	0	0	0	0	0	0	0	0	0	0	0	0	0	0	0	0	0	0	0	0	0
AABR07020859.1	2	2	5	0	6	1	2	0	2	6	2	2	4	0	1	6	2	1	3	2	2	1	0	2	2	2	0	1	0
AABR07020879.1	0	0	0	6	0	1	1	1	0	4	0	1	1	0	0	1	3	7	2	0	3	3	0	5	0	6	0	2	3
AABR07020898.1	0	0	0	0	0	0	0	0	0	0	0	0	0	0	0	0	0	0	0	0	0	0	0	0	0	0	0	0	0
AABR07020905.1	36	2	95	0	86	16	1	2	10	44	125	19	129	0	35	1	13	0	53	2	9	0	0	2	48	2	87	4	0
AABR07020952.1	0	0	0	0	0	0	0	0	0	0	0	0	0	0	0	0	0	0	0	0	0	0	0	0	0	0	0	0	0
AABR07020966.1	0	0	1	1	0	0	0	0	0	0	0	0	0	0	0	0	0	0	0	0	0	0	0	0	1	0	0	0	0
AABR07020966.2	0	1	0	0	0	0	0	0	0	0	0	0	1	0	0	0	0	0	0	0	0	0	0	0	1	0	0	0	0
AABR07020979.1	0	0	0	0	0	0	0	0	0	0	0	0	0	0	0	0	0	0	0	0	0	0	0	0	0	0	0	0	0
AABR07020983.1	0	0	0	0	0	0	0	0	0	0	0	0	0	0	0	0	0	0	0	0	0	0	0	0	0	0	0	0	0
AABR07020987.1	255	30	406	56	142	135	58	9	273	626	320	158	553	10	177	110	270	111	411	97	137	93	31	97	331	120	448	149	13
AABR07020990.1	0	0	0	0	0	0	0	0	0	0	0	0	0	0	0	0	0	2	0	0	0	0	0	0	0	0	0	0	0
AABR07020994.1	0	0	0	0	0	0	0	0	0	0	0	0	0	0	0	0	0	0	0	0	0	0	0	0	0	0	0	0	0
AABR07020999.1	4	11	3	1	13	11	2	0	0	6	7	5	7	1	10	7	2	10	0	2	3	0	0	6	1	12	5	8	1
AABR07021008.1	0	1	0	1	0	0	0	4	0	0	0	0	0	0	0	0	3	1	0	3	0	0	0	0	0	0	0	0	2
AABR07021018.1	0	0	0	0	0	0	0	0	0	0	0	0	0	1	0	1	0	2	0	0	0	0	0	1	1	0	0	0	0
AABR07021018.2	0	0	1	0	2	0	0	0	0	0	0	0	0	0	0	0	0	0	0	0	0	0	1	0	2	0	0	0	0
AABR07021022.1	0	3	1	0	0	0	0	0	0	0	3	0	1	0	0	1	2	0	0	0	0	7	0	2	0	2	0	2	0
AABR07021022.2	0	0	0	0	0	0	0	0	0	0	0	0	0	0	0	0	0	0	0	0	0	0	0	0	0	0	0	0	0
AABR07021023.1	6	1	2	0	3	1	0	0	7	1	3	2	2	0	2	0	0	0	0	6	1	3	5	0	4	1	2	0	1
AABR07021054.1	0	4	17	10	8	7	17	0	11	5	6	7	8	3	13	11	9	10	0	1	7	6	1	7	5	4	4	5	0
AABR07021066.1	0	0	0	0	0	0	0	0	0	0	0	0	0	0	0	0	0	0	0	0	0	0	0	0	0	0	0	0	0
AABR07021080.1	15	15	42	10	26	21	35	4	19	47	30	29	20	15	21	34	32	29	29	18	25	44	10	19	12	16	36	26	7
AABR07021086.1	0	1	0	0	6	1	0	0	0	0	0	0	0	0	0	0	0	0	0	0	0	1	0	0	0	0	0	0	0
AABR07021096.1	0	0	0	0	0	0	2	1	0	0	0	0	0	0	0	0	2	0	0	0	0	0	0	1	0	3	1	0	0
AABR07021199.1	0	0	0	0	0	0	0	0	0	0	0	0	0	0	0	0	0	0	0	0	0	0	0	0	0	0	0	0	0
AABR07021204.1	0	2	4	0	1	3	0	2	2	0	2	4	7	0	0	5	1	3	0	2	2	2	1	2	1	2	1	1	1
AABR07021213.1	4	0	0	1	1	0	1	4	0	0	1	2	0	0	5	7	0	3	0	3	2	0	2	5	0	0	3	3	0
AABR07021220.1	1	45	2	26	13	6	7	53	5	6	3	1	1	42	5	6	12	10	8	14	7	4	42	6	10	6	5	7	74
AABR07021221.1	2	2	1	1	0	0	1	0	0	0	0	1	0	0	1	0	2	0	0	1	0	1	1	4	0	1	0	0	1
AABR07021239.1	0	0	0	0	0	0	0	0	0	0	0	0	0	0	0	0	0	0	0	0	0	0	0	0	0	0	0	0	0
AABR07021293.1	0	0	0	0	0	0	0	0	0	0	0	0	0	0	0	0	0	0	0	0	0	0	0	0	0	0	0	0	0
AABR07021316.1	0	0	0	0	0	0	0	0	0	0	0	0	0	0	0	0	0	0	0	0	0	0	0	0	0	0	0	0	0
AABR07021355.1	0	0	0	0	0	0	0	0	0	0	0	0	0	0	0	0	0	0	0	0	0	0	0	0	0	0	0	0	0
AABR07021355.2	0	0	0	0	0	0	0	0	0	0	0	0	0	0	0	0	0	0	0	0	0	0	0	0	0	0	0	0	0
AABR07021357.1	0	1	1	0	0	0	0	7	1	0	0	0	0	0	0	0	0	1	5	1	0	2	3	2	0	0	0	0	0
AABR07021384.1	5	21	2	26	7	8	19	36	14	3	6	4	4	26	8	13	22	17	13	34	25	17	26	12	7	21	7	16	40
AABR07021391.1	0	0	0	0	0	0	0	0	0	0	0	0	0	0	0	0	0	0	0	0	0	0	0	0	0	0	0	0	0
AABR07021392.1	0	0	0	0	0	0	1	0	0	0	0	0	0	0	0	0	0	0	0	0	2	0	1	0	0	0	0	0	0
AABR07021400.1	0	0	0	0	0	0	0	0	0	0	0	0	0	0	0	0	0	0	0	0	0	0	0	0	0	0	0	0	0
AABR07021400.2	1	1	1	1	0	2	4	1	0	0	0	7	1	0	0	6	1	0	1	0	7	4	0	2	0	2	3	2	0
AABR07021401.1	0	1	1	1	0	0	1	1	0	0	0	0	0	1	0	0	0	0	0	0	0	1	0	0	0	2	0	4	0
AABR07021401.2	0	0	0	0	1	0	0	0	0	0	12	0	0	0	0	0	0	0	0	0	0	0	1	0	0	0	0	0	0
AABR07021402.1	341	802	508	556	645	392	2724	94	436	200	389	519	196	146	504	1310	879	1054	323	547	571	853	640	1404	374	844	451	1057	350
AABR07021405.1	0	0	0	0	0	0	0	0	0	0	0	0	0	0	0	0	0	0	0	0	0	0	0	0	0	0	0	0	0
AABR07021405.2	0	1	0	0	0	0	0	0	0	0	0	0	0	0	0	0	0	0	0	0	0	0	0	1	0	0	0	0	1
AABR07021405.3	0	38	0	28	13	0	0	30	1	0	0	0	0	36	1	1	21	0	3	14	0	0	18	1	1	1	0	0	41
AABR07021411.1	0	0	0	0	0	0	0	0	0	0	0	0	0	0	0	0	0	0	0	0	0	0	0	0	0	0	0	0	0
AABR07021411.2	2	1	0	0	0	0	1	0	0	0	0	1	0	0	0	0	1	1	0	0	0	1	0	1	0	6	0	0	0
AABR07021419.1	0	0	0	0	0	0	0	0	0	0	0	0	0	0	0	0	0	0	0	0	0	0	0	0	1	0	0	0	0
AABR07021424.1	0	0	0	0	0	0	0	0	0	0	0	0	0	0	0	0	0	0	0	0	0	0	0	0	0	0	0	0	0
AABR07021430.1	0	0	0	0	0	0	2	1	5	0	0	1	0	0	0	0	1	0	0	1	1	0	0	1	0	0	3	0	1
AABR07021433.1	0	0	0	0	0	0	2	0	0	0	0	0	0	0	0	0	0	16	1	2	0	0	0	4	0	1	0	1	0
AABR07021453.1	0	0	0	0	0	0	1	0	0	0	0	0	0	0	0	0	1	1	0	0	1	0	0	2	0	0	0	1	0
AABR07021456.1	0	0	0	0	0	0	0	0	0	0	0	0	0	0	0	1	0	1	0	0	0	0	0	0	0	1	0	0	0
AABR07021461.1	0	0	0	0	0	0	0	0	0	0	0	0	0	0	0	1	0	0	0	0	0	0	0	0	0	0	6	0	0
AABR07021463.1	0	0	0	0	0	0	0	0	1	0	0	0	0	0	0	0	0	0	0	0	0	0	0	0	0	0	0	1	0
AABR07021465.1	4	4	4	2	1	4	29	0	1	2	0	1	0	0	2	0	5	1	1	1	0	0	1	1	0	2	3	4	0
AABR07021465.2	0	0	0	1	0	0	0	0	0	0	0	0	0	0	0	0	0	0	0	1	0	0	0	0	0	0	0	0	0
AABR07021492.1	0	1	0	1	0	0	0	0	0	0	0	0	0	0	0	1	0	0	0	0	0	0	0	0	0	1	0	0	0
AABR07021494.1	0	0	0	1	0	0	0	0	0	0	0	0	0	0	0	0	0	0	0	0	0	0	0	0	0	0	0	0	0
AABR07021503.1	83	87	153	101	110	61	97	13	129	111	128	112	125	11	91	137	103	94	101	60	63	198	49	106	112	154	115	156	48
AABR07021503.2	0	4	0	1	0	0	0	3	2	0	0	0	0	1	0	0	0	0	0	0	0	0	1	0	0	0	0	4	3
AABR07021503.3	0	0	4	0	0	0	0	0	0	0	1	0	3	0	0	0	0	0	0	0	0	0	0	0	0	0	0	1	0
AABR07021508.1	0	0	0	0	0	0	0	0	0	0	0	0	0	0	0	0	0	0	0	0	0	0	0	0	0	0	0	0	0
AABR07021508.2	0	0	0	0	0	0	0	0	0	0	0	0	0	0	0	0	0	0	0	0	0	0	0	0	0	0	0	0	0
AABR07021508.3	0	0	0	0	0	0	0	0	0	0	0	0	0	0	0	0	0	0	0	0	1	0	0	0	0	0	0	0	0
AABR07021527.1	0	0	0	0	0	0	0	0	0	0	0	0	0	0	0	0	0	1	0	0	0	0	0	0	0	0	0	0	0
AABR07021528.1	0	0	0	0	0	0	0	0	0	0	0	0	0	0	0	1	0	0	0	0	0	1	0	0	1	0	0	0	0
AABR07021530.1	0	0	0	0	0	0	0	0	0	0	0	0	0	0	0	0	0	0	0	0	0	0	0	0	0	0	0	0	0
AABR07021536.1	0	0	0	0	0	0	0	0	0	0	0	0	0	0	0	0	0	0	0	0	0	0	0	0	0	0	0	0	0
AABR07021544.1	854	263	1318	383	567	433	1464	143	1176	1378	1137	508	1153	90	729	745	1354	756	2375	450	1313	953	448	1127	816	674	2164	893	285
AABR07021544.2	0	0	0	1	0	1	2	0	1	0	0	0	1	1	4	2	1	0	2	0	1	0	1	0	0	0	2	1	0
AABR07021545.1	0	0	0	0	0	0	0	0	1	0	0	2	4	0	0	0	0	1	2	0	0	0	0	6	0	0	3	0	0
AABR07021546.1	0	0	0	0	0	0	0	0	4	0	0	0	0	0	0	0	0	0	0	0	0	0	0	1	0	0	0	0	0
AABR07021547.1	34	90	135	113	83	71	132	42	72	79	123	92	89	22	119	169	141	185	121	123	139	159	92	179	80	147	130	182	68
AABR07021565.1	28	16	43	37	24	17	70	14	43	43	50	42	29	11	52	72	26	47	52	25	55	55	19	47	51	34	45	47	14
AABR07021571.1	0	0	0	0	0	0	0	0	0	0	0	0	0	0	0	0	0	0	0	0	0	0	0	1	0	0	0	0	0
AABR07021572.1	0	0	1	0	0	0	1	0	0	0	1	0	0	0	0	0	0	0	0	0	0	1	0	0	2	2	1	0	0
AABR07021573.1	0	1	1	1	0	0	0	0	0	1	10	2	1	0	0	1	0	0	4	2	7	9	0	1	3	3	6	1	1
AABR07021573.2	8	28	6	20	15	23	25	7	19	2	8	17	9	12	21	23	18	27	14	9	14	21	8	25	10	52	9	23	6
AABR07021573.3	0	0	0	0	0	0	0	0	0	0	0	0	0	0	0	0	0	0	0	0	0	0	0	0	0	0	0	0	0
AABR07021574.1	2	0	10	1	1	0	3	0	0	0	9	0	5	0	1	0	1	2	2	1	6	13	1	4	12	2	13	0	0
AABR07021579.1	0	33	4	19	17	19	0	0	1	8	0	3	4	3	15	15	6	4	0	4	0	15	3	47	0	2	0	2	1
AABR07021584.1	4	0	17	4	1	0	1	1	4	0	6	1	1	0	1	2	1	5	0	3	7	3	0	5	16	1	12	0	3
AABR07021586.1	0	11	1	1	0	0	1	11	1	0	1	0	0	3	0	0	1	0	0	0	0	0	1	0	0	1	0	0	3
AABR07021589.1	0	0	0	0	0	0	0	0	1	0	0	0	0	0	0	2	0	0	0	0	2	0	0	0	0	0	0	0	0
AABR07021590.1	2	1	0	5	6	0	2	0	1	6	1	1	0	0	4	7	2	1	1	1	3	1	0	3	4	3	0	1	1
AABR07021591.1	9	82	20	83	40	39	105	34	90	14	13	60	11	24	64	95	64	113	27	41	38	92	58	66	20	82	34	76	63
AABR07021596.1	0	2	0	1	0	0	0	0	0	1	0	0	0	0	0	0	0	0	0	1	0	0	0	0	0	0	0	0	0
AABR07021596.2	0	0	0	0	0	0	4	0	0	0	0	0	0	0	0	0	0	0	0	0	0	0	0	1	0	0	0	0	0
AABR07021596.3	5	6	18	9	0	9	10	0	11	13	7	8	14	1	5	8	4	10	17	5	11	8	2	5	13	10	7	6	3
AABR07021596.4	0	28	42	28	15	6	40	23	27	23	30	16	25	22	17	45	53	55	52	34	51	44	22	39	37	28	46	50	44
AABR07021610.1	0	0	0	0	0	0	4	0	0	0	0	0	0	0	0	0	0	0	0	0	0	0	0	0	0	0	0	0	0
AABR07021612.1	0	1	1	0	0	0	0	0	0	0	0	0	0	0	0	1	0	3	1	0	0	0	0	0	0	1	0	0	0
AABR07021612.2	0	0	0	0	0	0	0	0	0	0	0	0	0	0	0	0	0	0	0	0	0	0	0	0	0	0	0	0	0
AABR07021614.1	0	0	0	0	0	0	0	0	0	4	0	0	0	0	0	0	4	0	1	0	0	0	0	0	0	0	0	2	0
AABR07021625.1	0	0	0	0	0	0	0	0	0	0	0	0	0	0	0	0	0	0	1	0	0	0	0	0	0	0	0	0	0
AABR07021635.1	0	0	0	0	0	0	0	0	0	0	0	0	0	0	0	0	0	0	0	0	0	0	0	0	0	0	0	0	0
AABR07021635.2	0	0	0	0	0	0	0	0	0	0	0	0	0	0	0	0	0	0	0	0	0	0	0	0	0	0	0	0	0
AABR07021635.3	1	0	1	0	0	0	0	3	0	0	0	0	0	0	0	0	2	0	0	0	0	0	0	0	0	0	1	0	0
AABR07021636.1	0	0	2	0	0	0	0	4	0	0	0	0	0	0	0	0	0	0	0	0	0	0	0	0	0	0	1	0	0
AABR07021666.1	0	1	4	2	0	1	4	0	2	6	1	5	5	0	3	1	0	2	0	0	4	5	0	2	4	0	3	2	0
AABR07021666.2	0	0	0	0	0	0	0	0	0	0	0	0	0	0	0	0	0	1	0	0	0	0	0	0	0	0	0	0	0
AABR07021687.1	1	3	0	3	2	3	5	1	3	1	5	0	1	0	1	6	2	2	1	1	2	4	2	5	1	4	2	5	0
AABR07021688.1	0	0	0	0	0	0	0	0	0	0	0	0	0	0	0	0	0	0	0	0	0	0	0	0	0	0	0	0	0
AABR07021691.1	0	0	0	0	0	0	0	0	0	0	0	0	0	0	0	0	0	0	0	0	0	0	0	0	0	0	0	0	0
AABR07021691.2	1	3	0	3	4	3	7	1	4	1	5	0	1	0	1	5	2	2	1	1	2	4	2	4	1	4	2	5	0
AABR07021704.1	808	901	962	1598	1205	1341	1553	320	1209	1023	1048	695	732	417	1003	1626	1217	3115	1711	1613	3586	3160	448	1978	2306	2759	2028	2396	1289
AABR07021706.1	0	0	0	0	0	0	0	0	0	0	0	0	0	0	0	0	0	0	0	0	0	0	0	0	0	0	0	0	0
AABR07021714.1	0	0	0	0	0	0	0	0	0	0	0	0	0	0	0	0	0	0	0	0	0	0	0	0	0	0	0	0	0
AABR07021717.1	0	0	0	0	0	0	0	0	0	0	0	0	0	0	0	0	0	0	0	0	1	0	0	0	0	0	0	0	0
AABR07021730.1	0	0	0	0	0	0	0	0	0	0	0	0	0	0	0	0	0	0	0	0	0	0	0	0	0	0	0	0	0
AABR07021734.1	0	9	1	4	3	2	3	13	0	10	0	0	0	12	1	1	2	0	1	8	0	2	1	0	1	0	0	0	3
AABR07021736.1	1	12	2	9	1	0	0	1	4	0	1	2	0	6	0	3	3	1	3	4	5	3	1	2	3	3	3	1	6
AABR07021759.1	73	104	117	100	99	68	74	124	56	77	131	90	54	89	147	148	50	69	44	63	121	99	82	88	52	52	58	49	101
AABR07021760.1	0	0	0	0	0	0	0	0	0	0	0	1	0	0	1	1	1	0	1	0	0	0	0	0	1	4	0	0	0
AABR07021762.1	0	2	0	0	0	0	1	0	1	1	2	1	0	0	1	0	0	1	2	1	0	1	0	0	0	1	0	0	0
AABR07021762.2	0	0	0	1	0	0	5	0	0	0	0	0	0	0	0	0	0	0	0	0	0	0	0	0	0	0	0	1	0
AABR07021799.1	0	0	0	0	2	0	0	0	0	0	0	0	0	0	1	0	0	0	0	0	0	0	0	0	0	1	0	0	0
AABR07021804.1	80	192	128	116	102	15	173	16	229	49	84	78	47	33	91	235	234	234	118	125	184	184	100	245	55	220	161	289	108
AABR07021812.1	106	3	62	6	49	48	7	1	64	48	45	23	119	4	25	8	36	15	97	13	35	15	14	37	83	22	105	48	4
AABR07021823.1	195	174	266	161	227	303	171	178	218	322	245	274	315	70	232	205	194	250	298	84	214	229	159	344	140	193	293	318	131
AABR07021823.2	0	3	0	0	0	0	0	0	0	0	1	1	4	0	2	1	1	2	0	0	1	1	0	0	1	0	1	1	1
AABR07021840.1	618	1442	1698	1343	1134	916	2449	647	1547	1333	1284	1132	1120	499	1329	2434	1899	1908	1483	1064	1467	1880	1104	2189	986	1586	2064	2072	852
AABR07021840.2	0	4	2	1	1	4	3	1	5	1	6	0	3	0	11	1	2	1	1	3	4	4	1	1	1	8	6	10	0
AABR07021853.1	0	0	0	0	0	0	0	0	0	0	0	1	0	0	0	0	0	0	0	0	0	0	0	1	4	0	0	0	0
AABR07021861.1	0	1	0	0	0	0	0	0	0	0	0	0	0	0	0	0	0	0	0	0	0	0	0	0	0	0	0	0	0
AABR07021863.1	5	3	9	8	8	2	18	3	15	16	10	4	15	0	5	11	13	20	26	5	6	8	7	5	14	6	25	11	5
AABR07021871.1	5	57	11	49	26	17	29	114	11	9	6	3	10	92	15	11	49	19	28	47	20	27	63	40	13	34	18	19	111
AABR07021888.1	4	1	10	0	7	2	8	2	13	2	24	9	16	0	17	9	3	3	7	4	14	10	6	4	6	6	3	5	3
AABR07021930.1	5	1	21	0	7	5	7	0	5	1	4	1	2	0	7	0	5	5	4	0	11	11	1	16	8	1	14	3	0
AABR07021945.1	0	0	0	1	0	2	0	0	0	0	0	0	0	0	2	0	0	0	0	0	0	0	1	0	0	0	0	0	0
AABR07021946.1	1	1	2	2	1	3	0	0	3	0	3	8	6	5	5	3	0	0	1	7	2	2	0	2	1	2	3	2	1
AABR07021946.2	0	0	1	1	0	1	0	0	0	0	6	0	0	0	0	0	1	0	1	0	1	0	0	1	0	1	0	0	0
AABR07021955.1	690	1011	1170	837	1231	729	822	276	982	864	962	1123	810	203	1206	1362	879	927	820	575	1215	1350	575	1340	621	1190	1004	1829	411
AABR07021972.1	19	8	44	26	24	15	8	5	28	43	27	42	36	8	25	48	45	70	63	23	64	71	47	71	47	29	81	52	14
AABR07021987.1	0	0	0	1	0	0	0	0	0	0	0	0	0	0	0	0	0	0	0	0	0	0	0	0	0	0	0	0	0
AABR07021988.1	1345	2414	2784	2539	2064	2128	2906	1275	3027	2584	2719	2016	2194	498	2788	4158	3519	3319	3008	1834	3212	3994	2562	4444	1982	3407	3470	3636	1186
AABR07021996.1	0	2	0	1	1	1	1	1	2	0	1	1	0	3	4	3	0	0	2	3	0	4	4	0	2	0	1	0	0
AABR07021998.1	1	1	3	0	0	1	3	0	1	0	0	2	0	2	0	0	7	0	0	0	2	4	1	1	1	2	1	1	2
AABR07022014.1	0	0	0	0	0	0	0	0	0	0	0	0	0	0	0	0	0	0	0	0	0	0	0	0	0	0	0	0	0
AABR07022022.1	0	1	0	0	0	0	1	0	0	0	0	0	0	0	0	0	0	0	0	0	0	0	0	0	0	0	0	0	0
AABR07022023.1	0	0	0	0	0	0	0	0	0	0	0	0	0	0	0	0	0	0	0	0	0	0	0	0	0	0	0	0	0
AABR07022037.1	0	0	0	0	0	0	0	0	1	1	0	0	0	0	0	0	0	0	1	1	0	0	2	0	0	0	0	0	0
AABR07022039.1	0	0	0	0	0	0	0	0	0	0	1	0	0	0	0	0	0	0	0	0	0	1	0	1	0	4	0	0	0
AABR07022046.1	0	0	1	0	0	0	0	0	0	0	0	0	0	0	0	0	0	0	0	0	0	0	0	0	0	0	0	0	0
AABR07022053.1	0	0	0	0	0	0	0	0	0	0	0	0	0	0	0	0	0	0	0	0	0	0	0	0	0	0	0	0	0
AABR07022055.1	0	0	0	0	0	0	0	67	0	0	0	0	0	0	0	0	1	0	0	0	0	0	15	0	0	0	0	1	0
AABR07022056.1	0	0	4	0	0	0	0	0	0	0	0	0	0	0	0	0	0	0	0	0	0	0	0	0	0	0	0	0	0
AABR07022057.1	0	0	0	0	0	0	0	0	0	0	0	0	0	0	0	0	0	0	0	0	0	0	0	0	0	0	0	0	0
AABR07022061.1	0	1	0	0	0	0	0	0	0	0	0	0	0	0	0	0	0	1	0	0	0	0	0	0	0	0	0	0	0
AABR07022064.1	0	0	1	1	1	0	0	0	1	0	0	0	0	0	0	0	0	0	0	0	0	0	0	0	1	0	0	0	0
AABR07022072.1	0	0	0	0	0	0	0	0	0	0	0	0	0	0	0	0	0	0	0	0	0	0	0	0	0	0	0	0	0
AABR07022072.2	0	0	0	1	0	2	0	2	0	0	0	0	0	0	0	0	0	2	1	1	0	1	0	0	1	0	2	1	0
AABR07022098.1	0	0	0	0	0	1	0	0	0	1	0	1	0	0	0	0	0	0	0	0	0	0	0	1	0	0	0	1	0
AABR07022104.1	0	0	0	0	0	0	0	0	0	0	0	0	0	0	0	0	0	0	0	0	0	0	0	0	0	0	0	0	0
AABR07022108.1	0	0	0	0	0	0	0	0	0	0	0	0	0	1	0	0	0	0	0	0	0	0	0	0	0	0	0	0	0
AABR07022113.1	0	1	0	0	0	0	0	49	0	6	0	0	0	0	1	0	0	0	0	0	0	0	1	0	0	1	0	0	0
AABR07022134.1	0	1	0	1	0	0	1	0	0	0	0	0	0	0	0	0	0	0	0	0	0	0	0	0	0	0	0	0	0
AABR07022144.1	108	69	196	84	140	95	146	60	148	221	217	195	232	26	113	127	157	124	186	71	133	136	43	114	137	101	165	146	44
AABR07022157.1	0	0	0	0	0	0	0	0	1	0	0	0	0	0	0	0	1	0	0	1	0	1	2	1	0	1	2	0	0
AABR07022162.1	1	28	9	5	7	16	29	1	19	3	8	13	10	8	8	38	16	47	13	15	32	33	11	35	32	42	15	40	7
AABR07022162.2	1	0	7	0	1	0	0	0	4	5	9	3	6	0	4	0	0	1	1	0	0	2	0	0	3	1	1	0	1
AABR07022168.1	0	2	13	0	15	2	8	2	4	12	17	6	6	1	3	4	10	1	3	5	10	10	0	5	3	4	5	3	0
AABR07022202.1	0	0	0	0	0	0	0	0	0	0	0	0	0	0	0	0	0	0	0	0	0	0	0	0	0	0	0	0	0
AABR07022202.2	0	0	0	0	0	0	0	0	0	0	0	0	0	0	0	0	0	0	0	0	0	0	0	0	0	0	0	0	0
AABR07022303.1	0	0	0	0	0	0	0	0	0	0	0	0	0	0	0	0	0	0	0	0	0	0	0	0	0	0	0	0	0
AABR07022309.1	0	2	0	1	0	0	0	3	0	0	0	0	0	0	0	0	2	0	0	1	0	0	0	0	0	0	0	0	0
AABR07022316.1	0	0	0	0	0	0	0	0	0	0	0	0	0	0	0	0	0	0	0	0	0	0	0	0	0	0	0	0	0
AABR07022331.1	0	0	0	0	0	0	0	0	0	0	0	0	0	0	0	0	0	0	0	0	0	0	0	0	0	0	0	0	0
AABR07022369.1	0	0	0	0	0	0	0	0	0	0	0	0	0	0	0	0	0	0	0	0	0	0	0	0	0	0	0	0	0
AABR07022393.1	1	2659	319	2831	1104	49	21	4813	2	24	12	42	154	6327	140	16	1557	225	67	1920	26	2	2813	244	0	46	0	6	6258
AABR07022429.1	0	4	0	1	0	0	0	2	0	0	0	0	0	1	1	0	0	0	0	1	0	1	2	0	0	0	0	0	4
AABR07022447.1	0	0	0	0	0	0	0	0	0	0	0	0	0	0	0	0	0	0	0	0	0	0	0	0	0	0	0	0	0
AABR07022469.1	0	190	13	164	43	3	1	313	0	4	0	5	13	314	14	0	82	4	4	110	0	0	178	20	0	1	0	0	260
AABR07022470.1	0	0	0	0	0	0	0	0	0	0	0	0	0	0	0	0	0	0	0	0	0	0	0	0	0	0	0	0	0
AABR07022492.1	0	0	0	0	0	0	0	0	0	0	0	0	0	0	0	0	0	0	0	0	0	0	0	0	0	0	0	0	0
AABR07022580.1	0	0	0	0	0	0	0	0	0	0	0	0	0	0	0	0	0	0	0	0	0	0	0	0	0	0	0	0	0
AABR07022620.1	0	0	0	0	0	0	0	0	0	0	0	0	0	0	0	0	0	0	0	0	0	0	0	0	0	0	0	0	0
AABR07022624.1	0	0	0	0	0	0	0	0	0	0	0	0	0	0	0	0	0	0	0	0	0	0	0	0	0	0	0	0	0
AABR07022635.1	0	0	0	0	0	0	0	0	0	0	0	0	0	0	0	0	0	0	0	0	0	0	0	0	0	0	0	0	0
AABR07022653.1	0	0	0	0	0	0	0	0	0	0	0	0	0	0	0	0	0	0	0	0	0	0	0	0	0	0	0	0	0
AABR07022674.1	0	0	0	0	0	0	0	0	0	0	0	0	0	0	0	0	0	0	0	0	0	0	0	0	0	0	0	0	0
AABR07022678.1	0	0	0	0	0	0	0	0	0	0	0	0	0	0	0	0	0	0	0	0	0	0	0	0	0	0	0	0	0
AABR07022690.1	0	0	0	0	0	0	0	0	0	0	0	0	0	0	0	0	0	0	0	0	0	0	0	0	0	0	0	0	0
AABR07022731.1	0	0	0	0	0	0	0	0	0	0	0	0	0	0	0	0	0	0	0	0	0	0	0	0	0	0	0	0	0
AABR07022735.1	0	0	0	0	0	0	0	0	0	0	0	0	0	0	0	0	0	0	0	0	0	0	0	0	0	0	0	0	0
AABR07022739.1	0	0	0	0	0	0	0	0	0	0	0	0	0	0	0	0	0	0	0	0	0	0	0	0	0	0	0	0	0
AABR07022763.1	0	0	0	0	0	0	0	0	0	0	0	0	0	0	0	0	0	0	0	0	0	0	0	0	0	0	0	0	0
AABR07022813.1	0	0	0	0	0	0	0	0	0	0	0	0	0	0	0	0	0	0	0	0	0	0	0	0	0	0	0	0	0
AABR07022834.1	0	0	0	0	0	0	0	0	0	0	0	0	0	0	0	0	0	0	0	0	0	0	0	0	0	0	0	0	0
AABR07022903.1	0	0	0	0	0	0	0	0	0	0	0	0	0	0	0	0	0	0	0	0	0	0	0	0	0	0	0	0	0
AABR07022926.1	0	8	0	3	0	0	0	2	0	0	0	1	1	5	0	0	1	0	0	2	1	0	2	1	0	0	0	0	1
AABR07022980.1	0	0	0	0	0	0	0	0	0	0	0	0	0	0	0	0	0	0	0	0	0	0	0	0	0	0	0	0	0
AABR07022981.1	0	0	0	0	0	0	0	0	0	0	0	0	0	0	0	0	0	0	0	0	0	0	0	0	0	0	0	0	0
AABR07022999.1	0	0	0	0	0	0	0	0	0	0	0	0	0	0	0	0	0	0	0	0	0	0	0	0	0	0	0	0	0
AABR07023023.1	0	0	0	0	0	0	0	0	0	0	0	0	0	0	0	0	0	0	0	0	0	0	0	0	0	0	0	0	0
AABR07023025.1	0	0	0	0	0	0	0	0	0	0	0	0	0	0	0	0	0	0	0	0	0	0	0	0	0	0	0	0	0
AABR07023033.1	0	0	0	0	0	0	0	0	0	0	0	0	0	0	0	0	0	0	0	0	0	0	0	0	0	0	0	0	0
AABR07023210.1	0	0	0	0	0	0	0	0	0	0	0	0	0	0	0	0	0	0	0	0	0	0	0	0	0	0	0	0	0
AABR07024107.1	0	0	0	0	0	0	0	0	0	0	0	0	0	0	0	0	0	0	0	0	0	0	0	0	0	0	0	0	0
AABR07024115.1	0	0	0	0	0	0	0	0	0	0	0	0	0	0	0	0	0	0	0	0	0	0	0	0	0	0	0	0	0
AABR07024131.1	0	0	0	0	0	0	0	0	0	0	0	0	0	0	0	0	0	0	0	0	0	0	0	0	0	0	0	0	0
AABR07024139.1	0	1	0	0	0	0	2	0	0	0	0	0	0	0	0	0	0	0	0	0	0	0	0	0	0	0	0	1	0
AABR07024203.1	0	1	2	0	0	0	1	1	16	4	1	8	0	0	4	8	3	1	4	1	0	4	0	0	8	0	0	0	0
AABR07024203.2	0	0	0	0	0	0	0	0	0	0	0	0	0	0	0	0	0	0	0	0	0	0	0	0	0	0	0	0	0
AABR07024261.1	0	0	0	0	0	0	0	0	0	0	0	0	0	0	0	0	0	0	0	0	0	0	0	0	0	0	0	0	0
AABR07024263.1	0	0	0	0	0	0	0	0	0	0	0	0	0	0	0	0	0	0	0	0	0	0	0	0	0	0	0	0	0
AABR07024291.1	0	0	0	0	0	0	0	0	0	0	0	0	0	0	0	0	0	0	0	0	0	0	0	0	0	0	0	0	0
AABR07024303.1	0	0	0	0	0	0	0	0	0	0	0	0	0	0	0	0	0	0	0	0	0	0	0	0	0	0	1	0	0
AABR07024353.1	0	0	0	0	0	0	0	0	0	0	0	0	0	0	0	0	0	0	0	0	0	0	0	0	0	0	0	0	0
[truncated: 26,915 more rows]

## Sheet: PTA&TSA-A
Symbol	Before-Aged17	Before-Aged18	Before-Aged19	Before-Aged20	Before-Aged21	Before-Aged22	Before-Aged23	Before-Aged24	Before-Aged25	Before-Aged26	Before-Aged27	Before-Aged28	Before-Aged29	Tumor-Aged17	Tumor-Aged18	Tumor-Aged19	Tumor-Aged20	Tumor-Aged21	Tumor-Aged22	Tumor-Aged23	Tumor-Aged24	Tumor-Aged25	Tumor-Aged26	Tumor-Aged27	Tumor-Aged28	Tumor-Aged29
1700020D05Rik	20	6	25	6	12	10	15	3	8	12	20	15	9	17	12	20	10	30	14	5	14	22	5	11	19	1
1700020N01Rik	0	0	0	0	0	0	0	0	0	0	0	0	0	0	0	0	0	0	0	0	0	0	0	0	0	0
1700042G07Rik	0	0	0	0	0	0	0	0	0	0	0	0	0	0	0	0	0	0	0	0	0	0	0	0	0	0
1700066B19Rik	13	0	7	2	0	5	0	2	0	0	5	0	5	49	29	2	30	1	26	27	21	0	19	3	50	9
1700092M07Rik	3	6	10	6	12	1	8	6	6	3	9	1	3	1	8	8	13	6	4	1	6	10	7	10	9	3
1700123L14Rik	0	0	0	0	0	0	0	0	0	0	0	0	0	0	0	0	0	0	0	0	0	0	0	0	0	0
2310050C09Rik	0	0	0	0	0	0	0	0	0	0	0	0	0	0	0	0	0	0	0	0	0	0	0	0	0	0
3110082J24Rik	0	0	0	0	0	0	0	0	0	0	0	0	0	0	0	0	0	0	0	0	0	0	0	0	0	0
4930444P10Rik	0	0	0	0	0	1	0	0	0	1	1	0	0	0	0	0	0	0	0	1	0	0	1	0	0	0
4933400A11Rik	0	0	0	0	0	0	0	0	0	0	0	0	0	0	0	0	0	0	0	0	0	0	0	0	0	1
4933403O08Rik	0	0	0	0	0	0	0	0	2	1	0	0	0	0	0	0	0	0	0	0	0	0	0	0	1	0
4933416C03Rik	0	0	0	0	0	0	0	0	0	0	0	0	0	0	0	0	0	0	0	0	0	0	1	0	0	0
5330417C22Rik	0	0	0	0	2	0	0	0	1	0	0	0	0	1	0	0	0	1	1	0	0	1	0	0	0	0
A1bg	0	0	0	0	0	0	0	0	0	0	0	0	0	0	0	0	0	0	0	0	0	0	0	0	0	0
A1cf	2	1	0	1	1	0	5	0	1	1	7	0	0	1	1	1	4	0	3	1	1	1	7	5	2	0
A2m	0	0	0	0	0	0	0	0	0	0	0	0	0	0	0	0	4	0	0	0	1	0	1	1	1	1
A2ml1	0	7	12	2	5	2	6	13	1	3	0	21	5	1	7	1	2	5	2	0	3	1	4	0	3	2
A3galt2	502	185	385	261	383	235	466	250	289	365	417	284	320	813	813	437	688	713	1248	887	1536	405	1275	700	1504	359
A4galt	0	0	1	0	0	0	1	1	0	4	0	1	3	1	2	0	2	5	11	0	9	1	4	0	2	0
A4gnt	0	0	0	0	0	0	0	0	0	0	0	0	0	0	0	0	0	0	0	1	0	0	0	0	0	0
AA926063	60	72	111	67	78	55	59	39	39	29	31	30	93	52	52	77	26	103	45	49	86	24	52	74	58	9
Aaas	165	218	304	174	176	161	146	143	143	130	229	151	218	191	248	175	175	198	336	137	305	147	311	237	514	140
AABR07000046.1	0	0	0	0	0	0	0	0	0	0	0	0	0	0	0	0	0	0	0	0	0	0	0	0	0	0
AABR07000089.1	0	0	0	0	0	0	0	0	0	0	0	0	0	0	0	0	0	0	0	0	0	0	0	0	0	0
AABR07000137.1	13	0	8	2	3	1	1	1	1	6	2	6	2	0	3	7	5	6	2	2	11	0	1	5	9	1
AABR07000145.1	0	0	0	0	0	0	0	0	0	0	1	0	0	0	0	0	2	0	0	0	0	0	0	1	0	0
AABR07000147.1	3	5	9	9	1	4	3	0	2	1	5	5	7	8	12	2	11	4	20	13	22	0	10	4	40	10
AABR07000156.1	16	16	14	10	7	6	4	9	15	17	7	10	8	5	5	3	2	1	2	3	3	6	4	1	9	5
AABR07000158.1	12	2	6	0	3	1	6	4	2	9	8	3	8	10	9	1	7	11	11	5	16	2	2	12	3	5
AABR07000159.1	0	0	1	0	0	0	0	0	0	0	0	1	0	1	0	0	0	0	2	1	4	0	2	0	0	0
AABR07000159.2	0	0	0	0	1	0	0	0	0	1	1	0	0	13	4	1	27	0	0	43	0	0	3	2	0	58
AABR07000159.3	0	2	3	0	2	0	0	0	1	1	0	1	1	1	0	5	0	1	3	0	15	1	5	0	0	0
AABR07000159.4	0	2	0	0	0	0	1	0	0	0	0	0	0	0	0	0	0	2	0	0	0	0	2	0	0	0
AABR07000173.1	0	0	0	5	0	1	0	2	0	0	4	0	1	0	0	0	0	0	0	0	0	0	0	0	0	0
AABR07000200.1	0	0	0	0	0	0	0	0	0	0	0	0	0	0	0	0	0	1	0	0	0	0	0	0	0	0
AABR07000220.1	0	0	0	0	0	0	0	0	0	0	0	0	0	0	0	0	0	0	0	0	0	0	0	0	0	0
AABR07000222.1	0	0	2	1	0	0	0	0	3	0	0	0	0	0	4	0	1	1	1	1	1	0	2	2	1	3
AABR07000248.1	0	0	0	0	1	0	1	0	0	0	0	0	0	0	2	0	0	0	0	0	0	0	0	0	0	0
AABR07000257.1	0	0	0	0	0	0	0	0	0	0	0	0	0	0	0	0	0	0	0	0	0	0	0	0	0	0
AABR07000261.1	3	2	0	1	0	0	1	2	0	2	0	1	1	1	0	0	0	0	0	0	0	1	1	0	0	0
AABR07000276.1	0	0	0	1	1	0	0	0	0	0	0	0	0	1	1	0	1	0	0	2	1	0	1	0	0	18
AABR07000292.1	2	0	0	0	1	0	0	0	0	1	5	1	1	0	0	0	1	1	0	1	0	0	0	2	1	0
AABR07000325.1	0	0	0	0	0	0	0	0	0	0	0	0	0	0	0	0	0	0	0	0	0	0	0	0	0	0
AABR07000332.1	0	0	0	0	0	0	0	0	0	0	0	0	0	0	0	0	0	0	0	0	0	0	0	0	0	0
AABR07000356.1	0	0	0	0	0	0	0	0	0	0	0	0	0	0	0	0	0	0	0	0	0	0	0	0	0	0
AABR07000382.1	0	0	0	0	0	0	0	0	0	0	0	1	0	0	0	0	0	0	0	0	0	0	0	0	0	0
AABR07000385.1	0	0	0	0	0	0	0	0	0	0	0	0	0	0	0	0	0	0	0	0	0	0	0	0	0	0
AABR07000385.2	60	101	108	99	51	86	50	67	46	58	25	95	61	60	72	57	7	48	85	17	26	77	31	88	41	22
AABR07000398.1	31	44	44	51	83	23	45	33	42	37	32	21	45	34	23	40	60	69	40	30	56	124	134	38	120	6
AABR07000402.1	0	3	0	0	1	1	1	1	0	0	0	0	0	0	0	2	0	2	2	0	1	0	0	0	0	0
AABR07000404.1	0	1	0	0	0	0	0	0	0	0	0	0	0	0	0	0	0	0	0	0	0	0	0	0	0	0
AABR07000411.1	81	65	134	92	90	100	77	95	62	56	72	108	89	57	59	68	27	78	62	26	45	64	65	77	64	30
AABR07000433.1	0	1	0	0	0	1	0	0	0	1	2	0	0	1	3	0	2	0	0	1	2	0	0	0	0	0
AABR07000436.1	1	1	2	4	3	0	3	5	0	1	2	0	1	3	0	0	2	10	3	0	1	0	0	1	1	0
AABR07000451.1	0	0	0	0	0	0	0	0	0	0	1	0	0	0	0	0	0	0	0	0	0	0	1	0	0	0
AABR07000452.1	2	6	7	13	1	11	19	3	4	12	10	6	8	2	13	20	3	7	11	4	6	11	3	9	6	3
AABR07000458.1	0	0	0	0	0	0	0	0	0	0	0	0	0	0	0	0	0	0	0	0	0	0	0	0	0	0
AABR07000484.1	0	0	0	4	4	0	0	0	3	0	2	0	4	0	0	2	2	0	0	4	4	2	0	3	1	0
AABR07000493.1	0	1	5	0	0	2	0	1	1	0	1	0	0	1	3	2	0	3	3	1	1	0	5	4	0	0
AABR07000523.1	0	0	1	3	6	0	0	2	1	1	0	1	0	1	0	2	0	2	2	0	0	0	0	0	0	0
AABR07000533.1	0	0	0	0	0	0	0	0	0	0	0	0	0	0	0	0	0	0	0	0	0	0	0	0	0	0
AABR07000534.1	0	0	0	0	0	0	0	0	0	0	0	0	0	0	0	0	0	0	0	0	0	0	0	0	0	0
AABR07000544.1	0	0	0	0	0	0	0	0	0	0	0	0	0	0	0	0	0	0	0	0	0	0	0	0	0	0
AABR07000574.1	0	0	0	0	0	0	0	0	0	0	0	0	0	0	0	0	0	0	0	0	0	0	0	0	0	0
AABR07000581.1	0	0	0	0	0	0	0	0	0	0	0	0	0	0	0	0	0	0	0	0	0	0	0	0	0	1
AABR07000583.1	0	0	0	0	0	0	0	0	0	0	0	0	0	0	0	0	0	0	0	0	0	0	0	0	0	0
AABR07000595.1	0	0	0	0	0	0	0	0	0	0	0	0	0	0	0	0	0	0	0	0	0	0	1	0	0	0
AABR07000629.1	0	0	0	0	0	0	0	0	0	0	0	0	0	0	0	0	0	0	0	0	0	0	0	0	0	0
AABR07000629.2	0	0	0	0	0	0	0	0	0	0	0	0	0	0	0	0	0	0	0	0	0	0	0	0	0	0
AABR07000629.3	12	2	13	0	9	9	6	7	0	4	6	6	4	18	11	3	4	8	3	5	6	6	6	2	5	1
AABR07000639.1	0	0	0	0	0	0	0	0	0	0	0	0	0	0	0	0	0	0	0	0	0	0	0	0	0	0
AABR07000658.1	6	3	7	6	3	3	15	3	8	17	31	11	38	92	159	8	115	16	238	42	216	0	163	1	619	71
AABR07000663.1	0	0	0	0	0	0	0	0	0	0	0	0	0	0	0	0	0	0	0	0	0	0	0	0	0	0
AABR07000714.1	0	0	0	0	0	0	0	0	0	0	0	0	0	0	0	0	0	0	0	0	0	0	0	0	0	0
AABR07000714.2	0	0	0	0	0	0	0	0	0	0	0	0	0	0	0	0	1	0	0	4	0	0	0	0	0	0
AABR07000723.2	0	0	0	0	0	0	0	0	0	0	0	0	0	0	0	0	1	0	0	0	0	0	0	0	0	0
AABR07000725.1	0	0	0	0	0	0	0	0	0	0	0	0	0	0	0	0	0	0	0	0	0	0	0	0	0	0
AABR07000733.1	0	0	0	0	0	0	0	0	0	0	0	0	1	0	0	0	1	0	0	0	0	0	0	0	0	0
AABR07000738.1	0	0	0	1	1	0	0	0	0	0	5	0	1	0	0	0	0	0	0	0	0	0	0	0	0	0
AABR07000740.1	1	0	1	0	0	2	0	0	0	0	4	0	0	3	0	0	0	0	0	0	0	0	0	0	0	0
AABR07000740.2	0	0	0	0	0	0	0	0	0	0	0	0	0	0	0	0	0	0	0	0	0	0	0	0	0	0
AABR07000747.1	1	0	1	0	1	0	0	0	5	1	0	0	4	2	5	0	2	0	5	1	0	2	1	0	4	0
AABR07000765.1	0	0	0	0	0	0	0	0	0	0	0	0	0	0	0	0	0	0	0	0	0	0	0	0	0	0
AABR07000765.2	0	0	0	0	0	0	0	0	0	0	0	0	0	0	0	0	0	0	0	0	0	0	0	0	0	0
AABR07000765.3	0	0	0	0	0	0	0	0	0	0	0	1	0	0	0	0	0	0	0	1	0	0	0	0	0	0
AABR07000902.1	0	0	0	0	0	0	0	0	0	0	0	0	0	1	0	0	0	0	0	0	0	0	0	0	1	0
AABR07000968.1	0	0	0	0	0	0	0	0	0	0	0	0	0	0	0	0	0	0	0	0	0	0	0	0	0	0
AABR07000968.2	0	0	0	0	0	0	0	0	0	0	0	0	0	0	0	0	0	0	0	0	0	0	0	0	0	0
AABR07000978.1	0	0	0	0	0	0	0	0	1	0	0	0	0	0	0	0	0	0	0	0	0	1	0	1	3	0
AABR07000986.1	4	4	7	6	0	3	0	4	5	4	4	0	3	0	4	0	1	6	0	0	0	12	6	8	8	1
AABR07000989.1	3	10	8	19	3	3	2	0	3	4	5	7	5	3	0	4	0	1	1	0	0	2	1	8	2	1
AABR07001001.1	0	0	0	0	0	0	0	0	0	0	0	0	0	0	0	0	0	0	0	0	0	0	0	0	0	0
AABR07001003.1	0	0	0	0	0	0	0	0	0	0	0	0	0	0	0	0	0	0	0	0	1	0	0	0	0	1
AABR07001006.1	0	0	0	0	0	0	0	0	0	0	0	0	0	0	0	0	0	0	0	0	0	0	0	0	0	0
AABR07001010.1	0	0	0	0	0	0	0	0	0	0	0	0	0	0	0	0	0	0	0	0	0	0	0	0	0	0
AABR07001018.1	0	0	0	0	0	0	0	0	0	0	0	0	0	0	0	0	0	0	0	0	0	0	0	0	0	0
AABR07001018.2	0	0	0	0	0	0	0	0	0	0	0	0	0	0	0	0	0	0	0	0	0	0	0	0	0	0
AABR07001018.3	0	0	0	0	0	0	0	0	0	0	0	0	0	0	0	0	0	0	0	0	0	0	0	0	0	0
AABR07001018.4	0	0	0	0	0	0	0	0	0	0	0	0	0	0	0	0	0	0	0	0	0	0	0	0	0	0
AABR07001018.5	0	0	0	0	0	0	0	0	0	0	0	0	0	0	0	0	0	0	0	0	0	0	0	0	0	0
AABR07001019.1	0	0	0	0	0	0	0	0	0	0	0	0	0	0	0	0	0	0	0	0	0	0	0	0	0	0
AABR07001025.1	0	0	0	0	0	0	0	0	0	0	0	0	0	0	0	0	0	0	0	0	0	0	0	0	0	0
AABR07001035.1	0	0	0	0	0	0	0	0	0	0	0	0	0	0	0	0	0	0	1	0	0	0	0	0	0	0
AABR07001037.1	0	2	2	2	0	3	0	1	3	1	3	3	2	1	1	2	0	2	0	0	2	0	8	0	0	0
AABR07001048.1	0	0	0	0	0	0	0	0	0	0	0	0	0	0	0	0	0	0	0	0	0	0	0	0	0	0
AABR07001054.1	0	0	0	0	0	0	0	0	0	0	0	0	0	0	0	0	0	0	0	0	0	0	0	0	0	0
AABR07001054.2	0	0	0	0	0	0	0	0	0	0	0	0	0	0	0	0	0	0	0	0	0	0	0	0	0	0
AABR07001057.1	0	0	0	0	0	0	0	0	0	0	0	0	0	0	0	0	0	0	0	0	0	0	0	0	0	0
AABR07001061.1	0	0	0	0	0	0	0	0	0	0	0	0	0	0	0	0	0	0	0	0	0	0	0	0	0	0
AABR07001064.1	11	15	26	18	6	14	14	9	17	2	6	17	11	48	28	7	62	12	23	70	25	10	26	16	17	170
AABR07001068.1	61	1	16	5	6	11	1	2	3	4	4	0	0	22	1	15	6	7	26	42	47	10	9	42	5	4
AABR07001099.1	232	232	362	258	187	262	211	218	200	189	132	242	180	216	239	207	66	241	236	105	232	123	139	247	207	96
AABR07001099.2	429	355	693	407	334	379	281	302	398	392	331	365	354	339	421	473	167	476	355	156	369	369	344	454	296	116
AABR07001100.1	50	41	72	69	41	67	53	35	39	47	42	45	67	50	64	48	21	67	43	27	84	54	40	65	59	20
AABR07001160.1	0	0	0	0	0	0	0	0	0	0	0	0	0	0	0	0	0	0	0	0	0	0	0	0	0	0
AABR07001207.1	24	4	25	9	15	26	20	15	20	26	23	37	14	15	17	25	29	25	17	8	19	29	11	10	15	4
AABR07001210.1	21	0	20	10	13	24	28	15	5	1	6	8	10	4	0	23	5	9	6	0	6	11	0	2	5	4
AABR07001233.1	60	3	80	17	52	94	76	43	40	45	21	105	49	27	42	26	25	50	28	14	28	49	23	28	24	10
AABR07001348.1	0	0	0	0	0	0	0	0	0	0	0	0	0	0	0	0	0	0	0	0	0	0	0	0	0	0
AABR07001358.1	0	0	0	0	0	0	0	0	0	0	0	0	0	0	0	0	0	0	0	0	0	0	0	0	0	0
AABR07001379.1	41	48	48	34	35	38	31	74	65	32	27	44	29	41	22	27	3	35	32	7	29	49	17	67	19	14
AABR07001382.1	11347	10720	15680	11105	10247	10041	9441	8499	9568	10789	10335	9582	9936	8434	7230	10015	4175	13482	10492	4619	9781	12078	7913	10243	8802	2643
AABR07001382.2	0	0	0	0	0	0	1	0	0	0	0	0	1	0	0	0	0	0	0	0	0	0	0	0	0	0
AABR07001389.1	495	769	1309	698	680	508	483	509	730	620	580	512	639	582	548	634	329	581	698	279	716	486	910	712	763	205
AABR07001392.1	0	0	2	0	0	0	0	0	0	0	0	0	2	0	0	0	2	0	0	0	0	0	0	0	0	0
AABR07001408.1	0	0	0	0	0	0	0	0	0	0	0	0	0	1	1	0	1	0	0	0	0	0	0	0	0	0
AABR07001416.1	0	0	0	0	0	0	8	0	0	0	0	0	0	0	0	0	6	0	0	3	0	0	1	0	4	0
AABR07001416.2	0	0	0	0	0	0	0	0	0	0	0	0	0	0	0	0	0	0	0	0	0	0	0	0	0	0
AABR07001416.3	0	0	0	0	0	0	1	0	0	1	0	0	0	0	0	0	4	0	0	0	0	0	0	0	1	0
AABR07001432.1	13	7	29	4	26	12	31	10	14	17	22	12	5	10	43	20	9	22	34	22	48	10	16	18	18	13
AABR07001432.2	0	0	1	0	0	1	1	1	0	1	0	0	0	1	1	0	0	0	2	0	1	0	1	1	0	0
AABR07001433.1	0	0	0	0	0	0	0	0	0	0	0	0	0	0	0	0	2	0	0	0	0	0	0	0	0	1
AABR07001435.1	15	24	37	15	15	23	11	19	20	28	40	39	23	24	19	36	16	15	33	13	18	10	11	24	18	17
AABR07001444.1	12	9	11	8	13	1	5	11	8	9	4	6	10	11	9	6	0	10	7	2	11	3	5	8	5	0
AABR07001448.1	0	0	0	0	0	0	0	0	0	0	0	0	0	0	0	0	0	0	0	0	0	0	0	0	0	0
AABR07001452.1	0	0	0	0	0	0	0	0	0	0	0	0	0	0	0	0	0	2	2	0	0	2	1	0	0	1
AABR07001455.1	0	0	0	0	0	0	0	0	0	0	0	0	0	0	0	0	0	0	0	0	0	0	0	0	0	0
AABR07001477.1	0	0	0	0	0	0	0	1	0	0	0	1	0	1	3	0	2	3	1	0	3	1	2	2	2	0
AABR07001493.1	8	1	5	1	2	5	2	1	3	11	0	0	2	6	9	3	4	2	18	2	6	2	5	3	9	4
AABR07001497.1	34	3	15	7	19	23	11	11	10	6	17	8	16	6	3	2	1	11	17	6	27	5	1	53	21	1
AABR07001512.1	14	18	3	4	1	13	20	19	0	3	32	3	4	8	31	5	0	2	31	24	37	1	2	21	0	1
AABR07001516.1	0	0	0	0	0	0	1	0	1	0	0	0	0	0	0	0	0	0	0	0	0	1	0	0	0	0
AABR07001518.1	0	0	0	0	0	0	0	0	0	0	0	0	0	0	0	0	0	0	0	0	0	1	0	0	0	0
AABR07001519.1	101	121	215	146	91	81	66	95	93	73	103	122	113	81	27	109	44	96	46	49	61	121	38	123	40	8
AABR07001555.1	6	5	11	6	8	1	1	7	10	1	4	1	2	2	8	7	1	2	2	23	1	1	9	5	7	1
AABR07001561.1	0	0	0	0	0	0	0	0	0	0	0	0	0	0	0	0	0	0	0	0	0	0	0	0	0	0
AABR07001573.1	5	1	8	0	8	5	9	3	3	12	6	3	0	7	14	1	8	12	10	1	8	6	12	8	13	6
AABR07001591.1	32	17	42	28	39	33	53	13	38	42	37	34	49	14	12	53	7	54	20	13	20	39	10	19	19	6
AABR07001592.1	0	0	0	0	0	0	0	0	0	1	0	0	0	0	0	0	0	0	0	0	0	0	0	0	0	0
AABR07001592.2	13	7	8	5	3	4	8	1	4	5	10	6	4	3	4	13	1	10	4	4	1	12	3	3	4	3
AABR07001599.1	0	0	0	0	0	0	0	0	0	0	0	0	0	0	0	0	0	0	0	0	0	0	0	0	0	0
AABR07001610.1	0	0	0	0	0	0	0	0	0	0	0	0	0	0	0	0	0	0	0	0	0	0	0	0	0	0
AABR07001623.1	0	0	0	0	0	3	0	0	0	0	0	0	0	0	0	1	0	0	0	0	0	0	0	0	0	0
AABR07001634.1	246	463	340	258	269	401	146	106	99	221	107	258	302	144	183	332	66	340	224	28	50	128	125	147	192	59
AABR07001640.1	0	0	0	0	0	0	0	0	0	0	0	0	0	0	0	0	0	0	0	0	0	0	0	0	0	0
AABR07001662.1	0	0	0	0	0	0	0	0	0	0	0	0	0	0	0	2	0	0	0	0	0	0	1	0	0	0
AABR07001699.1	0	0	0	0	0	0	0	0	0	0	0	0	0	0	0	0	0	0	0	0	0	0	0	0	0	0
AABR07001700.1	0	0	0	0	0	0	0	0	0	0	0	0	0	0	0	0	0	0	0	0	0	0	0	0	0	0
AABR07001700.2	0	0	0	0	0	0	0	0	0	0	0	0	0	0	0	0	0	0	0	0	0	0	0	0	0	0
AABR07001734.1	0	0	0	0	0	0	0	0	0	0	0	1	0	0	14	4	0	4	10	0	1	0	1	1	0	0
AABR07001762.1	0	0	0	0	0	0	0	0	0	0	0	0	0	0	0	0	0	1	0	0	0	1	2	0	0	0
AABR07001764.1	0	0	0	0	0	0	0	0	1	0	0	0	0	0	0	0	0	0	0	0	0	0	0	0	0	0
AABR07001780.1	0	1	1	0	0	0	0	0	0	0	0	0	0	0	0	0	0	0	0	0	0	0	0	0	0	0
AABR07001799.1	0	0	0	0	0	0	0	0	0	0	0	0	0	0	0	0	0	0	0	0	0	0	0	0	0	0
AABR07001807.1	0	0	4	5	2	2	2	5	3	0	0	7	7	0	2	0	1	0	2	1	1	1	0	1	0	0
AABR07001880.1	0	0	0	0	0	0	0	0	0	0	0	0	0	0	0	0	0	0	1	0	0	0	0	0	0	0
AABR07001888.1	0	0	0	0	0	0	0	0	0	0	0	0	0	0	0	0	0	0	0	0	0	0	0	0	0	0
AABR07001896.1	259	224	325	240	235	214	196	206	185	219	238	223	195	212	258	268	159	343	302	106	226	192	203	279	239	63
AABR07001902.1	2	2	4	2	0	3	1	4	2	0	6	0	2	7	3	0	19	4	5	11	3	4	2	4	0	17
AABR07001905.1	59	7	29	7	63	20	40	39	16	42	22	44	24	12	47	21	32	49	37	10	14	44	47	6	51	29
AABR07001905.2	584	597	930	570	561	556	385	547	544	498	507	624	610	468	410	468	255	482	506	214	441	356	394	539	519	158
AABR07001910.1	546	328	581	309	502	415	548	488	503	599	583	569	560	483	901	421	350	730	690	157	549	418	842	593	850	247
AABR07001923.1	366	349	545	337	332	397	387	311	326	418	358	409	417	429	545	392	311	405	526	181	448	246	462	394	433	169
AABR07001926.1	22	0	11	4	26	14	18	10	9	19	13	28	8	0	17	13	5	23	16	1	11	14	11	16	15	11
AABR07001926.2	14	0	9	1	13	5	19	2	1	15	9	9	4	0	4	1	12	10	4	0	2	9	10	9	13	1
AABR07001926.3	298	278	375	218	262	287	314	243	317	249	256	270	289	288	352	285	167	309	298	121	409	179	260	379	308	135
AABR07001929.1	51	39	73	47	50	58	52	29	39	37	69	65	56	49	69	57	30	62	55	24	38	34	60	66	46	24
AABR07001942.1	25	15	17	8	5	26	8	6	9	11	12	13	19	13	7	10	8	17	9	4	16	15	12	19	16	3
AABR07001967.1	0	0	0	0	0	0	0	0	0	0	0	0	0	0	0	0	0	0	0	0	0	0	0	0	0	0
AABR07002001.1	30	26	22	6	14	26	26	8	20	27	56	13	29	78	59	13	19	19	76	60	93	3	23	42	101	17
AABR07002010.1	19	21	55	36	33	26	9	28	18	22	27	39	20	24	15	35	8	36	26	6	22	28	21	36	19	7
AABR07002025.1	0	0	0	0	0	0	0	0	0	0	0	0	0	0	0	0	0	0	0	0	0	0	0	0	0	0
AABR07002044.1	0	0	0	0	0	0	0	0	0	0	0	0	1	0	0	0	0	0	0	0	0	0	0	0	0	0
AABR07002065.1	29	25	83	31	26	35	42	33	39	30	40	34	33	31	32	44	13	47	32	17	20	43	23	43	35	11
AABR07002065.2	72	103	171	95	71	87	92	77	75	75	113	110	84	84	72	135	46	116	88	29	71	107	82	150	108	38
AABR07002066.2	0	0	0	0	0	0	0	0	0	0	0	0	0	0	0	0	0	0	0	0	0	0	0	0	0	0
AABR07002068.1	0	1	4	1	3	6	0	1	2	1	2	3	1	1	1	4	0	2	1	0	1	2	2	0	4	0
AABR07002071.1	33	16	27	7	34	17	13	4	25	20	19	40	25	18	32	34	5	31	28	6	29	44	28	14	21	1
AABR07002093.1	28	22	30	21	12	21	8	7	11	6	27	6	18	4	18	7	5	18	7	4	6	9	5	13	9	5
AABR07002093.2	0	0	0	0	2	0	0	0	1	0	0	0	0	0	0	0	0	0	0	0	0	0	1	0	0	0
AABR07002094.1	0	0	0	0	0	0	0	0	0	0	0	0	0	0	0	0	0	0	0	0	0	0	0	0	0	0
AABR07002129.1	0	0	0	0	0	0	0	0	0	0	0	0	0	0	0	0	0	0	0	0	0	0	0	0	0	0
AABR07002134.1	7	0	1	0	5	4	2	8	4	5	3	12	7	0	3	13	4	8	5	0	1	3	6	3	6	2
AABR07002140.2	0	0	0	0	0	0	0	0	0	0	0	0	0	0	0	0	0	0	0	0	0	0	0	0	0	0
AABR07002181.1	0	0	0	0	0	0	0	0	0	0	0	0	0	0	0	0	0	0	0	0	0	0	0	0	0	0
AABR07002187.1	0	0	0	0	0	0	0	0	0	0	0	0	0	0	0	0	0	0	0	0	0	0	0	0	0	0
AABR07002209.1	0	0	0	0	0	0	0	0	0	0	0	0	0	0	0	0	0	0	0	0	0	0	0	0	0	0
AABR07002241.1	4	0	0	0	0	0	0	1	0	0	0	1	1	0	0	0	0	0	0	0	0	0	0	0	0	0
AABR07002247.1	67	93	100	131	88	79	71	106	65	75	61	95	76	78	74	60	47	56	88	38	85	57	59	85	69	12
AABR07002258.1	0	0	0	0	0	0	0	0	0	0	0	0	0	0	0	0	0	0	0	1	0	0	0	0	0	0
AABR07002262.1	0	0	0	0	0	0	0	0	0	0	0	0	0	0	0	0	0	0	0	0	0	0	0	0	0	0
AABR07002262.2	0	0	0	0	0	0	0	0	0	0	0	0	0	0	0	0	0	0	0	0	0	0	0	0	0	0
AABR07002267.1	0	0	0	0	0	0	0	0	0	0	0	0	0	0	0	0	0	0	0	0	0	0	0	0	0	0
AABR07002337.1	3	0	6	1	2	9	3	0	2	1	0	1	6	7	4	0	3	13	9	1	5	19	2	1	3	3
AABR07002351.1	0	0	0	0	0	0	0	0	0	0	0	0	0	0	0	0	0	0	0	0	0	0	0	0	0	0
AABR07002351.2	0	0	0	0	0	0	0	0	0	0	0	0	0	0	0	0	0	0	0	0	0	0	0	0	0	0
AABR07002353.1	0	0	0	0	0	0	0	0	0	0	0	0	0	0	0	0	0	0	0	0	0	0	0	0	0	0
AABR07002353.2	0	0	0	0	0	0	0	1	0	0	0	0	0	0	0	0	0	0	0	0	0	0	0	0	0	0
AABR07002382.1	0	0	0	0	0	0	0	0	0	0	0	0	0	0	0	0	0	0	0	0	1	0	0	0	0	0
AABR07002384.1	31	20	39	12	11	21	26	17	16	14	21	14	13	13	40	19	21	30	22	9	19	20	26	24	19	12
AABR07002409.1	0	0	0	0	0	0	0	0	0	0	0	0	0	0	0	0	0	0	0	0	0	0	0	0	0	0
AABR07002418.1	0	0	0	0	0	0	0	0	0	0	0	0	0	0	0	0	0	0	0	0	0	0	0	0	0	0
AABR07002467.1	0	0	0	0	0	0	0	0	0	0	0	0	0	0	0	0	0	0	0	0	0	0	0	0	0	0
AABR07002473.1	0	1	0	0	1	0	2	0	0	0	0	0	1	0	0	0	0	0	0	1	1	0	0	0	0	0
AABR07002493.1	0	0	0	0	0	0	0	0	0	0	0	0	0	0	0	0	0	0	0	0	0	0	0	0	0	0
AABR07002499.1	0	0	0	0	0	0	0	0	0	0	0	0	0	0	0	0	0	0	0	0	0	0	0	0	0	0
AABR07002523.1	0	0	0	0	0	0	0	0	0	0	0	0	0	0	1	0	1	0	0	0	0	0	0	0	0	2
AABR07002546.1	1	1	0	0	1	6	1	1	0	0	4	3	0	0	0	1	0	0	2	2	0	0	0	0	3	0
AABR07002564.1	24	16	22	35	13	8	15	17	31	24	10	17	10	27	46	6	30	22	29	28	41	22	55	25	75	19
AABR07002622.1	0	0	0	0	0	0	0	0	0	0	0	0	0	0	0	0	0	0	0	0	0	0	0	0	0	0
AABR07002623.1	1	0	0	0	0	0	0	0	0	1	0	0	0	0	0	0	0	0	0	0	0	0	0	1	0	0
AABR07002627.1	1	0	0	0	0	4	0	0	0	3	0	0	1	0	0	4	2	2	0	2	2	5	1	1	1	0
AABR07002644.1	0	0	0	0	0	0	0	0	0	0	0	0	0	0	0	0	0	0	0	0	0	0	0	0	0	0
AABR07002659.1	0	0	0	0	0	0	0	0	0	0	0	0	0	0	0	0	0	0	0	0	0	0	0	0	0	0
AABR07002674.1	39	21	28	11	24	17	23	14	22	50	39	36	18	49	51	15	37	60	59	33	78	27	60	32	58	33
AABR07002677.1	0	0	0	0	1	1	0	1	1	1	0	0	3	1	1	1	2	1	0	12	0	2	0	4	5	0
AABR07002677.2	42	9	52	11	2	34	31	15	15	39	40	62	12	37	126	55	62	74	175	35	74	27	144	25	23	20
AABR07002680.1	0	0	0	0	0	0	0	0	0	0	0	0	0	0	0	0	0	0	0	0	0	0	0	0	0	0
AABR07002680.2	2	0	0	0	0	0	0	0	0	0	0	0	1	0	0	0	0	0	2	1	0	0	1	0	0	0
AABR07002682.1	0	17	19	7	16	14	12	14	17	11	11	11	9	20	14	15	3	18	5	8	9	13	14	31	14	5
AABR07002683.1	278	292	422	315	300	235	210	206	273	219	297	278	289	242	334	284	170	304	259	262	323	220	340	400	336	107
AABR07002689.1	0	0	0	0	0	0	0	0	0	0	0	0	0	0	0	0	0	0	0	0	0	0	0	0	1	0
AABR07002700.1	13	3	14	6	22	1	15	8	17	19	32	12	16	2	7	20	11	16	30	3	8	19	12	68	21	4
AABR07002711.1	0	0	0	0	0	0	0	0	0	0	0	0	0	0	0	0	0	0	0	0	0	0	0	0	0	0
AABR07002736.1	0	0	0	0	0	0	0	0	0	0	0	0	0	0	0	0	0	0	0	0	0	0	0	0	0	0
AABR07002768.1	471	436	689	409	350	316	403	407	413	459	468	514	469	503	579	476	336	418	451	287	511	383	438	465	490	245
AABR07002774.1	216	197	261	163	144	154	170	152	171	190	224	180	209	152	220	153	105	203	200	126	214	146	196	230	239	73
AABR07002774.2	189	252	255	259	209	191	190	154	181	193	184	200	199	165	205	190	91	214	234	90	201	143	206	225	204	58
AABR07002774.3	36	21	38	26	13	20	22	5	28	26	23	16	23	40	14	17	10	39	30	13	32	29	27	32	30	16
AABR07002774.4	50	77	76	86	62	82	57	43	60	65	61	78	70	98	100	42	38	76	94	31	88	35	73	91	96	49
AABR07002775.1	0	0	3	0	2	1	2	2	1	1	1	2	2	4	0	1	0	3	1	2	2	1	0	1	3	0
AABR07002779.1	2	1	2	0	3	0	2	1	2	0	0	0	1	11	4	0	8	7	0	11	4	7	11	1	4	10
AABR07002782.1	0	0	0	0	0	0	0	0	0	0	0	0	0	0	0	0	0	0	0	0	0	0	0	0	0	0
AABR07002783.1	0	0	0	0	0	0	0	0	0	0	0	0	0	0	0	0	0	0	0	0	0	0	0	0	0	0
AABR07002784.1	52	20	42	50	58	39	42	25	38	43	51	22	31	56	118	22	37	59	67	17	60	44	71	49	91	29
AABR07002784.2	6	1	6	2	4	4	0	1	4	8	6	4	2	3	9	3	5	0	5	5	5	1	13	7	5	3
AABR07002792.1	0	0	0	0	0	0	0	0	0	0	0	0	0	0	0	0	0	0	0	0	0	0	0	0	0	0
AABR07002792.2	0	0	0	0	0	0	4	0	2	0	0	0	0	0	0	0	3	0	2	0	1	2	1	0	0	0
AABR07002805.1	0	0	0	0	0	0	0	0	0	0	0	0	0	0	0	0	0	0	0	0	0	0	0	0	0	0
AABR07002835.1	0	0	0	0	0	0	0	0	0	0	0	0	0	0	0	0	0	0	0	0	0	0	0	0	0	0
AABR07002845.1	0	0	0	0	0	0	0	0	0	0	0	0	0	0	0	0	0	0	0	0	0	0	0	0	0	0
AABR07002848.1	24	12	15	6	1	1	12	7	3	11	14	6	5	17	14	7	12	14	21	35	45	16	30	10	16	4
AABR07002848.2	0	0	0	0	0	0	0	0	0	0	0	0	0	0	0	0	0	0	0	0	0	0	0	0	0	0
AABR07002854.1	0	0	0	0	0	0	0	0	0	0	0	0	0	0	0	0	0	0	0	0	0	0	0	0	0	0
AABR07002868.1	2	11	6	6	1	3	1	4	2	8	6	3	1	3	4	6	0	0	5	1	5	6	4	3	0	5
AABR07002868.2	2	8	8	5	1	1	6	4	6	2	0	0	4	4	3	6	0	4	1	1	2	13	8	4	2	3
AABR07002870.1	0	0	0	0	0	0	0	0	0	0	0	0	0	0	0	0	0	0	0	0	0	0	0	0	0	0
AABR07002870.2	0	0	0	0	0	0	0	0	0	0	0	0	0	0	0	0	0	0	0	0	0	0	0	0	0	0
AABR07002882.1	10	4	8	14	4	7	7	4	4	2	2	5	6	6	4	3	0	0	0	0	4	4	0	5	1	3
AABR07002885.1	0	0	0	0	0	0	1	0	0	0	0	0	0	0	0	0	0	0	0	0	0	0	0	0	0	0
AABR07002893.1	0	0	0	0	0	0	0	0	0	0	0	0	0	0	0	0	0	0	0	0	0	0	0	0	0	0
AABR07002896.1	0	0	0	0	0	0	0	0	0	0	0	0	0	0	0	0	0	0	0	0	0	0	0	0	0	0
AABR07002898.1	8	0	6	10	7	0	0	2	3	0	2	8	1	0	3	1	1	5	3	4	0	2	0	4	4	0
AABR07002902.1	1	4	6	1	1	0	0	0	2	4	1	2	5	7	3	2	0	1	5	0	1	0	0	5	1	0
AABR07002906.1	0	1	0	0	0	0	0	0	0	0	0	0	0	0	0	0	0	0	0	0	0	0	0	0	0	0
AABR07002908.1	0	0	0	1	0	0	0	0	0	0	0	0	0	1	1	0	4	2	0	4	1	0	1	0	2	7
AABR07002910.1	0	1	4	0	0	0	1	0	2	0	0	1	0	0	0	0	0	0	1	0	1	1	0	0	0	0
AABR07002923.1	0	0	0	0	0	0	0	0	0	0	0	0	0	0	0	1	0	0	0	0	0	0	0	0	0	0
AABR07002928.1	0	0	0	0	0	0	0	0	0	0	0	0	0	0	0	0	0	0	0	0	0	0	0	0	0	0
AABR07002928.2	22	13	43	35	31	35	24	20	11	10	25	16	18	33	62	22	27	43	51	4	29	38	50	28	39	5
AABR07002938.1	5	1	11	6	4	0	2	2	4	2	0	4	4	10	8	0	11	3	0	19	2	1	3	5	0	49
AABR07002945.1	144	114	155	109	135	80	114	72	111	132	126	85	98	128	120	119	113	226	241	81	232	154	183	142	202	35
AABR07002945.2	101	100	129	116	88	104	54	74	87	71	65	94	75	47	105	85	38	96	80	33	104	88	66	102	79	16
AABR07002945.3	40	28	64	49	24	30	28	22	40	38	35	25	25	24	44	47	9	37	44	21	45	25	35	37	29	10
AABR07002966.1	0	0	2	1	1	0	1	1	0	2	0	0	0	3	1	0	0	0	0	0	0	1	2	0	0	0
AABR07002969.1	419	244	367	287	269	325	296	182	297	229	346	233	398	798	550	340	253	563	1014	502	859	180	553	485	912	217
AABR07002973.1	0	0	0	0	0	0	0	0	0	0	0	0	0	0	0	0	0	0	0	0	0	0	0	0	0	0
AABR07002997.1	53	86	104	80	51	38	32	54	48	66	66	62	61	63	64	86	33	67	63	28	70	51	54	69	54	12
AABR07002997.2	0	0	0	0	0	0	0	0	0	0	0	0	0	0	0	0	0	0	0	0	0	0	0	0	0	0
AABR07003001.1	0	0	0	0	0	0	0	0	0	0	0	0	0	0	0	0	0	0	0	0	0	0	0	0	0	0
AABR07003001.2	0	0	0	0	0	0	0	0	0	0	0	0	0	0	4	0	0	0	0	0	0	0	0	0	0	0
AABR07003007.1	0	0	0	0	0	0	0	0	0	0	0	0	0	0	0	0	0	0	0	0	0	0	0	0	0	0
AABR07003024.1	0	0	0	0	0	0	0	0	0	0	0	0	0	0	0	0	0	0	0	0	0	0	0	0	0	0
AABR07003030.1	0	0	0	0	0	0	0	1	0	0	0	0	0	1	0	0	0	0	0	0	0	0	0	0	0	0
AABR07003030.2	1	1	0	1	1	1	0	0	1	0	1	0	1	4	0	0	0	0	1	9	0	1	1	0	0	0
AABR07003040.1	0	4	0	0	2	3	0	1	0	4	1	1	0	1	1	0	1	1	0	0	0	1	0	1	0	0
AABR07003049.1	0	1	1	1	1	0	1	2	1	0	1	0	1	2	1	1	3	2	3	0	2	1	2	0	3	3
AABR07003049.2	0	0	0	0	0	0	0	0	0	0	0	0	0	0	0	0	0	0	0	0	0	0	0	0	0	0
AABR07003051.1	0	0	0	0	0	0	0	0	0	0	0	0	0	0	0	1	0	0	0	0	0	0	0	0	0	0
AABR07003056.1	0	1	2	0	0	1	2	0	0	0	1	0	0	1	0	0	2	1	0	1	0	1	2	1	0	0
AABR07003056.2	3	0	0	0	0	1	1	1	0	0	0	0	0	0	1	1	1	2	1	0	0	0	0	0	2	0
AABR07003056.3	0	0	1	0	0	0	0	0	1	0	0	0	0	0	0	0	0	0	0	0	0	0	0	0	0	0
AABR07003102.1	0	0	0	0	0	0	0	0	0	0	0	0	0	0	0	0	0	0	0	0	0	0	0	0	0	0
AABR07003167.1	0	0	0	0	0	0	0	0	0	0	0	0	0	0	1	0	0	0	0	0	0	0	0	0	0	0
AABR07003167.2	0	0	0	0	0	2	0	0	0	0	0	0	0	0	0	1	0	0	1	0	0	0	0	0	0	0
AABR07003167.3	0	0	0	0	0	0	0	0	0	0	0	0	0	0	0	0	0	0	0	0	0	0	0	0	0	0
AABR07003173.1	13	10	23	12	3	11	5	1	5	3	12	16	6	10	14	1	13	12	12	9	13	12	10	14	5	5
AABR07003176.1	421	513	662	446	334	451	295	399	330	421	374	552	354	322	347	443	116	379	319	126	234	404	225	337	219	101
AABR07003186.1	0	0	0	0	0	0	0	0	0	0	0	0	0	0	0	0	0	0	0	0	0	0	0	0	0	0
AABR07003186.2	6	7	11	17	2	6	0	2	5	1	8	4	3	2	1	3	0	3	1	0	0	4	3	1	4	1
AABR07003187.1	18	22	37	20	9	4	2	4	15	15	20	28	6	12	18	21	9	19	27	4	18	31	34	10	10	8
AABR07003190.1	0	0	0	0	0	0	0	0	0	0	0	0	0	0	0	0	0	0	0	0	0	0	0	0	0	0
AABR07003224.1	0	0	0	0	0	0	0	0	0	0	0	0	0	0	0	0	0	0	0	0	0	0	0	0	0	0
AABR07003230.1	1	0	0	0	0	0	0	0	0	0	0	0	0	0	0	0	0	0	0	0	0	0	0	0	0	0
AABR07003233.1	0	0	0	0	0	0	0	0	0	0	0	0	0	0	0	0	0	0	0	0	0	0	0	0	0	0
AABR07003235.1	180	74	128	65	108	93	98	70	86	111	210	81	129	210	136	115	72	179	314	152	240	61	135	163	298	101
AABR07003235.2	1	0	0	1	0	0	0	3	0	0	1	1	0	1	2	0	0	1	1	0	2	0	2	0	0	0
AABR07003241.1	0	0	0	0	0	0	0	0	0	0	0	0	0	0	0	0	0	0	0	0	0	0	0	0	0	0
AABR07003241.2	0	0	0	0	0	0	0	0	0	0	0	0	0	0	0	0	0	0	0	0	0	0	0	0	0	0
AABR07003241.3	0	0	0	0	0	0	0	0	0	0	0	0	0	0	0	0	0	0	0	0	0	0	0	0	0	0
AABR07003244.1	0	0	0	0	0	0	0	0	0	0	0	0	0	0	0	0	0	0	0	0	0	0	0	0	0	0
AABR07003247.1	0	0	0	0	0	0	0	0	0	0	0	0	0	0	0	0	0	0	0	0	0	0	0	0	0	0
AABR07003250.1	6	0	0	0	0	3	0	2	0	0	0	4	1	0	8	5	0	0	3	0	3	2	1	5	0	0
AABR07003250.2	6	0	4	0	1	0	0	1	4	1	4	1	2	1	4	0	1	3	1	0	1	2	0	2	1	4
AABR07003273.1	0	0	1	0	0	0	0	0	0	0	0	0	0	0	0	0	0	0	0	0	0	0	0	0	1	1
AABR07003274.1	0	0	0	0	0	0	0	0	0	0	0	0	0	0	0	0	0	0	0	0	0	0	0	0	0	0
AABR07003291.1	1	0	0	0	2	0	0	0	1	1	0	0	0	0	0	0	0	0	0	0	0	0	0	0	0	0
AABR07003302.1	1	0	0	0	0	0	0	0	0	0	0	0	1	0	0	0	0	1	0	0	0	2	0	1	0	0
AABR07003304.1	0	0	0	0	0	0	0	0	0	0	0	0	0	0	0	0	0	0	0	0	0	0	0	0	0	0
AABR07003304.2	37	22	22	23	30	5	21	2	17	4	0	6	14	6	1	4	3	2	5	1	5	16	2	23	5	2
AABR07003310.1	0	0	0	0	0	0	0	0	0	0	0	0	0	0	0	0	0	0	0	0	0	0	0	0	0	0
AABR07003310.2	0	0	0	0	0	0	0	0	0	0	0	0	0	0	0	0	0	0	0	0	0	0	0	0	0	0
AABR07003310.3	0	0	0	0	0	0	0	0	0	0	0	0	0	0	0	0	0	0	0	0	0	0	0	0	0	0
AABR07003344.1	0	0	1	0	0	0	0	0	0	0	0	0	0	0	0	0	0	0	1	0	1	0	0	0	0	0
AABR07003349.1	0	0	6	0	1	1	2	0	6	0	1	0	1	0	0	0	1	1	2	0	2	0	0	1	5	0
AABR07003354.1	0	0	0	0	0	0	0	0	0	0	0	0	0	0	0	0	0	0	0	0	0	0	0	0	0	0
AABR07003380.1	0	0	0	0	0	0	0	0	0	0	0	0	0	0	0	0	0	0	0	0	0	0	0	0	0	0
AABR07003390.1	0	0	0	0	0	0	0	0	0	0	0	0	0	0	0	0	0	0	0	0	0	0	0	0	0	0
AABR07003392.1	0	0	0	0	0	0	0	0	0	0	0	0	0	0	0	0	0	0	0	0	0	0	0	0	0	0
AABR07003397.1	0	0	0	0	0	0	0	0	0	0	0	0	0	0	0	0	0	0	0	0	0	0	0	0	0	0
AABR07003398.1	0	0	0	0	0	0	0	0	0	0	0	0	0	0	0	0	0	0	0	0	0	0	0	0	0	0
AABR07003418.1	0	0	0	0	0	0	0	0	0	0	0	0	0	0	0	0	0	0	0	0	0	0	0	0	0	0
AABR07003433.1	0	0	0	0	0	0	0	0	0	0	0	0	0	0	0	0	0	0	0	0	0	0	0	0	0	1
AABR07003449.1	0	0	0	0	0	0	0	0	0	0	0	0	0	0	0	0	0	0	0	0	0	0	0	0	0	0
AABR07003468.1	0	0	0	0	0	0	0	0	0	0	0	0	0	0	0	0	0	0	0	0	0	0	0	0	0	0
AABR07003492.1	0	0	0	0	0	0	0	0	0	0	0	0	0	0	0	0	0	0	0	0	0	0	0	0	0	0
AABR07003492.2	12	11	13	10	11	11	6	13	10	10	20	8	4	19	10	5	16	19	19	17	17	10	22	22	22	8
AABR07003495.1	0	0	0	0	0	0	0	0	0	0	0	0	0	0	0	0	0	0	0	0	0	0	0	0	0	0
AABR07003500.1	1	0	0	0	0	1	0	0	0	0	0	0	0	0	2	0	1	0	0	1	0	0	0	0	0	4
AABR07003500.2	0	0	0	0	0	0	0	0	0	0	0	0	0	0	0	0	0	0	0	0	0	0	0	0	0	0
AABR07003500.3	0	0	0	0	0	0	0	0	0	0	0	0	0	0	0	0	0	0	0	0	0	0	0	0	0	0
AABR07003504.1	0	0	0	0	0	0	0	0	0	0	0	0	0	0	0	0	0	0	0	0	0	0	0	0	0	0
AABR07003509.1	1	0	0	3	0	0	0	1	2	0	2	0	0	0	1	2	0	2	2	1	1	2	2	2	1	2
AABR07003510.1	1	0	1	0	0	0	0	0	0	0	1	0	0	1	0	0	3	1	0	0	1	1	0	0	0	1
AABR07003510.2	0	0	0	0	0	0	0	0	0	0	0	0	0	0	0	0	0	0	0	0	0	0	0	0	0	1
AABR07003537.1	11	2	5	2	1	3	0	3	6	0	2	2	8	4	3	0	5	0	3	4	1	2	3	2	2	17
AABR07003553.1	0	0	0	0	0	0	0	0	0	0	0	0	0	0	0	0	0	0	0	0	0	0	0	0	0	0
AABR07003563.1	0	0	0	0	0	0	0	0	0	0	0	0	0	0	0	0	0	0	0	0	0	0	0	0	0	0
AABR07003610.1	0	0	0	0	0	0	0	0	0	0	0	0	0	0	0	1	0	0	0	0	0	0	0	0	0	0
AABR07003616.1	0	0	0	0	0	0	0	0	0	0	0	0	0	0	0	0	0	0	0	0	0	0	0	0	0	0
AABR07003650.1	0	0	0	0	0	0	1	0	0	0	0	0	0	0	0	2	1	0	0	0	1	1	0	1	1	0
AABR07003699.1	0	0	0	0	0	0	0	0	0	0	0	0	0	0	0	0	0	0	0	0	0	0	0	0	0	0
AABR07003713.1	0	0	0	0	0	0	0	0	0	0	0	0	0	0	0	0	0	0	0	0	0	0	0	0	0	0
AABR07003751.1	0	0	0	0	0	1	1	0	0	1	0	0	2	1	0	1	0	0	0	1	0	0	1	1	2	0
AABR07003786.1	0	0	0	1	0	0	0	0	1	0	0	0	0	0	0	2	0	0	0	0	0	0	0	0	0	0
AABR07003833.1	0	0	0	0	0	0	0	0	0	0	0	0	0	0	0	0	0	0	0	0	0	0	0	0	0	0
AABR07003841.1	0	0	0	0	0	0	0	0	0	0	0	0	0	0	0	0	0	0	0	0	0	0	0	0	0	0
AABR07003933.1	0	0	0	0	0	0	0	0	0	0	0	0	0	0	0	0	0	0	0	0	0	0	0	0	0	0
AABR07003935.1	0	0	0	0	0	0	0	0	0	0	0	0	0	0	0	0	0	0	0	0	0	0	0	0	0	0
AABR07003935.10	0	0	0	0	0	0	0	0	0	0	0	0	0	0	0	0	0	0	0	0	0	0	0	0	0	0
AABR07003935.12	0	0	0	0	0	0	0	0	0	0	0	0	0	0	0	0	0	0	0	0	0	0	0	0	0	0
AABR07003935.13	0	0	0	0	0	0	0	0	0	0	0	0	0	0	0	0	0	0	0	0	0	0	0	0	0	0
AABR07003935.14	0	0	0	0	0	0	0	0	0	0	0	0	0	0	0	0	0	0	0	0	0	0	0	0	0	0
AABR07003935.15	0	0	0	0	0	0	0	0	0	0	0	0	0	0	0	0	0	0	0	0	0	0	0	0	0	0
AABR07003935.2	0	0	0	0	0	0	0	0	0	0	0	0	0	0	0	0	0	0	0	0	0	0	0	0	0	0
AABR07003935.4	0	0	0	0	0	0	0	0	0	0	0	0	0	0	0	0	0	0	0	0	0	0	0	0	0	0
AABR07003935.5	0	0	0	0	0	0	0	0	0	0	0	0	0	0	0	0	0	0	0	0	0	0	0	0	0	0
AABR07003935.6	0	0	0	0	0	0	0	0	0	0	0	0	0	0	0	0	0	0	0	0	0	0	0	0	0	0
AABR07003935.7	0	0	0	0	0	0	0	0	0	0	0	0	0	0	0	0	0	0	0	0	0	0	0	0	0	0
AABR07003935.8	0	0	0	0	0	0	0	0	0	0	0	0	0	0	0	0	0	0	0	0	0	0	0	0	0	0
AABR07003935.9	0	0	0	0	0	0	0	0	0	0	0	0	0	0	0	0	0	0	0	0	0	0	0	0	0	0
AABR07003944.1	0	2	0	8	0	1	0	0	0	0	2	0	2	0	0	0	0	1	3	0	2	0	0	2	0	0
AABR07004018.1	1	0	1	0	0	0	0	0	0	0	0	0	0	3	1	1	0	0	1	1	0	0	0	0	1	0
AABR07004021.1	0	0	0	0	0	0	0	0	0	1	0	0	1	1	3	0	2	0	2	0	0	0	0	0	1	1
AABR07004022.1	0	0	0	0	0	0	0	0	0	0	0	0	0	0	0	0	0	0	1	0	0	0	0	0	0	1
AABR07004025.1	0	0	0	0	0	0	0	0	0	0	0	0	0	0	1	0	0	0	0	0	0	0	0	0	0	0
AABR07004033.1	0	0	0	0	0	0	0	0	0	0	0	0	0	0	0	0	0	0	0	0	0	0	0	0	0	0
AABR07004061.1	0	0	0	0	0	0	0	0	0	0	0	0	0	0	0	0	0	0	0	0	1	0	0	0	0	0
AABR07004085.1	16	32	39	25	36	34	21	28	28	33	25	34	32	25	33	26	11	38	28	2	21	27	21	47	21	8
AABR07004090.1	0	0	0	0	0	0	0	0	0	0	0	0	0	0	0	0	0	0	0	0	0	0	0	0	0	0
AABR07004100.1	8	1	6	7	27	4	20	5	19	26	26	37	11	5	19	5	4	67	9	4	15	28	20	3	53	7
AABR07004100.2	0	0	0	0	0	0	1	0	0	3	2	0	0	0	0	0	0	0	0	0	2	2	0	0	0	0
AABR07004101.1	0	0	0	0	0	0	0	0	2	0	0	0	0	0	0	0	0	1	0	0	3	0	1	0	0	0
AABR07004101.2	0	0	0	0	0	0	0	0	0	0	0	0	0	0	1	0	0	0	1	0	0	0	0	0	0	0
AABR07004112.1	12	17	29	18	4	15	13	19	28	35	15	14	17	29	14	17	29	12	15	28	18	17	13	18	21	28
AABR07004130.1	1	0	0	0	0	0	1	0	1	1	0	0	0	1	5	2	2	0	1	0	1	1	6	0	8	2
AABR07004134.1	0	0	1	0	0	0	0	0	0	0	0	0	0	0	0	0	0	1	0	0	0	0	0	0	0	0
AABR07004136.1	2	0	4	1	1	2	0	2	2	0	0	2	0	2	0	3	0	1	3	0	0	0	1	2	0	0
AABR07004153.1	0	0	0	0	0	0	0	0	0	0	0	0	0	0	0	0	0	0	0	0	0	0	0	0	0	0
AABR07004183.1	0	2	2	0	0	6	1	0	2	3	1	8	1	0	0	0	1	6	0	0	0	1	3	3	1	0
AABR07004183.2	7	12	5	2	13	1	8	11	9	9	3	1	12	1	4	1	1	11	2	12	3	7	0	3	0	1
AABR07004189.1	1	0	4	0	0	1	1	0	2	0	0	0	2	0	1	0	2	2	1	1	1	0	0	1	1	1
AABR07004190.1	0	0	0	0	0	0	0	0	0	0	0	0	0	0	0	0	0	0	0	0	0	0	0	0	0	0
AABR07004221.1	0	0	0	0	0	0	0	0	0	0	0	0	0	0	0	0	0	0	0	0	0	0	0	0	0	0
AABR07004221.2	0	0	0	0	0	0	0	0	0	0	0	0	0	0	0	0	0	0	0	0	0	0	1	0	0	0
AABR07004227.1	0	0	0	0	0	0	0	0	0	0	0	0	0	0	0	0	0	0	0	0	0	0	0	0	0	0
AABR07004228.1	114	27	80	35	57	73	67	49	59	73	41	45	71	38	58	49	28	80	58	31	46	48	36	61	41	12
AABR07004229.1	12	7	8	8	5	15	4	1	12	13	6	9	10	2	10	10	2	20	16	4	10	16	15	13	12	4
AABR07004232.1	1	6	2	0	0	6	2	0	3	3	2	4	4	1	4	3	0	2	0	0	2	0	5	2	2	0
AABR07004232.2	12	2	1	8	2	17	2	13	7	2	1	6	3	5	3	0	7	3	7	4	4	11	11	14	4	4
AABR07004241.1	1	1	0	0	0	0	0	0	0	1	0	0	0	0	7	0	1	1	0	0	1	1	6	0	1	1
AABR07004241.2	1	0	1	0	0	0	0	0	0	0	4	0	0	0	0	0	0	4	4	0	0	0	2	0	2	0
AABR07004244.1	0	0	0	0	0	0	0	0	0	0	0	0	0	0	0	0	0	0	0	0	0	0	0	0	0	0
AABR07004254.1	0	0	0	0	0	0	0	0	0	0	0	0	0	0	0	0	0	0	0	0	0	0	0	0	0	0
AABR07004258.1	0	0	0	0	0	0	0	0	0	0	0	0	0	0	0	0	0	0	0	0	0	0	0	0	0	0
AABR07004259.1	0	1	0	0	0	1	2	0	0	0	0	0	0	0	0	0	0	0	0	0	0	0	0	1	0	1
AABR07004263.1	0	0	0	0	0	0	0	0	0	0	0	0	0	0	0	0	0	0	0	0	0	0	0	0	0	0
AABR07004269.1	0	0	0	0	0	0	0	0	0	0	0	0	0	0	0	0	0	0	0	0	0	0	0	0	0	0
AABR07004269.2	0	0	0	0	0	0	0	0	0	0	0	0	0	0	0	0	0	0	0	0	0	0	0	0	0	0
AABR07004269.3	48	62	74	73	56	29	35	74	53	28	41	41	43	78	88	56	60	45	47	94	118	26	69	68	89	74
AABR07004269.4	0	0	1	0	2	0	0	0	0	4	3	0	1	0	1	0	0	0	1	4	1	0	1	4	1	2
AABR07004269.5	0	0	3	1	0	0	0	0	2	0	0	0	0	0	1	1	1	1	0	0	0	0	0	0	1	1
AABR07004269.6	0	0	0	0	0	0	0	0	0	0	0	1	0	0	0	0	0	0	0	0	0	0	0	0	0	0
AABR07004272.1	4	4	8	1	5	7	3	2	7	1	0	2	4	2	8	8	1	5	12	0	10	9	3	1	3	3
AABR07004276.1	3	2	2	1	0	0	2	3	2	3	1	3	2	5	3	6	1	7	8	2	8	5	9	4	4	2
AABR07004292.1	0	0	0	0	0	0	0	0	0	0	0	0	0	0	0	0	0	0	0	0	0	0	0	0	0	0
AABR07004294.1	0	0	0	0	0	0	0	0	0	0	0	0	0	0	0	0	0	0	0	0	0	0	0	0	0	0
AABR07004297.1	4	1	3	1	1	0	3	5	1	0	1	0	0	2	1	1	0	2	4	4	2	2	1	4	1	0
AABR07004304.1	0	0	0	0	0	0	0	0	0	0	0	0	0	0	0	0	0	0	0	0	0	0	0	0	0	0
AABR07004305.1	0	0	0	0	0	0	0	0	0	1	0	0	0	0	0	0	1	0	1	0	0	0	0	0	0	0
AABR07004305.2	0	0	0	0	1	0	0	0	1	0	0	0	0	0	0	0	0	0	0	0	0	0	0	0	0	0
AABR07004364.1	0	0	1	0	0	0	0	0	0	0	0	0	0	0	0	0	0	0	0	0	0	0	0	0	0	0
AABR07004397.1	0	0	2	1	0	0	0	0	0	0	2	0	0	0	1	0	0	0	0	0	0	0	0	1	0	0
AABR07004397.2	0	0	0	0	0	0	0	0	0	0	0	0	0	0	0	0	0	0	0	0	0	0	0	0	0	0
AABR07004404.1	8	8	10	6	13	18	10	4	3	6	8	17	8	2	9	5	8	14	10	5	12	6	9	14	8	7
AABR07004428.1	4	0	0	2	1	0	0	0	0	0	0	0	6	0	2	0	1	0	0	1	1	1	0	3	4	0
AABR07004437.1	0	0	0	0	0	0	0	0	0	0	0	0	0	0	0	0	0	0	0	0	0	0	0	0	0	0
AABR07004481.1	1	0	0	0	2	0	0	0	0	0	0	0	0	0	0	0	0	1	0	0	0	0	0	3	0	0
AABR07004482.1	0	0	0	0	0	0	0	0	0	0	0	0	0	0	0	0	0	0	0	0	0	0	0	0	0	0
AABR07004482.2	0	0	0	0	0	0	0	0	0	0	0	0	0	0	0	0	0	0	0	0	0	0	0	0	0	0
AABR07004495.1	0	0	0	0	0	0	0	0	0	0	0	0	0	0	0	0	0	0	0	0	0	0	0	0	0	0
AABR07004497.1	0	0	0	0	0	0	0	0	0	0	0	0	0	0	0	0	0	0	0	0	0	0	0	0	0	0
AABR07004507.1	0	0	0	0	0	0	0	0	0	0	0	0	0	0	0	0	0	0	0	0	0	0	0	0	0	0
AABR07004511.1	0	0	0	0	0	0	0	0	0	0	0	0	0	0	0	0	0	0	0	0	0	0	0	0	0	0
AABR07004530.1	0	0	0	0	0	0	0	0	0	0	0	0	0	0	0	0	0	0	0	0	0	0	0	0	0	0
AABR07004539.1	0	0	0	0	0	0	0	0	0	0	0	0	0	0	0	0	0	0	0	0	0	0	0	0	0	0
AABR07004549.1	0	0	0	0	0	0	0	0	0	0	0	0	0	0	0	0	0	0	0	0	0	0	0	0	0	0
AABR07004560.1	0	0	0	0	0	0	0	0	0	0	0	0	0	0	0	0	0	0	0	0	0	0	0	0	0	0
AABR07004572.1	0	0	0	0	0	0	0	0	0	0	0	0	0	0	0	0	0	0	0	0	0	0	0	0	0	0
AABR07004681.1	0	0	0	0	0	0	0	0	0	0	0	0	0	0	0	0	0	0	0	0	0	0	0	2	0	0
AABR07004684.1	0	0	0	0	0	0	0	0	0	0	0	0	0	0	0	0	0	0	0	0	0	0	0	0	0	0
AABR07004703.1	0	0	0	0	0	0	0	0	0	0	0	0	0	0	0	0	0	0	0	0	0	0	0	0	0	0
AABR07004733.1	0	0	0	0	0	0	0	0	0	0	0	0	0	0	0	0	0	0	0	0	0	0	0	0	0	0
AABR07004733.2	0	0	0	0	0	0	0	0	0	0	0	0	0	0	0	0	0	0	0	0	0	0	0	0	0	0
AABR07004743.1	0	0	0	0	0	0	0	0	0	0	0	3	0	0	0	0	0	1	0	1	0	0	0	0	0	0
AABR07004746.1	2	0	1	3	1	1	1	0	3	1	0	1	0	0	1	2	0	2	0	1	5	2	4	3	1	1
AABR07004746.3	0	0	0	0	0	0	0	0	0	0	0	0	0	0	0	0	0	0	0	0	0	0	0	0	0	0
AABR07004756.1	0	0	0	0	0	0	0	0	0	0	0	0	0	0	0	0	0	0	0	0	0	0	0	0	0	0
AABR07004761.1	0	0	0	0	0	0	0	2	0	0	0	0	0	0	0	0	0	0	0	0	0	0	0	0	0	0
AABR07004765.1	0	2	3	0	1	0	4	1	6	0	0	0	0	1	2	1	0	4	0	0	0	0	0	0	0	0
AABR07004776.1	1	20	15	27	1	10	5	8	3	8	5	5	4	6	1	18	0	6	1	2	1	9	2	9	2	0
AABR07004776.2	0	0	0	0	2	0	0	0	0	0	0	3	0	0	0	0	0	0	0	0	0	0	0	4	0	0
AABR07004783.1	0	0	0	0	0	2	0	0	0	0	0	0	0	0	0	0	0	0	0	0	0	0	0	0	0	0
AABR07004799.1	0	0	2	1	0	0	0	0	2	0	0	0	0	0	0	0	0	0	0	0	0	0	0	0	0	0
AABR07004812.1	0	1	0	0	0	0	0	0	0	0	0	0	0	0	0	0	0	0	0	0	0	0	0	0	0	0
AABR07004812.2	0	0	1	0	0	0	0	0	0	0	0	0	0	0	0	0	0	0	0	0	0	0	0	0	0	0
AABR07004823.1	0	0	0	0	0	0	0	0	0	0	0	0	0	0	0	0	0	0	0	0	0	0	0	0	0	0
AABR07004833.1	0	0	0	0	0	0	0	0	0	0	0	0	0	0	0	0	0	0	0	0	0	0	0	0	0	0
AABR07004852.1	14	38	68	30	24	26	20	25	18	17	20	11	15	3	0	14	5	13	6	1	8	25	1	16	10	0
AABR07004868.1	0	0	0	1	0	0	0	0	0	0	0	0	0	0	0	0	0	0	0	0	0	0	0	0	0	0
AABR07004868.2	61	20	130	43	54	20	67	51	63	42	13	62	35	66	60	85	26	50	130	75	133	29	139	101	60	25
AABR07004876.1	0	1	2	0	0	3	0	0	1	1	3	0	0	0	1	0	1	2	0	0	0	0	2	0	1	1
AABR07004876.2	0	0	0	0	0	0	0	0	0	0	0	0	0	0	0	0	0	0	0	0	0	0	0	0	0	0
AABR07004881.1	35	43	58	52	71	36	39	38	46	45	28	51	42	24	34	49	19	85	44	19	43	32	57	60	41	9
AABR07004888.1	0	0	3	0	0	2	1	1	0	0	1	1	3	2	1	4	0	1	3	0	3	0	0	0	4	0
AABR07004891.1	0	0	0	0	0	0	0	0	0	0	0	0	0	0	0	0	0	0	0	0	0	0	0	0	0	0
AABR07004894.1	3	2	2	0	0	0	1	0	1	1	0	1	0	2	0	0	0	2	0	0	0	0	0	0	2	0
AABR07004912.1	0	0	0	0	0	0	0	0	0	0	0	0	0	0	0	0	0	0	0	0	0	0	0	0	0	0
AABR07004912.2	0	0	0	0	0	0	0	0	0	0	0	0	0	0	0	0	0	0	0	0	0	0	0	0	1	0
AABR07004914.1	0	0	0	0	0	0	0	0	0	0	0	0	0	2	0	0	3	0	0	1	0	0	0	0	0	4
AABR07004945.1	0	0	0	0	0	0	0	0	0	0	0	0	0	0	0	0	0	0	0	0	0	0	0	0	0	0
AABR07004947.1	0	0	0	0	0	0	0	0	0	0	0	0	0	0	0	0	0	0	0	0	0	0	0	0	0	0
AABR07004949.1	0	0	0	0	0	0	0	0	0	0	0	0	0	0	0	0	0	0	0	0	0	0	0	0	0	0
AABR07004960.1	0	0	0	0	0	0	0	0	0	0	0	0	0	0	0	0	0	0	0	0	0	0	0	0	0	0
AABR07004966.1	0	0	0	0	0	0	0	0	0	0	0	0	0	0	0	0	0	0	0	0	0	0	0	0	0	0
AABR07004971.1	0	0	0	0	0	0	0	0	0	0	0	0	0	0	0	0	0	0	0	0	0	0	0	0	0	0
AABR07004975.1	0	0	0	0	0	0	0	0	0	0	0	0	0	0	0	0	0	0	0	0	0	0	0	0	0	0
AABR07004992.1	2	7	3	2	4	3	1	1	3	0	3	0	1	5	1	0	7	4	1	3	3	3	1	2	1	13
AABR07004993.1	130	150	190	139	174	117	84	106	127	178	159	134	177	185	170	132	135	192	175	104	143	134	143	173	227	111
AABR07004996.1	0	0	0	0	0	0	0	0	0	0	0	0	0	0	0	0	0	0	0	0	0	0	0	0	0	0
AABR07005004.1	0	1	0	1	0	0	3	1	0	3	0	0	0	1	3	1	5	2	2	1	1	1	2	0	3	0
AABR07005004.2	4	6	7	2	6	5	9	3	5	7	5	14	15	11	11	3	6	12	7	3	6	10	6	8	4	2
AABR07005027.1	18	11	10	11	12	3	5	11	13	10	5	2	7	10	6	26	9	12	13	3	6	24	10	16	9	1
AABR07005028.1	0	0	0	0	0	0	0	0	0	0	0	0	0	0	0	0	0	0	0	0	0	0	0	0	0	0
AABR07005028.2	1	0	1	0	0	0	0	0	0	0	1	0	0	0	0	0	0	0	1	0	0	0	1	0	1	0
AABR07005031.1	1	3	4	13	6	2	5	6	5	9	8	6	4	2	4	0	3	4	5	2	8	4	4	1	6	0
AABR07005031.2	0	0	0	0	0	0	0	0	0	0	0	0	0	0	0	0	1	0	0	0	0	0	0	0	0	0
AABR07005031.3	0	0	0	0	0	0	0	0	0	0	0	0	0	0	0	0	0	0	0	0	0	0	0	0	0	0
AABR07005032.1	0	0	0	0	0	0	0	0	0	0	0	0	0	0	0	0	0	0	0	0	0	0	0	0	0	0
AABR07005040.1	0	0	0	0	0	0	0	0	0	0	0	0	0	0	0	0	0	0	0	0	0	0	0	0	0	0
AABR07005040.2	13	17	14	18	20	10	35	28	7	6	7	7	20	34	9	16	10	22	15	10	19	19	18	21	31	3
AABR07005055.1	0	0	0	0	0	0	0	0	0	0	0	0	0	0	0	0	3	0	0	2	0	0	0	0	0	0
AABR07005416.1	0	0	0	0	0	0	0	0	0	0	0	0	0	0	0	0	0	0	0	0	0	0	0	0	0	0
AABR07005447.1	0	0	0	0	0	0	0	0	0	0	0	0	0	0	0	0	0	0	0	0	0	0	0	0	0	0
AABR07005506.1	0	0	0	0	1	0	2	1	0	0	1	1	0	104	25	4	165	9	4	188	10	1	16	0	3	298
AABR07005508.1	17	65	104	40	45	39	23	82	24	43	54	75	32	37	25	37	9	23	29	5	46	9	6	41	24	7
AABR07005533.1	2	16	9	4	8	8	9	6	5	5	4	3	13	15	6	6	4	3	5	6	9	4	3	11	7	5
AABR07005535.1	3	1	4	5	0	0	1	0	1	5	1	2	4	0	3	2	1	0	9	0	1	1	1	1	8	1
AABR07005563.1	0	0	0	1	0	0	0	0	0	0	0	0	0	0	0	0	0	0	0	0	0	0	0	0	0	1
AABR07005564.1	0	0	0	0	0	0	0	0	0	1	0	0	0	0	0	0	0	0	0	0	0	0	0	0	0	0
AABR07005565.1	0	2	0	1	0	0	0	5	0	0	0	1	0	0	0	2	0	0	1	0	1	0	0	0	1	0
AABR07005569.1	0	0	3	0	0	0	0	0	0	0	0	0	0	0	0	1	0	0	0	0	0	0	0	0	0	0
AABR07005572.1	0	0	3	0	0	0	0	1	0	1	0	0	0	0	2	4	0	1	1	0	2	4	4	1	4	0
AABR07005572.2	1	2	5	3	4	1	4	1	3	2	4	0	1	5	5	4	10	3	4	9	7	7	5	4	2	7
AABR07005573.1	0	0	0	0	0	0	0	0	0	0	0	0	0	0	0	0	0	0	0	0	0	0	0	0	0	0
AABR07005581.1	23	5	8	3	5	9	6	9	8	3	5	4	9	8	4	4	7	4	20	7	10	16	5	5	24	0
AABR07005588.1	1267	1678	2929	1675	1531	1441	1136	1273	1405	1307	1736	1628	1189	1141	993	1842	619	1120	1058	505	1039	1126	941	1521	1299	324
AABR07005593.1	368	822	1392	1022	327	565	346	541	396	231	393	548	457	359	82	696	42	153	101	37	164	139	72	454	103	25
AABR07005596.1	0	0	0	1	0	0	0	0	0	0	0	0	0	0	1	0	0	0	0	0	1	1	0	0	0	0
AABR07005597.1	0	0	1	2	0	0	0	1	0	0	0	0	0	0	2	1	0	3	4	0	8	0	0	0	2	0
AABR07005618.1	199	208	465	274	220	248	197	176	303	229	198	233	183	131	181	343	138	246	166	97	153	175	170	231	184	64
AABR07005632.1	0	0	0	0	0	0	0	0	0	0	0	0	0	0	0	0	0	0	0	0	0	0	0	0	0	0
AABR07005633.1	81	118	165	103	84	79	83	85	63	88	81	85	87	96	98	88	39	87	74	62	91	57	95	136	116	46
AABR07005664.1	0	0	0	0	0	0	0	0	0	0	0	0	0	0	0	0	0	0	0	0	0	0	0	0	0	0
AABR07005667.1	0	0	0	0	0	0	0	0	0	0	0	0	0	0	0	0	0	0	0	0	0	0	0	0	0	0
AABR07005723.1	0	1	2	1	1	0	0	1	0	0	0	0	0	0	0	2	0	1	1	0	0	0	0	2	0	0
AABR07005752.1	0	0	1	0	0	0	0	0	0	0	0	2	4	0	0	0	0	0	1	0	0	0	0	0	0	0
AABR07005758.1	0	0	0	0	0	0	0	0	0	0	0	0	0	0	0	0	0	0	0	0	0	0	0	0	0	0
AABR07005758.2	0	0	0	0	0	0	0	0	0	0	0	0	1	0	0	0	0	0	0	0	0	0	0	0	0	0
AABR07005775.1	7	3	2	8	8	5	7	2	10	3	4	4	1	0	7	1	4	4	16	9151	15	1	4	11	5	0
AABR07005778.1	0	0	0	0	0	0	0	0	0	0	0	0	0	0	0	0	0	0	0	0	0	0	0	0	0	0
AABR07005779.1	436	470	691	506	376	395	382	374	427	480	508	530	364	438	439	638	280	686	528	259	565	401	490	654	509	129
AABR07005779.2	364	383	605	423	322	293	248	226	303	286	386	369	358	322	345	456	171	390	429	160	358	278	274	383	519	88
AABR07005779.3	49	47	113	84	56	70	44	73	74	65	81	61	65	54	44	95	45	88	55	44	49	86	68	80	73	23
AABR07005779.4	0	0	0	0	0	0	0	0	0	0	0	0	0	0	0	0	0	0	0	0	0	0	0	0	0	0
AABR07005779.5	0	4	6	4	6	4	6	3	0	4	7	2	8	7	6	2	1	6	11	5	9	1	2	9	11	4
AABR07005779.6	21	21	24	11	5	23	16	10	11	5	40	22	17	13	8	16	11	19	17	11	13	24	27	22	23	9
AABR07005779.7	9	0	1	2	1	4	2	2	0	7	5	6	8	7	3	0	3	3	1	10	5	2	4	2	8	6
AABR07005794.1	0	2	3	2	3	4	2	1	2	7	4	3	0	2	3	1	4	7	0	0	5	7	2	1	5	1
AABR07005806.1	0	0	0	0	0	0	0	0	0	0	0	0	0	0	0	0	1	0	0	0	0	1	0	0	0	1
AABR07005808.1	0	0	0	0	0	0	0	0	0	0	0	0	0	0	0	0	0	0	0	0	0	0	0	0	0	0
AABR07005821.1	2297	1276	1972	926	1701	1517	1556	1132	1488	1749	1454	1845	1383	2494	4912	1536	1623	3157	4097	1249	4214	869	6161	1934	2006	859
AABR07005828.1	0	0	0	0	0	0	0	0	0	0	0	0	0	0	0	0	0	0	0	0	0	0	0	0	0	0
AABR07005837.1	1	2	2	8	11	6	22	12	5	13	7	5	6	19	8	2	11	6	20	0	11	2	6	4	49	10
AABR07005837.2	6	6	11	9	26	14	10	12	22	26	40	23	11	77	57	20	22	35	53	29	83	17	63	27	140	35
AABR07005838.1	0	0	0	0	0	2	0	0	0	0	0	0	0	1	2	0	0	1	0	0	0	0	2	0	1	0
AABR07005838.2	0	0	0	0	0	0	0	0	0	0	0	0	0	0	0	0	0	0	0	0	0	0	0	0	0	0
AABR07005844.1	235	117	188	107	176	157	158	130	181	211	140	164	179	265	493	163	176	317	443	144	490	131	650	214	232	69
AABR07005871.1	0	0	0	0	0	0	0	0	0	0	0	0	0	0	0	0	0	0	0	0	0	0	0	0	0	0
AABR07005886.1	0	0	0	0	0	0	0	0	0	0	0	0	0	0	0	0	0	0	0	0	0	0	0	0	0	0
AABR07005888.1	1	0	0	1	1	2	3	1	1	0	0	1	2	2	2	0	2	1	1	1	1	1	1	0	1	0
AABR07005888.2	2	0	0	1	0	0	2	0	1	0	0	2	0	0	1	0	1	2	2	0	1	0	0	0	1	0
AABR07005939.1	0	0	0	0	0	0	0	0	0	0	0	0	0	0	0	0	0	0	0	0	0	0	0	0	0	0
AABR07005949.1	1	0	0	0	0	0	0	0	0	0	2	2	0	1	0	1	0	1	0	0	0	0	0	0	1	0
AABR07005950.1	4	4	0	8	0	0	0	1	0	0	1	0	0	5	2	1	1	4	4	0	0	3	0	0	0	4
AABR07005955.1	0	0	1	0	0	0	0	0	3	0	3	0	0	1	0	3	1	0	0	0	0	0	0	0	1	0
AABR07005961.1	0	0	0	0	0	0	0	0	0	0	0	0	0	0	0	0	0	0	0	0	0	0	0	0	0	0
AABR07005965.1	0	0	0	0	0	0	0	0	0	0	0	0	0	0	0	0	0	0	0	0	0	0	0	0	0	0
AABR07005977.1	0	0	0	0	0	0	0	0	0	0	0	0	0	0	0	0	0	0	0	0	0	0	0	0	0	0
AABR07005977.2	0	0	0	0	0	0	0	0	0	0	0	0	0	0	0	0	0	0	0	0	0	0	0	0	0	0
AABR07005977.3	0	0	0	0	0	0	0	0	0	0	0	0	0	0	0	0	0	0	0	0	0	0	0	0	0	0
AABR07005983.1	0	0	0	0	0	0	0	0	0	0	0	0	0	5	0	0	0	0	0	0	0	0	0	0	0	1
AABR07005985.1	0	0	0	0	0	1	0	0	0	0	0	0	0	0	0	0	0	0	0	0	8	1	0	0	0	0
AABR07005985.2	2	1	0	1	3	0	0	0	1	1	4	0	0	1	0	0	0	0	0	1	1	2	0	0	0	2
AABR07005985.3	0	0	0	0	0	0	0	0	0	0	0	0	0	0	0	0	0	0	0	0	0	0	0	0	0	0
AABR07006025.1	5	3	3	10	4	4	1	3	2	2	1	2	3	2	2	0	0	1	0	1	1	1	1	0	2	1
AABR07006025.2	0	0	0	0	0	0	0	0	0	0	0	0	0	0	0	0	0	0	0	0	0	0	0	0	0	0
AABR07006030.1	49	18	35	31	30	34	37	18	28	35	28	44	15	41	47	26	36	27	28	23	29	37	31	48	39	6
AABR07006032.1	0	0	0	0	0	0	0	0	0	0	0	0	0	0	0	0	0	0	0	0	0	0	0	0	0	0
AABR07006033.1	14	1	17	0	1	2	2	0	8	6	1	8	15	10	11	1	14	7	28	4	19	5	3	5	7	2
AABR07006038.1	93	91	128	79	88	84	114	93	76	69	69	88	73	111	100	109	55	134	98	37	93	92	100	114	111	37
AABR07006042.1	0	0	0	0	0	0	0	0	0	0	0	0	0	0	0	0	0	0	0	0	0	0	0	0	0	0
AABR07006049.1	0	0	0	0	0	0	0	0	0	0	0	0	0	0	0	0	0	0	0	0	0	0	0	0	0	0
AABR07006049.2	1	2	6	2	8	3	4	5	0	0	4	3	0	4	2	3	0	2	3	0	7	2	1	5	1	3
AABR07006055.1	0	0	0	0	0	0	0	0	0	0	0	0	0	0	0	0	0	0	0	0	0	0	0	0	0	0
AABR07006076.1	0	0	0	1	1	3	1	1	2	3	2	1	0	0	0	0	0	7	4	1	1	3	1	2	0	1
AABR07006081.1	0	1	1	1	0	0	0	6	1	0	0	3	0	1	1	1	0	0	0	1	1	0	2	2	1	1
AABR07006084.1	0	0	0	0	0	0	0	0	0	0	0	0	0	0	0	0	0	0	0	0	0	0	0	0	0	0
AABR07006089.1	1	0	0	0	0	0	0	0	0	0	0	0	0	4	1	0	0	0	1	0	1	0	1	0	1	0
AABR07006090.1	1	0	0	0	1	1	0	0	0	0	0	0	1	0	0	0	0	1	2	0	0	0	2	1	1	0
AABR07006093.1	0	0	0	0	0	0	0	0	0	0	0	0	0	0	0	0	0	0	0	0	0	0	0	0	0	0
AABR07006097.1	20	86	86	54	39	40	13	39	52	47	37	79	25	32	6	109	4	8	3	1	7	16	4	46	3	2
AABR07006111.1	2	1	7	4	2	5	3	1	0	1	3	1	1	5	2	2	2	6	4	0	7	0	8	3	1	0
AABR07006120.1	0	0	0	0	0	0	0	0	0	0	0	0	0	0	0	0	0	0	0	0	0	0	0	0	0	0
AABR07006142.1	0	3	2	4	9	4	11	3	1	10	1	3	1	2	5	7	12	3	11	8	8	3	6	2	6	13
AABR07006160.1	6	1	15	8	1	3	4	5	2	4	3	10	7	0	2	6	2	4	9	7	7	5	1	4	2	9
AABR07006197.1	0	0	0	0	0	0	0	0	0	0	0	0	0	0	0	0	0	0	0	0	0	0	0	0	0	0
AABR07006232.1	0	0	0	0	0	0	0	0	0	0	0	0	0	0	0	0	0	0	0	0	0	0	0	0	0	0
AABR07006242.1	0	0	0	0	0	0	0	0	0	0	0	0	0	0	0	0	0	0	0	0	0	0	0	0	0	0
AABR07006255.1	0	0	0	0	0	0	0	1	0	0	0	0	0	0	0	0	0	0	0	2	6	0	8	0	0	1
AABR07006258.1	0	0	0	0	2	0	0	0	0	0	0	0	1	0	0	0	0	0	1	0	0	0	2	0	1	0
AABR07006258.2	122	94	160	129	83	111	75	94	101	104	201	106	108	186	272	128	46	168	183	142	331	41	219	172	250	120
AABR07006259.1	0	0	0	0	2	0	0	0	0	0	0	0	0	0	0	0	0	2	0	1	0	1	0	1	0	0
AABR07006263.1	97	20	38	41	50	23	51	14	42	28	19	26	55	55	79	21	19	68	77	49	100	8	32	52	101	34
AABR07006264.1	0	0	0	0	0	0	0	0	0	0	0	0	0	0	0	0	0	0	0	0	0	0	0	0	0	0
AABR07006264.2	12	8	10	3	17	6	17	11	10	8	9	8	19	4	5	12	3	8	9	3	6	4	7	16	2	3
AABR07006269.1	23	5	35	6	38	21	32	27	38	58	56	32	22	35	56	26	20	37	81	24	92	4	32	48	94	33
AABR07006275.1	25	8	44	3	41	20	35	21	23	19	21	24	29	46	38	25	12	37	51	31	74	5	21	31	38	23
AABR07006278.1	299	117	259	87	226	184	262	156	287	84	82	191	244	293	252	109	62	245	331	291	484	41	122	362	152	61
AABR07006283.1	2	0	1	1	1	4	1	0	2	1	1	0	2	0	2	0	0	1	1	0	0	0	1	1	2	0
AABR07006308.1	0	2	1	0	0	0	1	0	0	3	1	0	0	0	4	1	0	2	0	1	2	1	0	0	1	1
AABR07006310.1	1357	488	1536	596	1098	857	945	782	695	2651	1894	1636	1450	3138	4020	1290	1597	2446	4181	2328	4397	358	2717	1424	5322	2623
AABR07006311.1	211	64	159	47	135	99	84	50	139	137	97	91	219	122	74	65	21	181	207	78	104	80	40	225	104	69
AABR07006327.1	0	0	0	0	0	0	0	0	0	0	0	0	0	0	0	0	0	0	0	0	0	0	0	0	0	0
AABR07006328.2	0	0	0	0	0	0	0	0	0	0	0	0	0	0	0	0	0	0	0	0	0	0	0	0	0	0
AABR07006333.1	155	207	292	201	157	189	146	174	165	191	236	223	165	166	199	161	90	152	170	97	221	94	190	224	241	77
AABR07006367.1	6	7	8	0	4	8	11	12	5	3	8	6	3	1	2	2	0	13	1	0	4	6	8	4	17	5
AABR07006389.1	0	4	0	0	2	0	0	0	1	0	1	1	0	0	0	1	0	2	0	0	1	0	0	1	0	0
AABR07006428.1	12	0	1	0	1	5	1	5	0	0	1	3	5	3	3	3	1	1	0	2	2	5	3	1	4	0
AABR07006436.1	1	0	1	2	1	2	0	0	0	0	0	1	0	0	6	1	0	1	0	0	0	0	1	0	1	0
AABR07006451.1	0	0	0	0	0	0	0	0	0	0	0	0	0	0	0	0	0	0	0	0	0	0	0	0	0	0
AABR07006453.1	0	0	0	0	0	0	0	0	0	0	0	0	0	2	2	0	1	0	1	0	0	0	4	0	1	0
AABR07006458.1	593	910	1161	883	650	545	533	604	567	730	983	791	731	577	531	544	313	493	578	368	603	428	392	766	570	215
AABR07006474.1	4	0	0	0	0	1	1	0	1	0	0	0	0	0	4	0	2	0	1	0	2	0	1	1	0	1
AABR07006475.1	119	48	75	49	57	89	62	57	102	72	97	82	64	110	187	63	94	103	146	60	106	88	139	80	121	34
AABR07006480.1	11	7	8	1	0	20	5	1	1	11	2	5	7	42	20	15	11	2	33	11	41	9	43	6	16	8
AABR07006487.1	0	0	0	0	0	0	0	0	0	0	0	0	0	0	0	0	0	0	0	0	0	0	0	0	0	0
AABR07006502.1	0	0	0	0	0	0	0	0	0	0	0	0	0	0	0	0	0	0	0	0	0	0	0	0	0	0
AABR07006504.1	0	0	0	0	0	0	0	0	0	0	0	0	0	4	0	0	0	0	0	0	0	0	0	0	0	2
AABR07006536.1	0	0	0	0	0	0	0	0	0	0	0	0	0	0	0	0	0	0	0	0	0	0	0	0	0	0
AABR07006536.2	0	0	0	0	0	0	0	0	0	0	0	0	0	0	0	0	0	0	0	0	0	0	0	0	1	0
AABR07006538.1	0	0	0	0	0	0	0	0	0	0	0	1	0	1	0	0	1	1	1	1	0	0	2	0	2	1
AABR07006542.1	0	0	0	0	0	0	0	0	0	0	0	0	0	0	0	0	0	0	0	0	0	0	0	0	0	0
AABR07006542.2	0	0	0	0	0	0	0	0	0	0	0	0	0	0	0	0	0	0	0	0	0	0	0	0	0	0
AABR07006544.1	0	0	0	0	0	0	0	0	0	0	0	0	0	0	0	0	0	0	0	0	0	0	1	0	0	0
AABR07006566.1	0	0	0	0	0	0	1	0	0	0	0	0	0	0	0	0	2	1	0	0	0	0	0	0	0	0
AABR07006576.1	3	0	0	1	0	0	2	0	1	3	0	0	0	10	9	0	35	1	0	23	2	0	4	1	3	57
AABR07006591.1	11	2	1	2	16	2	1	2	4	1	1	2	4	12	10	1	6	5	20	5	14	7	20	13	11	3
AABR07006619.1	0	0	0	0	0	0	0	0	0	0	0	0	0	0	0	0	0	0	4	0	0	0	0	0	0	0
AABR07006624.1	46	14	19	1	37	20	28	25	30	28	66	32	33	29	30	18	15	35	38	15	24	17	20	26	75	22
AABR07006625.1	0	0	0	0	0	0	0	0	0	0	0	0	0	0	0	0	1	0	0	0	0	0	0	0	0	0
AABR07006625.2	0	0	0	0	0	0	0	0	0	0	0	0	0	0	0	0	0	0	0	0	0	0	0	0	0	0
AABR07006627.1	126	152	175	133	141	144	106	118	74	116	184	183	108	127	115	120	101	73	168	98	162	62	112	122	184	39
AABR07006627.2	1	0	2	0	2	0	4	1	3	0	0	6	1	3	9	0	1	3	3	3	3	0	14	5	2	0
AABR07006649.1	0	0	0	0	0	0	0	0	0	0	0	0	0	0	0	0	0	0	0	0	0	0	0	0	0	0
AABR07006654.1	0	0	0	0	0	0	0	0	0	0	0	0	0	0	0	0	0	0	0	0	0	0	0	0	0	0
AABR07006654.2	0	0	0	0	0	0	0	0	0	0	0	0	0	0	0	0	0	0	0	0	2	0	1	0	0	0
AABR07006656.1	0	1	0	0	1	0	0	0	1	0	0	1	0	0	0	0	0	1	4	1	0	0	1	0	0	1
AABR07006656.2	0	0	0	0	0	0	0	0	0	0	0	0	0	0	0	0	0	0	0	0	0	0	0	0	0	0
AABR07006656.3	0	0	0	0	0	1	0	0	0	0	0	0	0	0	0	0	0	0	0	0	0	0	0	0	0	0
AABR07006657.1	0	0	0	0	0	0	0	0	0	0	0	0	0	0	0	0	0	1	0	1	1	0	0	0	0	0
AABR07006672.1	0	0	0	0	0	0	0	0	0	0	0	0	0	0	1	0	5	0	2	0	2	2	3	0	1	0
AABR07006685.1	0	0	0	0	0	0	0	0	0	0	0	0	0	0	0	1	0	0	1	0	0	0	0	1	0	0
AABR07006688.1	0	0	0	0	0	0	0	0	0	0	0	0	0	0	0	0	0	0	0	0	0	0	0	0	0	0
AABR07006688.2	1	1	2	1	0	1	5	4	0	5	3	3	4	8	6	8	7	11	7	2	18	9	11	1	2	19
AABR07006689.1	0	0	0	0	0	0	0	0	0	0	0	0	0	0	0	0	0	0	0	0	0	0	0	0	0	0
AABR07006691.1	0	0	0	0	0	0	0	0	0	0	0	0	0	0	0	0	0	0	0	0	0	0	0	0	0	0
AABR07006693.1	0	0	0	0	0	0	0	0	0	0	0	0	0	0	0	0	0	0	0	0	0	0	0	0	0	0
AABR07006713.1	0	0	0	0	0	0	0	0	0	0	0	0	0	0	0	0	0	0	0	0	0	0	0	0	0	0
AABR07006724.1	278	149	308	208	257	188	264	236	227	256	208	233	285	186	188	251	168	353	327	111	237	329	212	315	245	125
AABR07006727.1	60	41	56	37	49	37	39	39	40	42	29	27	46	70	62	50	93	83	86	69	121	113	91	47	33	67
AABR07006736.1	16	28	31	30	27	34	10	20	19	25	14	32	25	19	9	38	8	35	17	4	8	21	26	30	31	8
AABR07006740.1	0	0	0	0	0	0	0	0	0	0	0	0	0	0	0	0	0	0	0	0	0	0	0	0	0	0
AABR07006742.1	7	14	34	9	7	17	12	4	16	15	11	20	7	12	5	11	1	3	12	3	4	23	7	23	9	1
AABR07006752.1	0	0	0	0	0	1	0	0	0	0	0	0	0	3	0	0	0	0	0	0	0	0	0	0	0	1
AABR07006774.1	0	0	0	0	0	0	0	0	0	0	0	0	0	0	0	0	0	0	0	0	0	0	0	0	0	0
AABR07006775.1	0	0	0	0	0	0	0	0	0	0	0	0	0	0	0	0	0	0	0	0	0	0	0	0	0	0
AABR07006823.1	0	0	0	0	0	0	0	0	0	0	0	0	0	0	0	0	0	0	0	0	0	0	0	0	0	0
AABR07006854.1	0	0	0	0	0	0	0	0	0	0	0	0	0	0	0	0	0	0	0	0	0	0	0	0	0	0
AABR07006854.2	0	0	0	0	0	0	0	0	0	0	0	0	0	0	0	0	0	0	0	0	0	0	0	0	0	0
AABR07006860.1	2084	1787	3122	1855	1701	1382	1668	1647	1782	1805	1733	1772	1773	1689	1655	1936	1212	2002	1728	1077	1879	1571	1808	2170	1911	906
AABR07006860.2	22	39	39	32	27	20	14	30	31	50	19	43	33	47	42	23	28	36	36	22	44	21	55	32	38	13
AABR07006866.1	13	8	41	44	18	23	14	13	20	17	10	13	21	5	10	46	5	26	18	8	10	16	8	32	6	8
AABR07006871.1	0	0	1	0	0	0	0	0	0	0	0	0	0	0	0	0	0	1	0	0	0	0	0	0	1	0
AABR07006873.1	415	433	626	450	370	399	308	360	403	387	465	428	342	397	429	450	270	468	526	230	458	410	366	463	485	197
AABR07006888.1	0	0	0	0	0	0	0	0	0	0	0	0	0	0	0	0	0	0	0	0	0	0	0	0	0	0
AABR07006889.1	1	0	5	0	1	1	0	0	2	0	2	0	1	2	0	1	0	2	2	2	2	0	0	0	1	16
AABR07006894.1	1	5	9	5	6	4	6	4	7	1	3	4	8	8	4	5	6	3	2	2	2	4	5	7	6	1
AABR07006904.1	0	0	0	0	0	0	0	0	0	0	0	0	0	0	0	0	0	0	0	0	0	0	0	0	0	0
AABR07006911.1	0	0	0	0	0	0	0	0	0	0	0	0	0	0	0	0	0	0	0	0	0	0	0	0	0	0
AABR07006953.1	0	0	0	0	0	0	0	0	0	0	0	0	0	0	0	0	0	0	0	0	0	0	0	0	0	0
AABR07006957.1	0	0	0	0	0	0	0	0	0	0	0	0	0	0	0	0	0	0	0	0	0	0	0	0	0	0
AABR07006978.1	0	0	0	0	0	0	0	0	0	0	0	0	0	0	0	0	0	0	0	0	0	0	0	0	0	0
AABR07006978.2	0	0	0	0	0	0	0	0	0	0	0	0	0	0	0	0	0	0	0	0	0	0	0	0	0	0
AABR07006993.1	0	0	0	0	0	0	0	0	0	0	0	0	0	0	0	0	0	0	0	0	0	0	0	0	0	0
AABR07006999.1	0	0	0	0	0	2	0	0	0	0	0	0	0	0	0	0	0	0	0	0	0	0	0	0	0	0
AABR07007000.1	389	483	639	472	357	377	340	483	466	365	353	482	379	393	400	661	276	448	446	203	468	497	409	472	375	172
AABR07007023.1	0	1	1	0	2	1	1	2	1	0	1	3	0	2	7	0	4	3	0	1	2	1	1	1	2	0
AABR07007026.1	9	12	23	11	13	10	2	7	21	6	4	6	8	10	1	10	0	3	2	4	0	5	3	20	1	0
AABR07007032.1	6279	6284	10298	6390	5374	5496	4283	4351	5538	3791	4302	4099	4805	4471	3560	6342	1910	6612	4417	2040	5231	5164	3972	6721	3630	873
AABR07007035.1	1	0	4	2	1	3	0	3	1	1	5	0	0	5	2	3	0	3	2	2	6	9	3	2	5	0
AABR07007055.1	0	3	1	0	6	0	0	0	0	4	0	4	0	1	1	0	0	8	1	12	4	0	3	0	3	2
AABR07007064.1	6	11	14	20	5	18	1	9	8	7	12	7	3	9	7	10	2	4	5	2	11	5	6	13	2	2
AABR07007065.1	0	0	0	0	0	0	0	0	0	0	0	0	0	0	0	0	0	0	0	0	0	0	0	0	0	0
AABR07007068.1	22	23	26	14	40	6	30	7	10	10	9	24	34	79	49	6	19	73	97	124	72	5	58	6	28	30
AABR07007078.1	0	0	0	0	0	0	0	0	0	0	0	0	1	0	0	0	0	0	0	0	0	0	0	0	0	0
AABR07007078.2	0	0	0	0	0	0	0	0	0	0	0	0	0	0	0	0	0	0	0	0	0	0	0	0	0	0
AABR07007086.1	0	0	0	0	0	0	0	0	0	0	0	0	0	0	0	0	0	0	0	0	0	0	0	0	0	0
AABR07007088.1	0	0	0	0	0	0	0	0	0	0	0	0	0	0	0	0	0	0	0	0	0	0	0	0	0	0
AABR07007088.2	0	0	0	0	0	0	0	0	0	0	0	0	0	0	0	0	0	0	0	0	0	0	0	0	0	0
AABR07007092.1	0	0	0	0	0	0	0	0	0	0	0	0	0	2	2	0	5	0	0	3	0	0	2	0	0	7
AABR07007093.1	1	5	1	1	1	3	1	1	0	0	3	1	5	2	0	0	1	3	0	0	0	0	0	2	0	0
AABR07007095.1	1	0	0	0	0	2	2	0	1	0	0	1	0	0	0	1	0	0	0	0	0	0	0	1	1	0
AABR07007121.1	0	2	2	0	4	0	0	0	0	0	5	4	0	0	2	0	1	3	1	0	0	0	3	2	4	1
AABR07007130.2	46	61	65	85	40	55	25	43	57	51	41	55	43	70	49	50	16	51	33	18	50	46	55	58	79	12
AABR07007134.1	0	0	0	0	0	0	0	0	0	0	0	0	0	3	0	0	3	1	0	5	0	0	0	0	0	18
AABR07007146.1	24	37	71	68	23	13	18	24	16	9	6	18	24	35	13	43	4	9	3	2	23	12	11	21	7	0
AABR07007362.1	0	0	0	0	0	0	0	0	0	0	0	0	0	0	0	0	0	0	0	0	0	0	0	0	0	0
AABR07007385.1	0	0	0	0	0	0	0	1	0	0	0	0	1	0	0	0	0	0	0	0	2	0	0	0	0	0
AABR07007391.1	0	0	0	0	0	0	0	0	0	0	0	0	0	0	0	0	0	0	0	0	0	0	0	0	0	0
AABR07007399.1	0	0	0	0	0	0	0	0	0	0	0	0	0	0	0	0	0	0	0	0	0	0	0	0	0	0
AABR07007409.1	0	0	0	0	0	0	0	0	0	0	0	0	0	0	0	0	0	0	0	0	0	0	0	0	0	0
AABR07007517.1	0	0	0	0	0	0	0	0	0	0	0	0	0	0	0	0	0	0	0	0	0	0	0	0	0	0
AABR07007544.1	0	0	0	0	0	0	0	0	0	0	0	0	0	0	0	0	0	0	0	0	0	0	0	0	0	0
AABR07007566.1	0	0	0	0	0	0	0	0	0	0	0	0	0	0	0	0	0	0	0	0	0	0	0	0	0	0
AABR07007584.1	1	1	5	0	4	5	0	0	0	0	1	0	9	0	0	1	0	3	2	0	1	1	0	0	0	1
AABR07007584.2	0	0	0	0	0	0	0	0	0	0	0	0	0	0	0	0	0	0	0	0	0	0	0	0	0	0
AABR07007584.3	1	0	0	0	0	0	0	0	0	0	0	0	0	2	1	0	0	0	2	0	1	0	0	2	2	2
AABR07007592.1	0	0	0	0	0	0	0	0	0	0	0	0	0	0	0	0	0	0	0	0	0	0	0	0	0	0
AABR07007642.1	247	641	359	540	386	354	191	287	203	242	279	256	217	374	146	278	118	420	344	65	363	393	157	356	140	55
AABR07007645.1	0	0	2	2	0	6	0	0	0	0	0	0	0	0	1	0	5	1	0	0	1	1	0	0	2	0
AABR07007663.1	0	0	0	0	0	0	0	0	0	0	0	0	0	0	0	0	0	0	0	0	0	0	0	0	0	0
AABR07007675.1	4	0	11	3	4	1	2	5	1	3	2	5	3	3	3	3	0	6	4	2	7	1	4	5	6	7
AABR07007675.2	0	0	0	0	0	0	0	0	0	0	0	0	0	0	0	0	0	0	0	0	0	0	0	0	0	0
AABR07007689.1	6	8	7	1	3	9	5	7	6	1	10	5	11	3	13	8	12	4	3	3	1	7	5	6	6	5
AABR07007690.1	20	7	22	6	14	11	9	7	8	12	3	13	7	25	8	15	6	22	20	9	15	12	20	6	15	3
AABR07007690.2	11	10	12	5	5	7	6	13	10	18	12	9	5	17	21	9	15	14	16	5	21	11	17	8	23	9
AABR07007693.1	0	0	0	0	0	0	0	0	0	0	0	0	1	0	0	0	0	0	0	0	0	0	0	0	0	0
AABR07007715.1	0	0	0	0	0	0	0	0	0	0	0	0	0	0	2	0	6	0	0	0	0	0	1	0	1	0
AABR07007717.1	2	0	0	0	0	0	0	0	0	0	0	0	0	1	0	0	1	1	1	0	3	0	1	1	1	0
AABR07007717.2	0	0	0	0	0	0	0	0	0	0	0	0	0	0	0	0	0	0	0	0	0	0	0	0	0	0
AABR07007717.3	0	0	0	0	0	0	0	0	0	0	0	0	0	0	0	0	0	1	0	0	0	0	0	0	0	0
AABR07007730.1	4	4	16	8	0	0	13	0	0	8	1	0	0	4	17	36	3	2	1	9	1	1	21	1	1	0
AABR07007743.1	1	0	2	0	0	2	1	0	0	0	0	0	0	2	2	0	2	0	3	0	16	0	0	0	1	0
AABR07007744.1	1	0	2	0	0	0	0	1	1	0	0	2	0	0	0	0	0	1	0	0	3	0	0	0	0	0
AABR07007744.2	0	0	0	0	0	0	0	0	0	0	0	0	0	4	4	1	13	0	0	9	2	0	1	0	0	23
AABR07007745.1	0	0	0	0	0	0	0	0	0	0	0	0	0	0	0	0	0	0	0	0	0	0	0	0	0	0
AABR07007758.1	2	6	1	4	3	5	3	2	8	6	2	2	9	12	20	4	2	11	21	8	18	15	3	10	8	4
AABR07007758.2	9	11	3	4	6	3	12	1	11	6	1	4	12	3	8	5	1	9	7	2	6	6	3	20	16	2
AABR07007765.1	0	0	0	0	0	0	0	0	0	2	0	0	0	0	0	0	0	0	0	0	0	0	0	0	0	0
AABR07007769.1	0	0	0	0	0	0	0	0	0	0	0	0	0	0	0	0	0	0	0	0	0	0	0	0	0	0
AABR07007775.1	0	0	0	0	0	0	0	0	0	0	0	0	0	0	0	0	0	0	0	0	0	0	0	0	0	0
AABR07007789.1	0	0	1	0	0	0	0	0	1	0	0	0	0	0	0	0	0	0	0	1	1	0	0	0	0	0
AABR07007793.1	0	0	0	0	0	0	0	0	0	0	0	0	0	0	0	0	0	0	0	0	0	0	0	0	0	0
AABR07007798.1	8	3	11	5	11	15	16	5	18	13	12	18	10	22	19	5	16	11	17	6	22	12	15	7	24	12
AABR07007799.1	10	1	1	2	5	10	14	1	0	4	7	3	2	14	27	3	12	8	12	7	14	2	14	3	7	8
AABR07007802.1	0	0	0	0	0	0	0	0	0	0	0	0	0	0	0	0	0	0	0	0	0	0	0	0	0	0
AABR07007802.2	0	0	0	0	0	0	0	0	0	0	0	0	0	0	0	0	0	0	0	0	0	0	0	0	0	0
AABR07007833.1	0	0	0	0	0	0	0	0	0	0	0	0	0	0	0	0	0	0	0	0	0	0	0	0	0	0
AABR07007833.2	1	0	0	0	1	2	0	0	1	0	0	1	0	0	1	0	0	2	0	0	0	0	1	1	0	1
AABR07007839.1	0	0	0	0	0	0	0	0	0	0	0	0	0	0	0	0	1	0	0	0	1	0	1	0	0	0
AABR07007853.1	0	1	0	0	0	1	0	0	0	0	0	0	0	0	0	2	1	3	5	0	0	0	0	0	0	0
AABR07007853.2	0	2	2	1	0	0	0	2	0	5	2	0	1	0	2	0	0	1	6	0	1	1	0	0	4	0
AABR07007863.1	4	2	5	3	0	0	1	1	0	1	8	4	0	0	0	2	0	2	0	5	3	1	0	6	0	0
AABR07007874.1	0	0	0	0	0	0	0	0	0	0	0	1	0	0	0	0	0	0	0	0	0	0	0	0	0	0
AABR07007875.1	2	0	58	4	3	6	1	4	5	21	17	14	9	1	4	73	0	18	9	2	0	19	0	1	1	0
AABR07007878.1	1	0	1	0	1	0	0	0	0	0	0	0	0	0	0	0	0	0	4	1	0	0	0	0	0	0
AABR07007879.1	0	0	0	0	0	0	0	0	0	0	3	0	0	0	0	0	0	0	1	0	0	0	0	0	0	0
AABR07007896.1	0	0	0	0	0	0	0	0	0	0	0	0	0	0	0	0	0	0	0	0	0	0	0	0	0	0
AABR07007905.1	1	0	1	0	0	0	0	0	0	0	0	0	0	1	1	0	0	1	0	0	0	1	0	0	1	1
AABR07007905.2	0	0	0	0	0	0	0	0	0	0	0	0	0	0	0	0	0	0	0	0	0	0	0	0	0	0
AABR07007916.1	48	33	22	12	31	31	63	50	57	70	53	57	103	36	39	33	25	101	91	23	61	59	58	42	116	20
AABR07007924.1	0	0	0	0	0	0	0	0	0	0	0	0	0	0	0	0	0	0	0	0	0	0	0	0	0	0
AABR07007928.1	0	0	0	0	0	0	0	0	0	0	0	0	0	0	0	0	0	0	0	0	0	0	0	0	0	0
AABR07007931.1	0	0	0	0	0	0	0	0	0	0	0	0	0	0	0	0	0	0	0	0	0	0	0	0	0	0
AABR07007978.1	0	0	0	0	0	0	0	0	0	0	0	0	0	0	0	0	0	0	0	0	0	0	0	0	0	0
AABR07007980.1	0	0	0	0	0	0	0	0	0	0	0	0	0	0	0	0	0	0	0	0	0	0	0	0	0	0
AABR07007980.2	0	0	0	0	0	0	0	0	0	0	0	0	0	0	0	0	0	0	0	0	0	0	0	0	0	0
AABR07007987.1	0	0	0	0	0	0	0	0	0	0	0	0	0	0	0	0	0	0	0	0	0	0	0	0	0	0
AABR07007997.1	0	0	1	3	0	2	1	0	0	0	0	0	0	0	0	1	0	0	0	0	0	0	0	2	0	0
AABR07008013.1	0	0	0	0	0	0	0	0	0	0	0	0	0	0	2	0	0	0	0	0	0	0	0	3	0	0
AABR07008014.1	0	0	0	0	0	0	0	0	2	0	0	0	1	0	0	0	0	0	0	0	0	0	0	0	0	0
AABR07008016.1	96	60	114	67	79	40	65	47	75	66	83	50	67	107	106	47	64	100	137	102	210	36	113	96	126	45
AABR07008025.1	0	0	0	0	0	0	0	0	0	0	0	0	0	0	0	0	0	0	0	0	0	0	0	0	0	0
AABR07008030.1	12	3	15	0	7	15	4	7	11	7	9	20	12	2	7	8	4	16	27	2	10	14	5	14	6	1
AABR07008066.1	2	5	8	6	1	1	2	3	9	7	0	8	2	2	18	3	2	11	2	6	14	9	20	3	6	1
AABR07008066.2	10	33	19	18	28	21	33	36	31	24	20	27	29	21	46	42	35	29	41	61	75	18	47	36	34	37
AABR07008074.1	0	0	0	0	0	0	0	0	0	0	0	0	0	0	0	0	0	0	0	0	0	0	0	0	0	0
AABR07008097.1	2	1	3	3	4	1	4	4	2	1	1	1	2	54	13	4	42	2	3	62	14	1	7	3	2	160
AABR07008099.1	0	0	0	0	0	0	0	0	0	0	0	0	0	0	0	0	0	0	0	0	0	0	0	0	0	0
AABR07008099.2	0	0	0	1	0	1	0	0	0	0	0	0	0	0	0	0	0	0	1	0	0	0	0	0	0	0
AABR07008103.1	0	0	0	0	0	0	0	0	0	0	0	0	0	1	0	0	0	0	0	0	0	0	0	0	0	0
AABR07008107.1	3	0	0	0	0	0	0	0	0	0	0	2	0	0	0	1	0	1	0	0	0	0	1	0	0	1
AABR07008108.1	0	0	0	0	0	0	0	0	0	0	0	0	0	0	0	0	0	0	0	0	0	0	0	0	0	0
AABR07008118.1	11	0	0	1	1	0	0	0	0	0	10	0	2	23	27	1	26	4	18	21	26	1	38	1	6	2
AABR07008126.1	0	0	0	0	0	0	0	0	0	0	0	0	0	0	0	0	0	0	0	0	0	0	0	0	0	0
AABR07008142.1	0	0	0	0	0	0	0	0	0	0	1	0	0	1	0	0	0	0	0	0	0	0	0	0	0	0
AABR07008142.2	0	0	0	0	0	0	0	0	0	0	0	0	0	0	0	0	0	0	0	0	0	0	0	0	0	0
AABR07008152.1	0	1	4	0	0	0	0	0	1	0	0	0	0	0	0	2	0	1	0	0	0	0	0	0	0	0
AABR07008180.1	0	0	0	0	0	0	0	0	0	0	0	0	0	0	0	0	0	0	0	0	0	0	0	0	0	0
AABR07008242.1	0	0	0	0	0	1	0	0	0	0	0	0	0	83	7	4	97	1	2	180	11	0	2	0	0	206
AABR07008255.1	0	0	0	0	0	0	0	0	0	0	0	0	0	0	2	0	0	0	1	0	1	0	0	0	1	0
AABR07008256.1	0	0	0	0	0	0	0	0	0	0	0	0	0	0	0	0	0	0	0	0	0	0	0	0	0	0
AABR07008256.2	0	0	0	0	0	0	0	0	0	0	0	0	0	0	0	0	0	0	0	0	0	0	0	0	0	0
AABR07008259.1	0	0	0	0	0	0	0	0	0	0	0	0	0	0	0	0	0	0	0	0	0	0	0	0	0	0
AABR07008285.1	0	0	0	0	0	0	0	0	0	0	0	0	0	0	0	0	0	0	0	0	0	0	0	0	0	0
AABR07008287.1	0	1	4	0	0	2	0	0	0	0	0	0	0	0	0	0	0	0	0	0	0	0	0	0	0	0
AABR07008287.2	1	1	1	7	0	0	1	1	0	0	2	1	1	6	0	2	0	0	0	0	0	2	0	0	0	1
AABR07008293.1	0	0	0	0	0	0	0	0	0	0	0	0	1	0	0	0	0	0	0	0	0	0	0	0	0	0
AABR07008293.2	0	0	0	0	0	0	0	0	0	0	0	0	0	0	0	0	0	0	0	0	0	0	0	0	0	0
AABR07008293.3	6	2	10	2	4	0	0	2	1	6	5	1	1	10	2	3	4	4	6	1	10	1	7	6	6	1
AABR07008293.4	0	1	0	1	0	0	3	0	5	4	4	2	0	0	1	4	1	1	1	1	0	0	4	0	0	0
AABR07008298.1	0	0	0	0	0	0	0	0	0	0	0	0	0	0	0	0	0	0	0	0	0	0	0	0	0	0
AABR07008298.2	0	0	0	0	0	0	0	0	0	0	0	0	0	1	0	0	0	0	0	0	0	0	1	0	0	0
AABR07008300.1	0	0	0	0	0	0	0	0	2	0	0	0	0	3	1	0	0	1	0	1	0	2	1	0	2	0
AABR07008309.1	0	0	0	1	0	0	0	0	0	0	0	1	0	0	0	0	1	0	1	0	2	0	0	0	0	0
AABR07008319.1	0	0	0	0	0	0	0	0	0	0	1	0	0	0	0	0	0	0	0	0	0	0	0	0	0	0
AABR07008341.1	0	0	0	0	0	0	0	0	0	0	0	0	0	0	0	0	0	0	0	0	0	0	0	0	0	0
AABR07008350.1	6	0	0	1	0	0	1	0	0	2	1	1	0	5	3	0	11	1	0	15	1	0	1	0	0	36
AABR07008370.1	4	0	2	0	0	6	5	13	9	13	5	7	13	18	16	16	8	18	15	5	8	3	1	7	4	9
AABR07008386.1	1	0	7	3	2	0	4	5	1	5	1	0	3	4	1	1	2	2	0	0	0	1	1	2	1	0
AABR07008399.1	0	0	0	0	0	0	0	0	0	0	0	0	0	0	0	0	0	0	0	0	0	0	0	0	0	0
AABR07008420.1	24	20	52	38	12	39	18	37	25	15	42	35	30	29	26	43	13	41	37	16	31	37	22	26	33	11
AABR07008421.1	1	0	0	0	3	0	0	0	0	0	0	0	0	3	2	0	3	0	1	0	0	0	2	0	2	2
AABR07008424.1	0	0	0	0	0	0	0	0	0	0	0	0	0	0	0	0	0	0	0	0	0	0	0	0	0	0
AABR07008439.1	22	2	27	5	14	18	8	10	10	15	2	8	15	22	30	30	5	9	80	12	57	9	8	7	18	26
AABR07008440.1	0	0	0	0	0	0	0	0	0	0	0	0	0	0	0	0	0	0	0	0	0	0	0	0	0	0
AABR07008462.1	0	0	0	0	0	0	0	0	0	0	0	0	0	0	0	0	0	0	0	0	0	0	0	0	1	0
AABR07008485.1	1	3	2	2	2	2	4	2	2	3	6	2	3	5	1	2	1	3	2	1	0	1	2	1	1	1
AABR07008491.1	0	0	0	0	0	0	0	0	0	0	0	0	0	0	0	0	0	0	0	0	0	0	0	0	0	0
AABR07008505.1	6	7	20	14	11	5	12	15	16	4	8	7	10	9	12	15	6	3	13	1	9	10	5	5	7	0
AABR07008513.1	1	0	4	0	0	0	1	2	0	1	0	0	0	1	2	4	1	1	1	0	1	1	3	0	1	0
AABR07008530.1	0	0	0	0	1	0	0	0	0	0	0	0	0	0	0	0	0	0	0	0	0	0	0	0	0	0
AABR07008568.1	0	0	0	0	0	0	0	0	1	0	0	0	0	0	0	0	0	0	0	0	0	0	0	0	0	0
AABR07008594.1	0	0	0	0	0	0	0	0	0	0	0	0	0	0	0	0	0	0	0	0	0	0	0	0	0	0
AABR07008597.1	0	0	0	0	0	0	0	0	0	0	0	0	0	0	0	0	0	0	0	0	0	0	0	0	0	0
AABR07008608.1	841	966	1645	983	885	699	599	662	749	600	827	750	887	548	422	750	136	526	479	226	581	225	293	793	528	176
AABR07008655.1	0	0	0	0	0	0	0	0	0	0	0	0	0	0	0	0	0	0	0	0	0	0	0	0	0	0
AABR07008661.1	0	0	0	0	0	0	0	0	0	0	0	0	0	0	0	0	0	0	0	0	0	0	0	0	0	0
AABR07008670.1	0	0	0	0	0	0	0	0	0	0	0	2	0	0	0	0	0	1	0	0	0	0	0	0	0	0
AABR07008681.1	0	0	0	0	0	0	0	0	0	0	0	0	0	0	0	1	0	0	0	0	0	0	0	0	0	0
AABR07008724.1	0	0	0	0	0	0	0	0	0	0	0	0	0	0	0	0	0	0	0	0	0	0	0	0	0	0
AABR07008788.1	0	0	0	0	0	0	0	0	0	0	0	0	0	0	0	0	0	0	0	0	0	0	0	0	0	0
AABR07008805.1	0	1	0	0	0	1	0	0	0	0	0	0	0	0	0	0	0	0	1	0	0	0	0	0	1	0
AABR07008844.1	0	0	0	0	0	0	0	0	0	0	0	0	2	0	0	0	0	0	0	0	0	0	0	0	0	0
AABR07008876.1	0	0	0	0	1	0	0	0	0	0	0	0	0	0	0	0	0	0	0	0	0	0	0	0	0	0
AABR07008878.1	0	0	0	0	0	0	0	0	0	0	0	0	0	0	0	0	0	0	0	0	0	0	0	0	0	0
AABR07008890.1	0	1	0	0	0	0	1	0	0	0	0	0	0	0	0	0	0	0	0	1	0	0	1	0	0	0
AABR07008898.1	0	0	0	0	0	0	0	0	0	0	0	0	0	0	0	0	0	0	0	0	0	0	0	0	0	0
AABR07008904.1	5	5	3	2	4	5	4	1	4	1	3	1	4	0	9	5	5	3	3	4	7	0	8	2	4	4
AABR07008911.1	0	0	0	0	0	0	0	0	0	0	0	0	1	0	0	0	0	0	0	2	1	1	3	0	4	2
AABR07008916.1	0	0	0	0	0	0	0	0	0	0	0	0	0	0	0	0	0	0	0	0	0	0	0	0	0	0
AABR07008940.1	11	0	5	4	2	3	2	10	2	2	0	4	1	2	7	7	4	3	4	2	12	3	9	3	4	0
AABR07008948.1	0	0	0	0	0	0	0	0	0	0	0	0	0	0	0	0	0	0	0	0	0	0	0	0	0	0
AABR07008970.1	0	0	0	0	0	0	0	0	0	0	0	0	0	0	0	0	0	0	0	0	0	0	0	0	0	0
AABR07008991.1	0	0	0	0	0	0	0	0	0	0	0	0	0	0	0	0	0	0	0	0	0	0	0	0	0	0
AABR07009002.1	0	0	0	0	0	0	0	0	0	0	0	0	0	0	0	0	0	0	0	0	0	0	0	0	0	0
AABR07009028.1	0	0	0	0	0	1	0	0	0	0	0	0	0	0	0	0	0	0	0	0	0	0	0	0	0	0
AABR07009031.1	0	0	4	1	3	0	0	1	2	1	0	0	0	0	1	0	1	1	1	0	1	0	0	3	3	0
AABR07009052.1	0	0	0	0	0	0	1	0	0	0	0	0	0	0	0	0	0	0	0	0	0	0	0	0	0	0
AABR07009105.1	60	86	128	97	74	79	61	87	75	79	53	88	70	58	51	82	35	65	59	28	66	59	49	69	65	16
AABR07009106.1	405	488	700	457	404	465	403	347	398	409	317	498	365	404	340	486	231	487	378	165	287	452	343	492	395	150
AABR07009154.1	0	0	0	0	0	0	0	0	0	0	1	0	0	0	0	0	0	0	1	0	0	0	0	0	0	0
AABR07009161.1	0	0	0	0	0	0	0	0	0	0	0	0	0	0	0	0	0	0	0	0	0	0	0	0	0	0
AABR07009218.1	0	0	0	0	0	0	0	0	0	0	0	0	0	0	0	0	0	0	0	0	0	0	0	0	0	0
AABR07009221.1	2	1	2	2	7	4	1	3	0	1	1	2	1	0	1	0	0	3	0	1	3	0	0	0	0	0
AABR07009224.1	0	0	0	0	0	0	0	0	0	0	0	0	0	0	0	0	0	0	0	0	0	0	0	0	0	0
AABR07009247.1	0	0	0	0	0	0	0	0	0	0	0	0	0	0	0	0	0	0	0	0	0	0	0	0	0	0
AABR07009260.1	0	0	2	0	0	0	0	0	0	0	0	0	0	0	0	0	0	0	0	0	0	0	0	0	1	0
AABR07009260.2	0	0	0	0	0	0	0	0	0	0	0	0	0	0	0	0	0	0	0	0	0	0	0	0	0	0
AABR07009338.1	7	1	10	7	4	3	5	7	6	2	3	1	6	2	3	3	0	0	4	0	1	1	0	4	0	0
AABR07009351.1	0	0	0	0	0	0	0	0	0	0	0	1	0	0	1	0	0	0	0	0	0	0	0	0	0	0
AABR07009357.1	0	0	0	0	0	0	0	0	0	0	0	0	0	0	0	0	0	0	0	0	0	0	0	0	0	0
AABR07009357.2	0	0	0	0	0	0	1	0	0	0	0	0	0	0	0	0	0	0	0	0	0	0	0	0	0	0
AABR07009373.1	0	0	0	0	0	0	0	0	0	0	0	0	0	0	0	0	0	0	0	0	0	0	0	0	0	0
AABR07009373.2	0	0	0	0	0	0	0	0	0	0	0	0	4	0	0	0	0	0	0	0	0	1	0	0	0	0
AABR07009377.1	7	9	5	2	5	9	8	5	16	10	13	11	7	16	17	12	6	22	23	7	14	11	15	14	21	8
AABR07009395.1	0	0	0	0	0	0	0	0	0	0	0	0	0	0	0	0	0	0	0	0	0	0	0	0	0	0
AABR07009428.1	1	12	0	6	0	0	3	0	1	0	4	3	0	0	1	0	1	6	0	3	5	1	0	4	0	0
AABR07009457.1	0	0	0	1	0	1	0	0	0	0	0	0	0	0	0	0	0	0	0	0	0	1	0	0	0	0
AABR07009508.1	0	0	1	0	0	0	0	0	0	0	0	0	0	0	0	0	0	0	0	0	0	0	0	0	0	0
AABR07009536.1	0	0	0	0	0	0	0	0	0	0	0	0	0	0	0	0	0	0	0	0	0	0	0	0	0	0
AABR07009538.1	0	0	0	0	0	0	0	0	0	0	0	0	0	0	0	0	0	0	0	0	0	0	0	0	0	0
AABR07009572.1	0	0	3	1	1	0	0	2	3	4	0	0	1	2	0	0	0	1	2	0	1	1	1	2	0	1
AABR07009599.1	0	0	0	0	0	0	0	0	0	0	0	0	0	0	0	0	0	0	0	0	0	0	0	0	0	0
AABR07009599.2	0	0	0	0	0	0	0	0	0	0	0	0	0	0	0	0	0	0	0	0	0	0	0	0	0	0
AABR07009600.1	0	0	0	0	0	0	0	0	0	0	0	0	0	0	0	0	0	0	0	0	0	0	0	0	0	0
AABR07009600.2	0	0	0	0	0	0	0	0	0	0	0	0	0	0	0	0	0	0	0	0	0	0	0	0	0	0
AABR07009634.1	0	0	0	0	0	0	0	0	0	0	0	0	0	0	0	0	0	0	0	0	0	0	0	0	0	0
AABR07009634.2	0	0	0	0	0	0	0	0	0	0	0	0	0	0	0	0	0	0	0	0	0	0	0	0	0	0
AABR07009638.1	0	0	0	0	0	0	0	0	0	0	0	0	0	0	0	0	0	0	0	6	2	0	0	0	0	2
AABR07009638.2	0	0	0	0	0	0	0	0	0	0	0	0	0	0	0	0	0	0	0	0	0	0	0	0	0	0
AABR07009639.1	0	0	0	0	0	0	0	0	0	0	0	0	0	0	0	0	0	0	0	0	0	0	0	0	0	0
AABR07009715.1	4	0	12	0	4	1	4	12	0	2	8	8	0	5	1	7	6	0	9	7	13	1	5	4	3	15
AABR07009743.1	13	10	16	3	15	21	18	6	16	13	12	10	18	10	15	4	5	13	24	16	23	23	6	23	13	12
AABR07009770.1	0	0	0	0	0	0	0	0	0	0	0	0	0	0	0	0	0	0	0	0	0	0	0	0	0	0
AABR07009775.1	0	0	0	0	0	0	0	0	0	0	0	0	0	0	0	0	0	0	0	0	0	0	0	0	0	0
AABR07009786.1	0	0	0	0	0	0	0	0	0	0	0	0	0	0	0	0	0	0	0	0	0	0	0	0	0	0
AABR07009787.1	4	1	0	0	0	0	1	0	0	0	1	2	1	1	0	0	0	0	0	0	0	0	0	1	0	0
AABR07009824.1	7	4	4	2	1	4	2	4	1	3	2	5	10	1	1	1	2	5	3	1	6	2	5	3	1	3
AABR07009833.1	0	0	0	0	0	0	0	0	0	0	0	0	0	0	0	0	0	0	0	0	0	0	0	0	0	0
AABR07009834.1	14	3	15	15	27	6	23	19	15	9	25	17	27	12	14	9	9	30	17	12	20	19	19	33	20	2
AABR07009890.1	0	0	0	0	0	0	0	0	0	0	0	0	0	0	0	0	0	0	0	0	0	0	0	0	0	0
AABR07009919.1	0	0	0	0	0	0	0	0	0	0	0	0	0	0	0	0	0	0	0	0	0	0	0	0	0	0
AABR07009919.2	0	0	0	0	0	0	0	0	0	0	0	0	0	0	0	0	0	0	0	0	0	0	0	0	0	0
AABR07009927.1	0	0	0	0	0	0	0	0	0	0	0	0	0	0	0	0	0	0	0	0	0	0	0	0	0	0
AABR07009931.1	127	100	120	106	68	92	115	84	96	89	116	108	72	94	90	88	56	121	101	38	124	107	98	119	77	30
AABR07009965.1	8	17	11	21	4	11	6	6	5	7	2	1	7	3	3	3	1	6	13	1	1	7	3	4	5	0
AABR07009978.1	0	0	0	0	0	0	1	0	0	1	2	0	0	1	0	1	0	0	0	0	2	0	1	2	1	0
AABR07009984.1	0	0	0	0	0	0	0	0	0	0	0	0	0	0	0	0	1	0	0	0	0	0	0	0	0	0
AABR07009986.1	0	0	0	0	0	0	0	0	0	0	0	0	0	0	0	0	0	0	0	0	6	0	0	0	0	0
AABR07009991.1	0	0	0	0	0	0	0	0	0	0	0	0	0	0	0	0	0	0	0	0	0	0	0	0	0	0
AABR07010022.1	0	0	0	0	0	0	0	0	0	0	0	0	0	0	0	0	0	0	0	1	0	0	0	0	0	0
AABR07010030.1	3	0	2	0	0	1	0	0	0	0	0	0	0	1	0	0	0	1	0	1	1	0	0	0	0	0
AABR07010030.2	36	30	26	21	50	25	40	43	17	26	32	24	23	135	65	30	151	55	63	131	61	29	98	51	110	258
AABR07010031.1	0	0	0	0	0	0	0	0	0	0	0	0	0	0	0	0	0	0	0	0	0	0	0	0	0	0
AABR07010033.1	0	2	1	0	0	2	0	0	1	0	0	1	0	2	0	1	0	0	0	0	0	1	0	1	0	0
AABR07010033.2	0	0	0	0	0	0	0	0	0	0	0	0	0	0	0	0	0	0	0	0	0	0	0	0	0	0
AABR07010040.1	0	0	0	0	0	0	0	0	1	0	0	0	0	0	0	0	0	0	0	0	0	0	4	0	1	0
AABR07010040.2	0	1	0	0	0	0	0	0	0	0	0	1	0	0	0	0	0	0	2	0	0	0	0	0	0	0
AABR07010040.3	0	0	0	0	0	0	0	0	0	0	0	0	0	0	0	0	0	0	0	0	0	0	0	0	0	0
AABR07010041.1	1	0	1	0	0	1	2	1	0	0	0	0	0	0	0	0	8	3	0	11	2	1	1	1	0	3
AABR07010061.1	0	0	0	0	0	0	0	0	0	0	0	0	0	0	0	0	0	0	0	0	0	0	0	0	0	0
AABR07010085.1	2	0	0	0	0	0	1	0	0	0	0	0	0	0	0	2	0	0	0	0	0	0	0	1	0	0
AABR07010085.2	0	0	0	4	0	0	0	0	0	0	0	0	0	0	0	0	0	0	0	0	0	0	0	0	0	0
AABR07010107.1	0	0	0	0	0	0	0	0	0	0	0	0	0	0	0	0	0	0	0	0	0	0	0	0	0	0
AABR07010107.2	0	0	0	0	1	0	4	0	0	0	0	0	1	0	0	0	0	1	1	0	0	0	0	0	0	0
AABR07010121.1	0	1	3	1	4	9	1	8	1	3	0	1	9	2	6	8	4	6	6	2	8	1	6	7	1	6
AABR07010136.1	0	0	0	0	0	0	0	0	0	0	0	0	0	0	0	0	0	0	0	0	0	0	0	0	0	0
AABR07010153.1	0	0	0	0	0	0	0	0	0	0	0	0	0	0	0	0	0	0	0	0	0	0	0	0	0	0
AABR07010155.1	0	0	0	0	0	0	0	0	0	0	0	0	0	0	0	0	0	0	0	0	0	0	0	0	0	0
AABR07010160.2	0	0	0	0	0	0	0	0	0	0	0	0	0	0	0	0	0	0	0	0	0	0	0	0	0	0
AABR07010180.1	0	0	1	2	0	0	0	1	1	1	0	0	1	0	1	0	0	0	1	1	0	0	0	1	0	0
AABR07010181.1	0	0	0	0	0	0	0	0	0	0	0	0	0	0	0	0	0	0	0	0	0	0	0	0	0	0
AABR07010183.1	1	1	1	0	0	0	2	0	1	2	1	0	0	0	2	0	0	0	4	0	0	0	0	2	1	1
AABR07010231.1	0	0	0	0	0	0	0	0	0	0	0	0	0	0	0	0	0	0	0	0	0	0	0	0	0	0
AABR07010306.1	0	0	0	0	0	0	0	0	0	0	0	0	0	0	0	0	0	0	0	0	0	0	0	0	0	0
AABR07010330.1	0	0	0	0	0	0	0	0	0	0	0	0	0	0	0	0	0	0	1	0	0	0	0	0	0	0
AABR07010330.2	0	0	0	0	0	0	0	0	0	0	0	0	0	0	0	0	0	0	0	0	0	0	0	0	0	0
AABR07010332.1	0	0	0	0	0	0	0	0	0	0	0	0	0	0	0	0	0	0	0	0	0	0	0	0	0	0
AABR07010333.1	0	0	0	0	0	0	0	0	0	0	0	0	0	0	0	0	0	0	0	0	0	0	0	0	0	0
AABR07010342.1	0	0	0	0	0	0	0	0	0	0	0	0	0	0	0	0	0	0	0	0	0	0	0	0	0	0
AABR07010358.1	0	0	0	0	0	0	0	0	0	0	0	0	0	0	0	0	0	0	0	0	0	0	0	0	0	0
AABR07010370.1	1	0	0	1	1	0	1	0	0	0	0	4	2	0	0	0	1	0	0	0	0	1	0	1	1	0
AABR07010385.1	0	0	0	0	0	0	0	0	0	0	0	0	0	5	0	0	7	0	0	12	2	0	0	0	0	12
AABR07010421.1	0	0	0	0	0	0	0	0	0	0	0	0	0	0	0	0	0	0	0	0	0	0	0	0	0	0
AABR07010460.1	30	50	89	54	25	34	23	36	30	37	73	60	36	31	33	39	14	36	40	23	55	13	22	35	33	7
AABR07010468.1	1	0	4	0	0	0	0	1	0	3	1	0	0	0	0	0	0	1	2	0	0	0	0	0	0	1
AABR07010476.1	0	0	0	0	0	0	0	0	0	0	0	0	0	0	0	0	0	0	0	0	0	0	0	0	0	0
AABR07010500.1	0	0	0	0	0	0	0	0	0	0	0	0	0	0	0	0	0	0	0	0	0	0	0	0	0	0
AABR07010502.1	0	0	0	0	0	0	0	0	0	0	0	0	0	0	0	0	0	0	0	0	0	0	0	0	0	0
AABR07010524.1	0	0	0	0	0	0	0	0	0	0	0	0	0	0	0	0	0	0	0	0	0	0	0	0	0	0
AABR07010550.1	0	0	0	0	0	0	0	0	0	0	0	0	0	0	0	0	0	0	0	0	0	0	0	0	0	0
AABR07010554.1	0	0	0	0	0	0	0	0	0	0	0	0	0	0	0	0	0	0	0	1	0	0	0	0	0	0
AABR07010563.1	39	32	56	38	44	43	48	26	47	33	44	26	34	25	36	43	26	53	48	22	68	22	27	33	25	20
AABR07010570.1	2	4	6	4	0	2	1	2	5	1	5	5	1	4	3	1	1	0	3	3	4	2	3	2	4	3
AABR07010575.1	12	20	19	9	3	12	11	9	13	13	10	12	7	8	11	20	5	15	13	3	18	9	12	8	13	6
AABR07010583.1	2	4	6	4	0	2	1	2	5	1	5	5	1	4	3	1	1	2	3	3	4	2	3	2	4	3
AABR07010585.1	4	0	3	1	1	0	0	0	0	0	1	0	2	0	1	3	0	0	0	0	0	0	0	0	4	0
AABR07010587.1	0	0	1	0	0	1	1	0	0	0	1	0	1	0	0	0	0	1	0	1	0	0	0	0	2	0
AABR07010589.1	0	2	0	0	0	0	1	0	0	0	1	0	0	0	0	0	0	1	0	0	0	0	0	0	0	0
AABR07010592.1	0	0	0	0	0	0	0	0	0	0	0	0	0	0	0	0	0	0	0	0	0	0	0	0	0	0
AABR07010592.2	0	0	0	0	0	0	0	0	0	0	0	0	0	0	0	0	0	0	1	0	0	0	0	0	0	0
AABR07010601.1	0	0	0	0	0	0	0	0	0	0	0	0	0	0	0	0	0	0	0	0	0	0	0	0	0	0
AABR07010609.1	0	0	0	0	0	0	0	0	0	2	0	0	0	0	1	0	0	0	0	0	1	0	0	2	0	0
AABR07010609.2	0	0	0	0	0	0	0	0	0	0	0	0	0	0	0	0	0	0	0	0	0	0	0	0	0	0
AABR07010620.1	10	3	10	7	4	11	5	16	7	5	3	11	14	4	9	12	1	11	10	15	13	8	18	8	8	4
AABR07010633.1	34	24	37	8	8	17	4	8	14	3	5	13	15	9	25	9	6	15	18	12	24	9	18	25	16	5
AABR07010649.1	371	441	713	440	370	323	279	278	324	360	529	416	406	417	473	412	224	375	575	307	649	177	443	368	757	231
AABR07010672.1	0	0	0	0	0	0	0	0	0	0	0	0	0	0	0	0	0	0	0	0	0	0	0	0	0	0
AABR07010682.1	1	2	2	2	0	5	5	1	3	3	4	1	2	5	1	6	0	8	2	0	1	1	3	3	2	0
AABR07010705.1	9	10	20	5	5	14	9	9	10	16	7	7	4	3	0	9	14	5	14	1	20	11	12	8	10	4
AABR07010706.1	0	0	0	0	0	0	0	0	0	0	0	0	0	0	0	0	0	0	0	0	0	0	0	0	0	0
AABR07010710.1	0	1	0	0	0	0	0	0	0	0	0	0	0	0	0	0	0	0	0	0	0	0	0	0	0	0
AABR07010717.1	0	0	0	0	0	0	0	0	0	0	0	0	0	0	0	0	0	0	0	0	0	0	0	0	0	0
AABR07010718.1	0	1	0	1	1	0	0	0	0	0	0	0	1	0	0	0	0	0	0	0	0	0	0	0	0	0
AABR07010747.1	0	0	0	0	0	0	0	0	0	0	0	0	0	0	0	0	0	0	0	0	0	0	0	0	0	0
AABR07010760.1	0	0	0	0	0	0	0	0	0	0	0	0	0	0	0	0	0	0	0	0	0	0	0	0	0	0
AABR07010763.1	0	0	0	0	0	0	0	0	0	0	0	0	1	1	0	2	0	0	0	0	2	0	0	1	0	0
AABR07010763.2	1	0	2	0	0	0	1	2	0	4	0	0	0	0	1	9	0	2	0	0	3	1	0	2	0	0
AABR07010777.1	8	5	4	1	3	2	4	2	1	0	3	2	3	3	0	2	0	1	1	5	0	4	1	5	6	0
AABR07010787.1	0	1	4	1	2	1	0	1	0	6	1	1	7	1	2	0	0	1	5	1	4	1	1	4	2	0
AABR07010840.1	0	0	0	0	0	0	0	0	0	0	0	0	0	0	0	0	0	0	0	0	0	0	0	0	0	0
AABR07010868.1	0	0	0	0	0	0	0	0	0	0	0	0	1	0	0	0	0	0	0	38	0	0	0	0	0	0
AABR07010873.1	0	0	0	0	0	0	0	0	0	0	0	0	0	0	0	0	0	0	0	0	0	0	0	0	0	0
AABR07010878.1	3	6	9	3	0	3	11	3	2	2	3	4	2	3	1	10	0	1	1	1	1	5	1	3	2	2
AABR07010894.1	0	0	0	0	0	0	0	0	0	0	0	0	0	0	0	0	0	0	0	0	0	0	0	0	0	0
AABR07010899.1	0	0	0	0	0	0	0	0	0	0	0	0	0	0	0	0	0	0	0	0	0	0	0	0	0	0
AABR07010907.1	0	0	0	0	0	0	0	0	0	0	0	0	1	0	0	0	0	0	1	0	0	0	0	0	0	0
AABR07010919.1	0	0	0	0	0	0	0	0	0	0	0	0	0	0	0	0	0	0	0	0	0	0	0	0	0	0
AABR07010935.1	0	0	0	0	0	0	0	0	0	0	0	0	0	0	0	0	0	0	0	0	0	0	0	0	0	0
AABR07010944.1	0	1	0	0	0	0	0	0	0	0	0	0	0	0	0	0	0	0	0	0	0	0	0	0	0	0
AABR07010985.1	488	18	281	91	622	345	637	505	20	727	165	840	590	103	158	253	91	783	234	37	192	16	183	174	398	62
AABR07010986.1	35	4	10	12	40	25	40	32	2	60	12	67	65	15	23	25	16	61	20	3	20	9	21	14	28	5
AABR07011013.1	211	33	145	59	132	153	152	112	85	113	117	171	95	148	199	146	127	177	133	101	144	175	133	89	150	41
AABR07011031.1	40	3	26	3	36	48	33	28	24	24	18	56	42	13	6	36	7	30	28	3	14	71	8	23	19	7
AABR07011057.1	3	5	4	3	5	7	6	6	12	7	9	3	11	9	5	6	0	2	9	0	1	17	6	1	10	4
AABR07011057.2	45	11	33	22	16	36	23	33	36	86	46	72	81	20	59	65	28	35	13	2	30	63	45	37	48	18
AABR07011062.1	125	67	156	90	90	60	76	60	97	126	113	152	140	102	99	109	45	86	105	35	123	109	97	103	112	32
AABR07011084.1	1	0	0	0	0	0	0	0	0	0	0	0	0	0	0	0	0	0	0	0	0	0	0	0	0	0
AABR07011084.2	0	0	0	0	0	0	0	0	0	0	0	0	0	0	0	0	0	0	0	0	0	0	0	0	1	0
AABR07011085.1	0	3	1	3	0	1	1	2	1	1	2	4	4	1	2	1	0	0	2	1	5	1	0	0	0	0
AABR07011088.1	0	0	0	0	0	0	0	0	0	0	0	0	0	0	0	0	0	0	0	0	0	0	0	0	0	0
AABR07011090.1	0	0	1	0	0	3	0	0	0	1	0	0	0	0	0	2	0	0	0	0	0	0	0	0	0	0
AABR07011117.1	0	0	0	0	0	0	0	0	0	0	0	0	0	0	0	0	0	0	0	0	0	0	0	0	0	0
AABR07011127.1	0	0	0	0	0	0	0	0	0	0	0	0	0	0	0	0	0	0	0	0	0	0	0	0	0	0
AABR07011145.1	0	0	0	0	0	0	0	0	0	0	0	0	0	0	0	0	1	0	0	0	0	0	0	0	0	0
AABR07011152.1	0	0	0	0	0	0	0	0	0	0	0	0	0	0	0	0	0	0	0	0	0	0	0	0	0	0
AABR07011278.1	0	0	0	0	0	0	0	0	0	0	0	0	0	0	0	0	0	0	0	0	0	0	0	0	0	0
AABR07011434.1	0	0	0	0	0	0	0	0	0	0	0	0	0	0	0	0	0	0	0	0	0	0	0	0	0	0
AABR07011500.1	0	0	0	0	0	0	0	0	0	0	0	0	0	0	0	0	0	0	0	0	0	0	0	0	0	0
AABR07011512.1	0	0	0	0	0	0	0	0	0	0	0	0	0	0	0	0	0	0	0	0	0	0	0	0	0	0
AABR07011545.1	0	0	0	0	0	0	0	0	0	0	0	0	0	0	0	0	0	0	0	0	0	0	0	0	0	0
AABR07011629.1	0	0	0	0	0	0	0	0	0	0	0	0	0	0	0	0	0	0	0	0	0	0	0	0	0	0
AABR07011672.1	0	0	0	1	0	1	0	0	0	0	0	0	0	0	0	0	0	0	0	0	0	0	0	0	0	0
AABR07011682.1	29	39	209	50	21	41	27	20	31	17	36	12	22	17	16	104	3	13	17	4	19	22	8	22	10	5
AABR07011697.1	2	4	7	6	3	2	3	2	5	0	5	3	2	11	11	2	8	2	2	15	7	1	0	8	6	41
AABR07011698.1	3	21	15	7	0	14	5	9	6	3	13	12	9	9	5	6	5	6	2	3	2	1	5	6	9	14
AABR07011700.1	0	0	0	0	0	0	1	0	0	0	0	0	0	0	2	0	0	0	0	0	0	0	0	0	0	0
AABR07011708.1	0	0	0	0	0	0	0	0	0	0	0	0	0	0	0	0	0	0	0	0	0	0	0	0	0	0
AABR07011733.1	0	0	0	1	1	2	0	0	2	1	1	2	0	0	0	0	0	0	1	0	1	1	0	0	1	1
AABR07011744.1	0	0	0	0	0	0	0	0	0	0	0	0	0	0	0	0	0	0	0	0	0	0	0	0	0	0
AABR07011746.1	0	0	0	0	0	0	0	0	0	0	0	0	0	0	0	0	0	1	0	0	0	0	0	0	0	0
AABR07011841.1	0	0	0	0	0	0	0	0	0	0	0	0	0	0	0	0	0	0	0	0	0	0	0	0	0	0
AABR07011857.1	0	0	0	1	0	0	0	0	0	0	0	0	0	0	2	2	0	0	0	0	0	0	2	0	0	0
AABR07011857.2	0	0	0	0	0	0	0	0	0	0	0	0	0	0	0	0	0	0	0	0	0	0	0	0	0	0
AABR07011864.1	0	0	0	0	0	0	0	0	0	0	0	0	0	0	0	0	0	0	0	0	0	0	0	0	0	0
AABR07011888.1	0	0	0	0	0	0	1	0	0	1	0	0	1	0	1	0	3	0	1	0	0	0	0	0	0	0
AABR07011908.1	0	0	0	0	0	0	0	0	0	0	0	0	0	0	0	0	0	0	0	0	0	0	0	0	0	0
AABR07011934.1	0	0	0	0	0	0	0	0	0	0	0	0	0	0	0	0	0	0	0	0	0	0	0	0	0	0
AABR07011945.1	3	0	0	0	1	0	0	0	0	0	0	0	1	0	0	0	0	0	0	0	0	0	1	0	0	0
AABR07011951.1	4	5	2	2	0	0	6	2	6	9	6	0	4	36	15	6	84	1	8	99	17	0	11	3	9	245
AABR07011956.1	0	0	0	0	0	0	0	0	0	0	0	0	0	0	0	0	0	0	0	0	0	0	0	0	0	0
AABR07011977.1	0	0	0	0	0	2	0	0	0	0	0	0	0	1	0	0	0	2	0	0	0	0	1	0	0	0
AABR07011991.1	0	0	0	0	0	0	0	0	1	0	0	0	0	0	0	0	0	0	0	0	0	0	0	0	0	0
AABR07011996.1	730	668	950	685	630	696	447	542	588	694	722	634	655	712	886	739	376	496	642	299	779	388	680	614	585	275
AABR07011997.1	0	1	2	0	0	0	0	0	0	0	0	0	0	2	0	0	0	0	0	0	2	1	0	0	0	0
AABR07012012.1	0	0	0	0	0	0	0	0	0	0	0	0	0	0	0	0	0	0	0	0	0	0	0	0	0	0
AABR07012023.1	35	7	24	15	38	23	19	7	20	24	5	12	12	45	56	17	26	50	46	10	44	47	57	15	48	29
AABR07012030.1	0	0	0	0	0	0	0	0	0	0	0	0	0	0	0	0	0	0	0	0	0	0	0	0	0	0
AABR07012039.1	5	7	8	1	6	11	15	4	5	9	6	3	16	8	9	3	4	9	17	7	18	20	16	15	9	2
AABR07012040.1	0	0	0	0	0	0	0	0	0	0	0	0	0	0	1	0	0	0	0	0	0	0	0	0	0	0
AABR07012044.1	0	0	0	0	0	0	0	0	0	0	0	0	0	0	0	0	0	0	0	0	0	0	0	0	0	0
AABR07012044.2	9	5	5	6	1	4	6	3	4	1	7	5	4	6	8	3	1	2	10	1	6	8	7	4	13	4
AABR07012051.1	0	0	0	0	0	0	0	0	0	0	0	0	0	0	0	0	0	0	0	0	0	0	0	0	0	0
AABR07012051.2	0	0	0	0	0	0	0	0	0	0	0	0	0	0	0	0	0	0	0	0	0	0	1	0	0	0
AABR07012053.1	0	0	0	0	0	0	0	0	0	0	0	0	0	0	0	0	0	0	0	0	0	0	0	0	0	0
AABR07012053.2	0	0	0	0	0	0	0	0	0	0	0	0	0	0	0	0	0	0	0	0	0	0	0	0	0	0
AABR07012054.1	0	0	0	0	0	0	0	0	0	0	0	0	0	0	0	0	0	0	0	1	0	0	1	0	2	0
AABR07012058.1	0	0	0	0	0	0	0	0	0	0	0	0	0	0	0	0	0	0	0	0	0	0	0	0	0	0
AABR07012058.2	0	1	2	1	0	3	1	1	0	1	0	1	0	0	0	1	0	0	0	0	0	1	0	0	0	0
AABR07012061.1	0	0	0	0	0	0	0	0	0	0	0	0	0	0	0	0	0	0	0	0	0	0	0	0	0	0
AABR07012061.2	0	0	0	0	0	0	0	0	1	0	0	0	0	0	0	0	0	0	0	0	0	0	0	0	0	0
AABR07012065.1	7	4	0	3	1	1	7	7	7	6	2	4	2	6	6	2	4	7	8	0	5	4	1	12	7	1
AABR07012065.2	0	0	0	0	0	0	0	0	0	0	0	0	0	0	0	0	0	0	0	0	0	0	0	0	0	0
AABR07012065.3	0	0	0	0	0	0	0	0	0	0	0	0	0	0	0	0	0	0	0	0	0	0	0	0	0	0
AABR07012072.1	0	0	0	0	0	0	0	0	0	0	0	0	0	0	0	0	0	0	0	0	0	0	0	0	0	0
AABR07012072.2	0	0	0	0	0	0	0	0	0	0	0	0	0	0	0	0	0	0	0	0	0	0	0	0	0	0
AABR07012079.1	0	0	0	0	0	0	0	0	0	0	0	0	0	0	0	0	0	0	0	0	0	0	0	0	0	0
AABR07012081.1	0	0	0	0	0	0	0	0	0	0	0	0	0	0	0	0	0	0	0	0	0	0	0	0	0	0
AABR07012092.1	0	0	0	0	0	0	0	0	0	0	0	0	0	0	0	0	0	0	0	0	0	0	0	0	0	0
AABR07012092.2	1	1	0	0	0	0	0	0	0	0	0	0	0	0	0	0	1	0	0	0	0	0	0	1	0	0
AABR07012095.1	0	0	0	0	0	0	0	0	0	0	0	0	0	0	0	0	0	0	0	0	0	1	0	0	0	0
AABR07012097.1	0	0	0	0	0	2	0	0	0	0	1	0	1	1	0	1	0	1	2	0	0	3	0	2	1	0
AABR07012100.1	0	0	0	0	0	0	0	0	0	0	0	0	0	0	0	0	0	0	0	0	0	0	0	0	0	0
AABR07012100.2	81	73	139	73	66	47	65	58	67	76	110	94	60	51	79	84	46	86	47	51	72	45	79	75	92	31
AABR07012115.1	0	0	0	0	0	0	0	0	0	0	0	0	0	0	0	0	0	0	0	0	0	0	0	0	0	0
AABR07012129.1	61	70	95	70	39	46	45	54	43	51	48	52	66	57	48	59	17	70	69	21	60	20	47	70	57	23
AABR07012131.1	16	4	11	1	18	12	13	20	21	31	8	23	16	1	14	2	4	15	22	7	8	14	15	29	21	12
AABR07012133.1	1	0	1	0	0	0	0	0	0	0	0	0	0	0	0	0	4	0	0	3	0	0	0	0	0	9
AABR07012195.1	0	0	0	0	0	0	0	0	0	0	0	0	0	0	0	0	0	0	0	0	0	0	0	0	0	0
AABR07012269.1	0	0	0	0	0	0	0	0	0	0	0	0	0	0	0	0	0	0	0	0	0	0	0	0	0	0
AABR07012274.1	0	0	0	0	0	0	0	0	0	0	0	0	0	2	0	0	0	0	0	0	0	0	0	1	0	0
AABR07012276.1	0	0	0	0	0	0	0	0	0	0	0	0	0	0	0	0	0	0	0	0	0	0	0	0	0	0
AABR07012291.1	0	0	0	0	0	0	0	0	0	0	0	0	0	0	0	0	0	0	0	0	0	0	0	0	0	0
AABR07012291.2	0	0	0	0	0	0	0	0	0	0	0	0	0	0	0	0	0	0	0	0	0	0	0	0	0	0
AABR07012295.1	0	0	0	0	0	0	0	0	0	0	0	0	0	0	0	0	0	0	0	0	1	0	0	0	0	0
AABR07012299.1	0	0	0	0	0	0	0	0	0	0	0	0	0	0	0	0	0	0	0	0	0	0	0	0	0	0
AABR07012302.1	0	0	0	0	0	0	0	0	0	0	0	0	0	0	0	0	0	0	1	0	0	0	0	0	0	0
AABR07012307.1	0	0	0	0	0	2	0	0	0	0	1	0	1	0	2	0	1	0	0	0	0	0	2	0	1	0
AABR07012310.1	0	0	0	0	0	0	0	0	0	0	0	0	0	0	0	0	0	0	0	0	0	0	0	0	0	0
AABR07012312.1	0	0	0	0	0	0	0	0	0	0	0	0	0	0	0	0	0	0	0	0	0	0	0	0	0	0
AABR07012313.1	0	0	0	0	0	0	0	0	0	0	0	0	0	0	0	0	0	0	0	0	0	0	0	0	0	0
AABR07012314.1	2	1	11	8	10	5	8	5	2	0	2	1	4	0	2	10	5	5	4	1	5	2	5	9	1	4
AABR07012317.1	0	0	0	0	0	0	0	0	0	0	0	0	0	0	0	0	1	0	0	1	0	0	0	0	0	0
AABR07012317.2	0	0	0	0	0	0	0	0	0	0	0	0	0	0	0	0	0	0	0	0	0	0	0	0	0	0
AABR07012318.1	0	0	0	0	0	0	0	0	0	0	0	0	0	0	0	0	0	0	0	0	0	0	0	0	0	0
AABR07012323.2	0	0	0	0	0	0	0	0	0	0	0	0	0	0	0	0	0	0	0	0	0	0	0	0	0	0
AABR07012325.1	0	0	0	0	0	0	4	0	0	0	0	0	0	0	0	0	0	0	0	0	0	0	0	0	0	0
AABR07012329.1	0	0	0	0	0	0	3	0	0	0	0	0	0	0	0	0	0	0	0	0	0	0	0	0	0	0
AABR07012331.1	0	0	0	0	0	0	0	0	0	0	0	0	0	1	0	0	0	0	0	0	0	0	0	0	0	0
AABR07012342.1	0	0	0	0	0	0	0	0	0	0	0	0	0	0	0	0	0	0	0	0	0	0	0	0	0	0
AABR07012384.1	0	0	0	0	0	0	0	0	0	0	0	0	0	0	0	0	0	0	0	0	0	0	0	0	0	0
AABR07012426.1	0	0	0	0	1	0	0	0	0	0	0	0	0	0	0	0	0	0	0	0	0	0	0	0	0	0
AABR07012475.1	0	0	0	0	0	0	0	0	0	0	0	0	0	0	0	0	0	0	0	0	0	0	0	0	0	0
AABR07012475.2	550	639	945	615	508	591	400	520	480	689	691	676	599	584	545	633	332	633	420	181	391	634	445	636	560	177
AABR07012492.1	0	0	0	0	0	0	0	0	0	0	0	0	0	0	0	0	0	0	0	0	0	0	0	0	0	0
AABR07012575.1	4	0	8	1	2	6	3	3	1	2	2	4	1	2	3	2	0	5	1	1	0	1	2	2	0	0
AABR07012582.1	2	0	0	7	0	0	0	0	0	2	3	1	0	0	4	2	0	0	2	3	2	1	1	1	4	2
AABR07012582.2	0	0	0	0	0	0	0	0	0	0	0	1	0	0	0	0	0	0	0	2	0	0	0	0	2	0
AABR07012583.1	4	0	2	2	0	0	0	0	0	0	0	0	0	0	3	0	3	2	2	0	0	0	1	1	1	1
AABR07012583.2	477	381	611	395	499	429	383	301	423	470	631	525	537	1096	1853	429	741	704	1698	650	1987	314	1403	363	4081	1107
AABR07012587.1	0	1	0	0	0	0	0	0	0	0	0	0	0	0	0	0	0	0	0	0	0	0	0	0	0	0
AABR07012588.1	0	0	0	0	0	0	0	0	0	0	0	0	0	0	0	0	0	0	0	0	0	0	0	0	0	0
AABR07012592.1	12	5	6	5	5	7	0	3	2	4	4	4	6	10	1	14	0	10	1	2	5	2	3	12	10	2
AABR07012613.1	0	0	0	0	0	0	0	0	0	0	0	0	0	0	0	0	0	0	0	0	0	0	0	0	0	0
AABR07012616.1	0	0	0	0	0	0	0	0	0	0	0	0	0	0	0	0	0	0	0	0	0	0	0	0	0	0
AABR07012635.1	0	0	0	0	0	0	0	0	0	0	0	0	0	0	0	0	0	0	0	0	0	0	0	0	0	0
AABR07012640.1	0	0	0	0	0	0	0	0	0	0	0	0	0	0	0	0	0	0	0	0	0	0	0	0	0	0
AABR07012658.1	0	0	0	0	0	0	0	0	0	0	0	0	0	0	0	0	0	0	0	0	0	0	0	0	0	0
AABR07012702.1	0	0	0	0	0	0	0	0	0	0	0	0	1	0	0	0	0	0	0	0	0	2	0	0	0	0
AABR07012711.1	6	9	18	16	16	22	5	5	11	15	8	29	10	3	11	13	4	14	4	5	2	8	13	19	13	4
AABR07012728.1	1	1	2	3	0	1	0	4	1	0	0	3	1	0	2	1	1	0	4	0	0	1	1	4	2	1
AABR07012728.2	0	1	0	0	0	3	0	0	0	0	1	3	0	0	2	2	0	0	5	0	0	1	0	1	0	0
AABR07012752.1	0	0	0	0	0	0	0	0	0	0	0	0	0	0	0	0	0	0	0	0	0	0	0	0	0	0
AABR07012757.1	0	0	0	0	0	0	0	0	0	0	0	0	1	0	0	0	0	1	0	0	0	1	0	0	1	0
AABR07012762.1	0	0	0	0	0	0	0	0	0	0	0	0	0	0	0	0	0	0	0	0	0	1	0	0	0	0
AABR07012763.1	0	0	0	0	0	0	0	0	0	0	0	0	0	0	0	0	0	0	0	0	0	0	0	0	0	0
AABR07012774.1	0	0	0	0	0	0	0	0	3	0	0	1	0	0	0	0	0	0	0	1	0	0	0	0	0	0
AABR07012774.2	0	0	0	0	0	0	0	0	0	0	0	0	0	0	0	0	0	0	0	0	0	0	0	0	0	0
AABR07012775.1	88	79	127	72	98	64	65	45	87	75	77	57	74	80	85	71	79	75	97	53	131	81	92	107	80	32
AABR07012777.1	0	3	1	0	0	0	0	0	0	0	0	0	0	0	0	0	0	1	0	0	2	0	1	1	1	0
AABR07012779.1	0	0	0	0	0	1	0	0	0	1	0	1	1	1	0	1	0	0	0	0	0	0	0	1	0	0
AABR07012785.1	0	3	1	0	0	0	0	0	0	0	0	0	0	0	0	0	0	1	0	0	2	0	1	1	1	0
AABR07012785.2	0	0	1	0	2	5	0	4	3	5	1	1	3	4	0	6	0	0	4	3	1	0	1	3	0	0
AABR07012786.1	0	0	0	0	0	0	0	0	0	0	0	0	0	0	0	0	0	0	0	0	0	0	4	2	4	0
AABR07012788.1	0	0	0	0	0	0	0	0	0	0	0	0	0	0	0	0	0	0	0	0	0	0	0	0	0	0
AABR07012795.1	19	45	74	65	20	22	31	38	33	18	53	37	59	60	44	13	31	23	22	25	61	4	20	16	47	64
AABR07012826.1	32	12	11	3	29	21	28	20	17	20	28	20	23	21	16	21	25	46	37	25	23	12	17	21	37	16
AABR07012843.1	0	0	0	0	0	0	0	0	0	0	0	0	0	0	0	0	0	0	0	0	0	0	0	0	0	0
AABR07012856.1	1	1	8	3	6	3	5	4	2	5	1	5	12	5	4	2	2	11	3	5	7	4	2	4	3	3
AABR07012868.1	28	18	45	15	37	29	39	25	21	26	39	18	29	44	29	42	29	52	64	26	43	16	64	40	82	17
AABR07012884.1	0	0	0	0	0	0	0	0	0	0	0	0	0	0	0	0	0	0	0	0	0	0	0	0	0	0
AABR07012943.1	0	0	0	0	0	0	0	0	0	0	0	0	0	0	0	0	1	0	0	1	0	0	0	0	0	0
AABR07013019.1	0	0	0	0	0	0	0	0	0	0	0	0	0	0	0	0	0	0	0	0	0	0	0	0	0	0
AABR07013023.1	0	0	0	0	0	0	0	0	0	0	0	0	0	0	0	0	2	0	0	0	0	0	0	0	0	3
AABR07013057.1	0	0	0	0	0	0	0	0	0	0	0	0	0	0	0	0	0	0	0	0	0	0	0	0	0	0
AABR07013065.1	0	0	0	0	0	0	0	0	0	0	0	0	0	0	0	0	0	0	0	0	0	0	3	0	0	1
AABR07013070.1	0	0	0	0	0	0	0	0	0	0	0	0	0	0	0	0	0	0	0	0	0	0	0	0	0	0
AABR07013073.1	0	0	0	0	0	0	0	0	0	0	0	0	0	0	0	0	0	0	0	0	0	0	0	0	0	0
AABR07013073.2	0	0	0	0	0	0	0	0	0	0	0	0	0	0	0	0	0	0	1	0	0	0	0	0	0	0
AABR07013073.3	0	0	0	0	0	0	0	0	0	0	0	0	0	0	0	0	0	0	0	0	0	0	0	0	0	0
AABR07013073.4	1	0	0	0	0	0	0	0	0	0	0	0	0	0	0	0	0	0	0	0	0	0	0	0	0	0
AABR07013085.1	0	0	0	1	0	0	0	4	2	0	0	2	1	0	0	1	0	1	0	1	0	1	0	0	0	0
AABR07013086.1	0	1	1	0	0	0	0	0	0	0	0	0	6	0	0	0	1	0	0	0	0	0	0	0	1	0
AABR07013095.1	0	0	0	0	0	0	0	0	0	0	0	0	0	0	0	0	0	0	0	0	0	0	0	0	0	0
AABR07013111.1	0	0	0	4	0	0	0	0	0	0	0	0	0	1	6	0	0	0	0	0	0	0	1	0	0	0
AABR07013116.1	0	0	0	0	0	0	0	0	0	0	0	0	0	0	0	0	0	0	0	0	0	0	0	0	0	0
AABR07013123.1	0	0	0	0	0	0	0	0	0	0	0	0	0	0	0	0	0	0	0	0	0	0	0	0	0	0
AABR07013140.1	0	0	0	0	0	0	0	0	0	0	0	0	0	0	0	0	0	0	0	0	1	0	0	0	0	0
AABR07013147.1	0	0	0	0	0	0	0	0	0	0	0	0	0	0	0	0	0	0	1	0	0	0	1	0	0	0
AABR07013154.1	0	0	0	0	1	0	0	0	0	0	0	0	0	0	2	0	0	0	0	0	0	0	0	0	0	0
AABR07013154.2	0	0	0	0	0	0	0	0	0	0	0	0	0	0	0	0	0	0	0	0	0	0	0	0	0	0
AABR07013157.1	0	0	0	0	0	0	0	0	0	0	1	1	0	0	0	1	1	1	1	0	1	1	1	6	0	0
AABR07013157.2	0	0	1	1	0	0	0	0	0	0	0	3	0	0	0	0	0	0	0	3	0	0	0	1	1	0
AABR07013165.1	0	1	0	5	1	0	0	1	0	0	0	0	1	1	0	1	0	0	1	0	0	0	0	0	0	0
AABR07013167.1	0	0	1	0	0	0	0	0	0	0	0	0	0	0	0	0	0	0	0	0	0	0	0	0	0	0
AABR07013200.1	0	0	0	0	0	0	0	0	0	0	0	0	0	0	0	0	0	0	0	0	0	0	0	0	0	0
[truncated: 27,786 more rows]
