# Supplementary material for: Regulation of Age-Related Lipid Metabolism in Ovarian Cancer
Source: Int J Mol Sci. 2025 Jan 1;26(1):320. doi: 10.3390/ijms26010320 (PMC11720209; doi:10.3390/ijms26010320)
Supplement: Supplementary file 1 [file ijms-26-00320-s001.zip › Table S3 Up- and down-regulated differentially expressed genes (DEGs).xlsx]

## Sheet: Sheet1
Genes	PTA-A&Y		TSA-A&Y		PTA&TSA-A		Adipokine related gene
	log2FC (Aged/Young)	padj	log2FC (Aged/Young)	padj	log2FC (Tumor formation/before tumor)	padj
Wfdc18	3.62133	6.62449e-05	1.78845	0.0219547	4.99569	3.33908e-10
Ifitm6	3.07387	1.01548e-05	2.01417	9.97916e-05	1.16565	0.0388876
Wfdc21	2.86501	8.79457e-08	1.09558	0.0161132	1.23374	0.00746688
S100a8	2.69398	1.97089e-07	2.69948	1.20806e-05	1.40388	0.00553171	Adipokine related gene
Mcpt1l1	2.55243	7.16813e-08	1.98022	2.70262e-09	1.04687	0.0120275
Tpsab1	2.30341	7.81788e-05	1.98858	1.77048e-06	1.38514	0.00226901
S100a9	2.15324	5.34844e-05	2.40437	3.61355e-08	1.48683	0.00217955	Adipokine related gene
Il1rl1	2.12989	0.000350592	1.62831	1.90775e-11	2.22252	5.85728e-06
Mmp8	1.9678	0.00136522	2.2111	0.000975975	2.19675	7.61972e-05	Adipokine related gene
AABR07066529.3	1.91509	0.00346665	1.51586	0.0270225	1.27292	0.0222331
Wnt2	1.87786	0.0211257	1.27605	0.0208978	1.95268	0.00666251
Lcn2	1.77101	0.00265459	1.14292	0.0121765	1.36141	0.00913368	Adipokine related gene
Ms4a4a	1.69618	2.4628e-05	1.8727	4.91421e-10	1.16615	0.000337198
Pdpn	1.48402	0.00050529	1.64151	4.51518e-09	1.11173	7.47238e-05	Adipokine related gene
Hormad1	1.42091	0.00492023	1.74279	0.015757	1.04	0.0100751
Flrt2	1.41208	0.000147753	1.02178	0.000484744	1.49635	9.40936e-06
Lvrn	1.39772	0.00265674	1.3392	0.017121	1.31367	0.000223364
C3	1.30762	0.0300183	1.25695	0.012579	1.91904	0.0017944	Adipokine related gene
AABR07031089.1	1.30468	0.00470354	1.03441	7.73064e-12	1.04507	0.00429076
Hba-a1	1.17923	0.0404622	1.13013	0.000182358	1.1105	0.00607719
Lyve1	1.11896	0.0334911	1.47393	1.51422e-06	1.54595	2.40574e-05
LOC299282	1.10657	0.0264104	2.06052	8.68239e-08	1.98574	3.21151e-08
Fcna	1.06723	0.0086748	1.18318	6.38011e-06	1.26923	1.0825e-05
Tmem100	1.05084	0.00142287	1.24329	1.88987e-10	1.0567	1.46678e-05
Akr1b8	1.0495	0.00432348	1.20544	1.15866e-10	1.10554	4.08469e-05
Ttyh1	-3.80747	1.58646e-07	-1.37681	0.00170713	-1.10772	0.0364364
Chrnb4	-3.46284	0.00019536	-1.91719	0.00958173	-2.01736	0.00264175
Pnpla3	-3.00793	0.000162445	-1.50565	0.0405095	-2.99483	9.45284e-06	Adipokine related gene
AABR07043098.1	-2.48228	0.00173108	-1.92054	2.77432e-05	-1.35915	0.0336125
Iqsec3	-2.4566	0.0118993	-1.50423	1.40306e-05	-1.6909	0.0450146
AABR07035839.1	-1.52663	0.0235042	-1.24769	0.000421333	-1.39183	0.00201475
Rec8	-1.41281	0.0393735	-1.16556	0.00103824	-1.27971	0.00221968
Clstn3	-1.40093	0.00812678	-1.05082	3.15005e-06	-1.09355	0.00365092

## Sheet: Sheet2
Genes	PTA-A&Y		TSA-A&Y		PTA&TSA-A		Regulated in PTA-A&Y, TSA-A&Y and PTA&TSA-A	Adipokine related gene
	log2FC	padj	log2FC	padj	log2FC	padj
Wfdc18	3.62133	6.62449e-05	1.78845	0.0219547	4.99569	3.33908e-10	Up-regulated gene
Ifitm6	3.07387	1.01548e-05	2.01417	9.97916e-05	1.16565	0.0388876	Up-regulated gene
Wfdc21	2.86501	8.79457e-08	1.09558	0.0161132	1.23374	0.00746688	Up-regulated gene
S100a8	2.69398	1.97089e-07	2.69948	1.20806e-05	1.40388	0.00553171	Up-regulated gene	Adipokine related gene
Mcpt1l1	2.55243	7.16813e-08	1.98022	2.70262e-09	1.04687	0.0120275	Up-regulated gene
Tpsab1	2.30341	7.81788e-05	1.98858	1.77048e-06	1.38514	0.00226901	Up-regulated gene
S100a9	2.15324	5.34844e-05	2.40437	3.61355e-08	1.48683	0.00217955	Up-regulated gene	Adipokine related gene
Il1rl1	2.12989	0.000350592	1.62831	1.90775e-11	2.22252	5.85728e-06	Up-regulated gene
Mmp8	1.9678	0.00136522	2.2111	0.000975975	2.19675	7.61972e-05	Up-regulated gene	Adipokine related gene
AABR07066529.3	1.91509	0.00346665	1.51586	0.0270225	1.27292	0.0222331	Up-regulated gene
Wnt2	1.87786	0.0211257	1.27605	0.0208978	1.95268	0.00666251	Up-regulated gene
Lcn2	1.77101	0.00265459	1.14292	0.0121765	1.36141	0.00913368	Up-regulated gene	Adipokine related gene
Ms4a4a	1.69618	2.4628e-05	1.8727	4.91421e-10	1.16615	0.000337198	Up-regulated gene
Pdpn	1.48402	0.00050529	1.64151	4.51518e-09	1.11173	7.47238e-05	Up-regulated gene	Adipokine related gene
Hormad1	1.42091	0.00492023	1.74279	0.015757	1.04	0.0100751	Up-regulated gene
Flrt2	1.41208	0.000147753	1.02178	0.000484744	1.49635	9.40936e-06	Up-regulated gene
Lvrn	1.39772	0.00265674	1.3392	0.017121	1.31367	0.000223364	Up-regulated gene
C3	1.30762	0.0300183	1.25695	0.012579	1.91904	0.0017944	Up-regulated gene	Adipokine related gene
AABR07031089.1	1.30468	0.00470354	1.03441	7.73064e-12	1.04507	0.00429076	Up-regulated gene
Hba-a1	1.17923	0.0404622	1.13013	0.000182358	1.1105	0.00607719	Up-regulated gene
Lyve1	1.11896	0.0334911	1.47393	1.51422e-06	1.54595	2.40574e-05	Up-regulated gene
LOC299282	1.10657	0.0264104	2.06052	8.68239e-08	1.98574	3.21151e-08	Up-regulated gene
Fcna	1.06723	0.0086748	1.18318	6.38011e-06	1.26923	1.0825e-05	Up-regulated gene
Tmem100	1.05084	0.00142287	1.24329	1.88987e-10	1.0567	1.46678e-05	Up-regulated gene
Akr1b8	1.0495	0.00432348	1.20544	1.15866e-10	1.10554	4.08469e-05	Up-regulated gene
Ttyh1	-3.80747	1.58646e-07	-1.37681	0.00170713	-1.10772	0.0364364	Down-regulated gene
Chrnb4	-3.46284	0.00019536	-1.91719	0.00958173	-2.01736	0.00264175	Down-regulated gene
Pnpla3	-3.00793	0.000162445	-1.50565	0.0405095	-2.99483	9.45284e-06	Down-regulated gene	Adipokine related gene
AABR07043098.1	-2.48228	0.00173108	-1.92054	2.77432e-05	-1.35915	0.0336125	Down-regulated gene
Iqsec3	-2.4566	0.0118993	-1.50423	1.40306e-05	-1.6909	0.0450146	Down-regulated gene
AABR07035839.1	-1.52663	0.0235042	-1.24769	0.000421333	-1.39183	0.00201475	Down-regulated gene
Rec8	-1.41281	0.0393735	-1.16556	0.00103824	-1.27971	0.00221968	Down-regulated gene
Clstn3	-1.40093	0.00812678	-1.05082	3.15005e-06	-1.09355	0.00365092	Down-regulated gene

## Sheet: Sheet3
group before/primary tumor, aged before and primary tumor down	primary tumor log2FoldChange	padj	before tumor log2FoldChange	padj	aged log2FoldChange	padj
Ttyh1	-3.80747	1.58646e-07	-1.37681	0.00170713	-1.10772	0.0364364		Ttyh1	Pnpla3
Chrnb4	-3.46284	0.00019536	-1.91719	0.00958173	-2.01736	0.00264175		Chrnb4	AABR07043098.1
Pnpla3	-3.00793	0.000162445	-1.50565	0.0405095	-2.99483	9.45284e-06		Pnpla3	AABR07035839.1
AABR07043098.1	-2.48228	0.00173108	-1.92054	2.77432e-05	-1.35915	0.0336125		AABR07043098.1
Iqsec3	-2.4566	0.0118993	-1.50423	1.40306e-05	-1.6909	0.0450146		Iqsec3
AABR07035839.1	-1.52663	0.0235042	-1.24769	0.000421333	-1.39183	0.00201475		AABR07035839.1
Rec8	-1.41281	0.0393735	-1.16556	0.00103824	-1.27971	0.00221968		Rec8
Clstn3	-1.40093	0.00812678	-1.05082	3.15005e-06	-1.09355	0.00365092		Clstn3
