# Supplementary material for: Regulation of Age-Related Lipid Metabolism in Ovarian Cancer
Source: Int J Mol Sci. 2025 Jan 1;26(1):320. doi: 10.3390/ijms26010320 (PMC11720209; doi:10.3390/ijms26010320)
Supplement: Supplementary file 1 [file ijms-26-00320-s001.zip › Table S4 Enrichment analysis of KEGG pathways or for Gene Ontology.xlsx]

## Sheet: KEGG
Pathway	Group	P values	|NES|
Hematopoietic cell lineage	PTA_A&Y	1e-10	2.60485
Drug metabolism - cytochrome P450	PTA_A&Y	1.16746e-09	2.52986
Malaria	PTA_A&Y	4.58536e-09	2.46989
Chemical carcinogenesis - DNA adducts	PTA_A&Y	3.65249e-08	2.47417
Metabolism of xenobiotics by cytochrome P450	PTA_A&Y	7.39379e-08	2.38598
Pattern recognition receptors	PTA_A&Y	7.68396e-07	2.30596
Viral protein interaction with cytokine and cytokine receptor	PTA_A&Y	5.01406e-06	2.01699
Protein digestion and absorption	PTA_A&Y	6.02193e-06	1.91247
Chagas disease	PTA_A&Y	6.56456e-06	1.92804
Retinol metabolism	PTA_A&Y	1.42843e-05	2.06994
Cytokine receptors	PTA_A&Y	1.73429e-05	1.92083
Cytokines and growth factors	PTA_A&Y	1.95365e-05	1.71733
Drug metabolism - other enzymes	PTA_A&Y	0.000259937	1.84967
Complement and coagulation cascades	PTA_A&Y	0.000373553	1.76471
Tuberculosis	PTA_A&Y	0.00055329	1.49991
Motor proteins	PTA_A&Y	0.000946645	1.54065
Staphylococcus aureus infection	PTA_A&Y	0.0014762	1.66674
Lectins	PTA_A&Y	0.00162964	1.60427
Pertussis	PTA_A&Y	0.00269324	1.59363
Systemic lupus erythematosus	PTA_A&Y	0.00320731	1.54951
Cytoskeleton proteins	PTA_A&Y	0.0054656	1.2969
Cytochrome P450	PTA_A&Y	0.00880385	1.56925
Transcription factors	PTA_A&Y	0.0129281	1.18362
Rheumatoid arthritis	PTA_A&Y	0.0145142	1.42482
IL-17 signaling pathway	PTA_A&Y	0.0447271	1.26333
Glycerolipid metabolism	PTA_A&Y	0.0485327	1.40919
Viral protein interaction with cytokine and cytokine receptor	TSA_A&Y	1.24e-06	2.09496
Complement and coagulation cascades	TSA_A&Y	1.8e-06	2.15427
Drug metabolism - cytochrome P450	TSA_A&Y	2.2e-06	2.24834
Staphylococcus aureus infection	TSA_A&Y	7.49e-06	2.11028
Chemical carcinogenesis - DNA adducts	TSA_A&Y	1.94e-05	2.16532
Motor proteins	TSA_A&Y	8.86e-05	1.72698
Metabolism of xenobiotics by cytochrome P450	TSA_A&Y	0.000104792	1.97156
Protein digestion and absorption	TSA_A&Y	0.000111362	1.76494
Hematopoietic cell lineage	TSA_A&Y	0.000305033	1.83097
Cytokines and growth factors	TSA_A&Y	0.000389651	1.60003
Pattern recognition receptors	TSA_A&Y	0.00139692	1.75412
Malaria	TSA_A&Y	0.00168813	1.77264
Drug metabolism - other enzymes	TSA_A&Y	0.00196458	1.72929
Cytoskeleton proteins	TSA_A&Y	0.00252604	1.37498
Glycerolipid metabolism	TSA_A&Y	0.00306818	1.67102
Cytokine receptors	TSA_A&Y	0.00420072	1.56923
Retinol metabolism	TSA_A&Y	0.00516709	1.76681
Chagas disease	TSA_A&Y	0.00530766	1.52215
Lectins	TSA_A&Y	0.00532696	1.50079
Pertussis	TSA_A&Y	0.0056536	1.61772
Transcription factors	TSA_A&Y	0.00598692	1.2612
Systemic lupus erythematosus	TSA_A&Y	0.00633035	1.54678
IL-17 signaling pathway	TSA_A&Y	0.00925881	1.52065
Tuberculosis	TSA_A&Y	0.0319693	1.2505
Cytochrome P450	TSA_A&Y	0.0375184	1.42657
Rheumatoid arthritis	TSA_A&Y	0.0404551	1.32275
Drug metabolism - cytochrome P450	PTA&TSA_A	1.86e-07	2.28701
Cytoskeleton proteins	PTA&TSA_A	9.67e-07	1.47531
Motor proteins	PTA&TSA_A	1.16e-06	1.73638
Systemic lupus erythematosus	PTA&TSA_A	1.37e-06	1.90568
Retinol metabolism	PTA&TSA_A	2.79e-06	2.14907
Cytokines and growth factors	PTA&TSA_A	6.67e-06	1.67032
Viral protein interaction with cytokine and cytokine receptor	PTA&TSA_A	1.16e-05	1.81409
IL-17 signaling pathway	PTA&TSA_A	1.93e-05	1.86539
Chemical carcinogenesis - DNA adducts	PTA&TSA_A	3.04e-05	2.04297
Metabolism of xenobiotics by cytochrome P450	PTA&TSA_A	5.84e-05	1.99133
Drug metabolism - other enzymes	PTA&TSA_A	8.53e-05	1.82627
Pattern recognition receptors	PTA&TSA_A	0.000114308	1.7712
Glycerolipid metabolism	PTA&TSA_A	0.000322147	1.83826
Rheumatoid arthritis	PTA&TSA_A	0.000377718	1.69409
Lectins	PTA&TSA_A	0.000392411	1.62492
Staphylococcus aureus infection	PTA&TSA_A	0.000744326	1.70569
Transcription factors	PTA&TSA_A	0.000810559	1.25559
Pertussis	PTA&TSA_A	0.00146259	1.60493
Complement and coagulation cascades	PTA&TSA_A	0.00152712	1.64966
Tuberculosis	PTA&TSA_A	0.00254311	1.46341
Chagas disease	PTA&TSA_A	0.00416565	1.50662
Malaria	PTA&TSA_A	0.0086842	1.55098
Protein digestion and absorption	PTA&TSA_A	0.0141183	1.45472
Hematopoietic cell lineage	PTA&TSA_A	0.0201414	1.41391
Cytochrome P450	PTA&TSA_A	0.0220888	1.43352
Cytokine receptors	PTA&TSA_A	0.0268363	1.38161

## Sheet: Biological Process (BP)
Process	Group	P values	|NES|
positive regulation of tumor necrosis factor production	PTA_A&Y	2.22627e-10	2.37772
immune response	PTA_A&Y	4.78209e-08	1.89728
T cell activation	PTA_A&Y	1.58931e-07	2.50359
cellular response to interleukin-1	PTA_A&Y	2.0274e-06	1.99066
translation	PTA_A&Y	6.88797e-06	1.69499
cytokine-mediated signaling pathway	PTA_A&Y	7.24416e-06	1.87587
platelet aggregation	PTA_A&Y	7.37406e-06	2.26132
positive regulation of inflammatory response	PTA_A&Y	6.33427e-05	1.85923
leukocyte chemotaxis	PTA_A&Y	7.87662e-05	2.18435
xenobiotic metabolic process	PTA_A&Y	0.0002084	2.03202
glutathione metabolic process	PTA_A&Y	0.000231473	2.08933
immunoglobulin mediated immune response	PTA_A&Y	0.00028789	1.99965
positive regulation of angiogenesis	PTA_A&Y	0.000516055	1.47315
negative regulation of interleukin-6 production	PTA_A&Y	0.000750969	1.79631
chemokine-mediated signaling pathway	PTA_A&Y	0.000908262	1.85421
aromatic compound catabolic process	PTA_A&Y	0.00116503	1.82257
chemotaxis	PTA_A&Y	0.00139133	1.79562
electron transport coupled proton transport	PTA_A&Y	0.00279331	1.67453
response to gamma radiation	PTA_A&Y	0.00305867	1.7234
positive regulation of type II interferon production	PTA_A&Y	0.0033595	1.61388
Fc-gamma receptor signaling pathway	PTA_A&Y	0.00409124	1.87939
microtubule-based movement	PTA_A&Y	0.00515774	1.62026
defense response to Gram-positive bacterium	PTA_A&Y	0.00649199	1.58419
menaquinone catabolic process	PTA_A&Y	0.00677558	1.34054
antibacterial humoral response	PTA_A&Y	0.0103211	1.61789
leukotriene D4 biosynthetic process	PTA_A&Y	0.011243	1.33555
negative regulation of T cell proliferation	PTA_A&Y	0.0143048	1.56889
neuron fate commitment	PTA_A&Y	0.014499	1.57104
positive regulation of semaphorin-plexin signaling pathway	PTA_A&Y	0.0146546	1.33241
nitric oxide transport	PTA_A&Y	0.0159937	1.61526
positive regulation of heterotypic cell-cell adhesion	PTA_A&Y	0.0165836	1.71657
antimicrobial humoral immune response mediated by antimicrobial peptide	PTA_A&Y	0.0167823	1.56511
fatty acid metabolic process	PTA_A&Y	0.0201984	1.41423
mesenchymal to epithelial transition involved in metanephros morphogenesis	PTA_A&Y	0.0263594	1.43054
positive regulation of chemokine production	PTA_A&Y	0.0263912	1.55937
negative regulation of extrinsic apoptotic signaling pathway via death domain receptors	PTA_A&Y	0.0276069	1.55228
antigen processing and presentation of exogenous peptide antigen via MHC class I	PTA_A&Y	0.0322725	1.65976
positive regulation of sodium ion transmembrane transport	PTA_A&Y	0.0329332	1.41744
ventricular cardiac muscle tissue morphogenesis	PTA_A&Y	0.0349563	1.56017
chondrocyte proliferation	PTA_A&Y	0.0395257	1.56235
positive regulation of adenylate cyclase-activating G protein-coupled receptor signaling pathway	PTA_A&Y	0.0421983	1.53914
positive regulation of tyrosine phosphorylation of STAT protein	PTA_A&Y	0.042583	1.42811
neuron fate specification	PTA_A&Y	0.0443864	1.51511
positive regulation of excitatory postsynaptic potential	PTA_A&Y	0.0454545	1.47196
extracellular matrix organization	PTA_A&Y	0.0489796	1.31169
cytokine-mediated signaling pathway	TSA_A&Y	1.44139e-05	1.8804
defense response to Gram-positive bacterium	TSA_A&Y	0.000107387	1.88868
translation	TSA_A&Y	0.000152258	1.60953
antibacterial humoral response	TSA_A&Y	0.000200244	2.00483
positive regulation of excitatory postsynaptic potential	TSA_A&Y	0.000401121	1.8457
electron transport coupled proton transport	TSA_A&Y	0.000667435	1.67093
leukocyte chemotaxis	TSA_A&Y	0.000711596	1.9161
immune response	TSA_A&Y	0.000717069	1.54976
chemokine-mediated signaling pathway	TSA_A&Y	0.000788318	1.80479
positive regulation of heterotypic cell-cell adhesion	TSA_A&Y	0.00112152	1.94536
response to gamma radiation	TSA_A&Y	0.00146463	1.8162
xenobiotic metabolic process	TSA_A&Y	0.00178925	1.78791
extracellular matrix organization	TSA_A&Y	0.00243714	1.53556
neuron fate specification	TSA_A&Y	0.00279843	1.74608
antimicrobial humoral immune response mediated by antimicrobial peptide	TSA_A&Y	0.0029796	1.69074
positive regulation of adenylate cyclase-activating G protein-coupled receptor signaling pathway	TSA_A&Y	0.00335207	1.68656
chemotaxis	TSA_A&Y	0.00350542	1.65636
positive regulation of sodium ion transmembrane transport	TSA_A&Y	0.00356247	1.50785
positive regulation of angiogenesis	TSA_A&Y	0.00399105	1.46287
glutathione metabolic process	TSA_A&Y	0.00407803	1.69572
menaquinone catabolic process	TSA_A&Y	0.00488091	1.32761
negative regulation of interleukin-6 production	TSA_A&Y	0.00503441	1.58557
platelet aggregation	TSA_A&Y	0.00565782	1.62301
aromatic compound catabolic process	TSA_A&Y	0.00697082	1.67142
ventricular cardiac muscle tissue morphogenesis	TSA_A&Y	0.00931917	1.7009
immunoglobulin mediated immune response	TSA_A&Y	0.0111336	1.65048
neuron fate commitment	TSA_A&Y	0.0116564	1.64066
Fc-gamma receptor signaling pathway	TSA_A&Y	0.0119346	1.73707
mesenchymal to epithelial transition involved in metanephros morphogenesis	TSA_A&Y	0.0130296	1.52019
positive regulation of tumor necrosis factor production	TSA_A&Y	0.0145672	1.41388
T cell activation	TSA_A&Y	0.0153619	1.50677
negative regulation of extrinsic apoptotic signaling pathway via death domain receptors	TSA_A&Y	0.0160307	1.5146
positive regulation of type II interferon production	TSA_A&Y	0.0168508	1.43006
leukotriene D4 biosynthetic process	TSA_A&Y	0.021523	1.31244
antigen processing and presentation of exogenous peptide antigen via MHC class I	TSA_A&Y	0.0217515	1.59459
positive regulation of inflammatory response	TSA_A&Y	0.0231478	1.46606
nitric oxide transport	TSA_A&Y	0.0274683	1.54632
microtubule-based movement	TSA_A&Y	0.027811	1.49334
fatty acid metabolic process	TSA_A&Y	0.0301006	1.38429
positive regulation of chemokine production	TSA_A&Y	0.0341338	1.45903
positive regulation of semaphorin-plexin signaling pathway	TSA_A&Y	0.0353936	1.30232
cellular response to interleukin-1	TSA_A&Y	0.0354841	1.3072
negative regulation of T cell proliferation	TSA_A&Y	0.03941	1.38504
positive regulation of tyrosine phosphorylation of STAT protein	TSA_A&Y	0.0409161	1.38167
chondrocyte proliferation	TSA_A&Y	0.041868	1.49821
fatty acid metabolic process	PTA&TSA_A	2.58e-07	2.18864
extracellular matrix organization	PTA&TSA_A	9.91e-06	1.67705
xenobiotic metabolic process	PTA&TSA_A	1.48e-05	2.16184
antimicrobial humoral immune response mediated by antimicrobial peptide	PTA&TSA_A	1.97e-05	1.86021
chemokine-mediated signaling pathway	PTA&TSA_A	0.000285095	1.72752
cellular response to interleukin-1	PTA&TSA_A	0.00103319	1.56188
immune response	PTA&TSA_A	0.00109969	1.46337
microtubule-based movement	PTA&TSA_A	0.00159671	1.64996
defense response to Gram-positive bacterium	PTA&TSA_A	0.00228246	1.59587
chemotaxis	PTA&TSA_A	0.00237302	1.65071
glutathione metabolic process	PTA&TSA_A	0.00289767	1.80248
cytokine-mediated signaling pathway	PTA&TSA_A	0.00344823	1.45469
positive regulation of tumor necrosis factor production	PTA&TSA_A	0.00383319	1.48351
neuron fate commitment	PTA&TSA_A	0.00506279	1.64206
menaquinone catabolic process	PTA&TSA_A	0.00548286	1.31777
negative regulation of extrinsic apoptotic signaling pathway via death domain receptors	PTA&TSA_A	0.00584602	1.61196
positive regulation of angiogenesis	PTA&TSA_A	0.00604653	1.43885
electron transport coupled proton transport	PTA&TSA_A	0.00652746	1.6851
antibacterial humoral response	PTA&TSA_A	0.0068453	1.62595
neuron fate specification	PTA&TSA_A	0.00722636	1.62739
positive regulation of chemokine production	PTA&TSA_A	0.00751922	1.58758
mesenchymal to epithelial transition involved in metanephros morphogenesis	PTA&TSA_A	0.00821875	1.46315
negative regulation of interleukin-6 production	PTA&TSA_A	0.00837484	1.52493
positive regulation of adenylate cyclase-activating G protein-coupled receptor signaling pathway	PTA&TSA_A	0.00980634	1.66839
chondrocyte proliferation	PTA&TSA_A	0.0107437	1.59031
positive regulation of inflammatory response	PTA&TSA_A	0.0113576	1.46006
platelet aggregation	PTA&TSA_A	0.0113885	1.52912
ventricular cardiac muscle tissue morphogenesis	PTA&TSA_A	0.0131951	1.58533
positive regulation of heterotypic cell-cell adhesion	PTA&TSA_A	0.0146899	1.60578
negative regulation of T cell proliferation	PTA&TSA_A	0.0149935	1.49723
T cell activation	PTA&TSA_A	0.0158128	1.48721
positive regulation of type II interferon production	PTA&TSA_A	0.0165999	1.4113
Fc-gamma receptor signaling pathway	PTA&TSA_A	0.017846	1.57227
antigen processing and presentation of exogenous peptide antigen via MHC class I	PTA&TSA_A	0.021322	1.48626
positive regulation of sodium ion transmembrane transport	PTA&TSA_A	0.0240381	1.49735
immunoglobulin mediated immune response	PTA&TSA_A	0.0286288	1.4891
leukocyte chemotaxis	PTA&TSA_A	0.0343008	1.49756
positive regulation of tyrosine phosphorylation of STAT protein	PTA&TSA_A	0.0381679	1.42491
positive regulation of semaphorin-plexin signaling pathway	PTA&TSA_A	0.0417091	1.31339
leukotriene D4 biosynthetic process	PTA&TSA_A	0.0430024	1.31296
nitric oxide transport	PTA&TSA_A	0.0444444	1.43645
translation	PTA&TSA_A	0.0454545	1.27277
aromatic compound catabolic process	PTA&TSA_A	0.0464783	1.5165
positive regulation of excitatory postsynaptic potential	PTA&TSA_A	0.0486674	1.40404
response to gamma radiation	PTA&TSA_A	0.0492554	1.38799

## Sheet: Molecular Functions (MF)
Functions	Group	P values	|NES|
structural constituent of ribosome	PTA_A&Y	2.39e-07	1.93997
glutathione transferase activity	PTA_A&Y	3.14e-05	2.30003
NADH dehydrogenase (ubiquinone) activity	PTA_A&Y	0.000235461	1.90067
heme binding	PTA_A&Y	0.000536031	1.61786
pattern recognition receptor activity	PTA_A&Y	0.00061467	2.0325
DNA-binding transcription factor activity	PTA_A&Y	0.000966438	1.39031
extracellular matrix structural constituent conferring tensile strength	PTA_A&Y	0.00128835	1.87011
microtubule motor activity	PTA_A&Y	0.00136455	1.75289
N,N-dimethylaniline monooxygenase activity	PTA_A&Y	0.00170115	1.88794
hypotaurine dehydrogenase activity	PTA_A&Y	0.00170115	1.88794
peptide YY receptor activity	PTA_A&Y	0.00176469	1.65438
chemokine activity	PTA_A&Y	0.002806	1.88149
cytokine activity	PTA_A&Y	0.0041476	1.55355
BMP binding	PTA_A&Y	0.00563483	1.68584
sequence-specific DNA binding	PTA_A&Y	0.00598612	1.33645
sequence-specific double-stranded DNA binding	PTA_A&Y	0.00680409	1.30654
chromatin binding	PTA_A&Y	0.00844443	1.27071
triglyceride lipase activity	PTA_A&Y	0.00864961	1.68721
microfilament motor activity	PTA_A&Y	0.0123919	1.61082
aminoacyltransferase activity	PTA_A&Y	0.0139567	1.31998
leukotriene-C(4) hydrolase	PTA_A&Y	0.0139567	1.31998
peptidyltransferase activity	PTA_A&Y	0.0139567	1.31998
DNA-binding transcription factor activity, RNA polymerase II-specific	PTA_A&Y	0.0139743	1.20372
carbohydrate binding	PTA_A&Y	0.0198251	1.34652
corticosterone 18-monooxygenase activity	PTA_A&Y	0.0229548	1.33039
steroid 11-beta-monooxygenase activity	PTA_A&Y	0.0229548	1.33039
oxidoreductase activity, acting on the aldehyde or oxo group of donors, NAD or NADP as acceptor	PTA_A&Y	0.0432296	1.54077
NADH dehydrogenase activity	PTA_A&Y	0.0493653	1.50996
NADH dehydrogenase (ubiquinone) activity	TSA_A&Y	4.81e-05	1.9924
sequence-specific double-stranded DNA binding	TSA_A&Y	7.7e-05	1.52678
structural constituent of ribosome	TSA_A&Y	0.000118006	1.65726
sequence-specific DNA binding	TSA_A&Y	0.000353033	1.49019
extracellular matrix structural constituent conferring tensile strength	TSA_A&Y	0.000372583	1.8908
N,N-dimethylaniline monooxygenase activity	TSA_A&Y	0.0028659	1.76681
hypotaurine dehydrogenase activity	TSA_A&Y	0.0028659	1.76681
pattern recognition receptor activity	TSA_A&Y	0.0030235	1.84613
NADH dehydrogenase activity	TSA_A&Y	0.00348006	1.76215
cytokine activity	TSA_A&Y	0.00445439	1.50252
microtubule motor activity	TSA_A&Y	0.00558646	1.69073
glutathione transferase activity	TSA_A&Y	0.00561288	1.75453
DNA-binding transcription factor activity, RNA polymerase II-specific	TSA_A&Y	0.00967497	1.26094
DNA-binding transcription factor activity	TSA_A&Y	0.0122725	1.3065
microfilament motor activity	TSA_A&Y	0.0141552	1.63603
BMP binding	TSA_A&Y	0.0155582	1.67833
chromatin binding	TSA_A&Y	0.0161277	1.26952
oxidoreductase activity, acting on the aldehyde or oxo group of donors, NAD or NADP as acceptor	TSA_A&Y	0.0161359	1.56727
peptide YY receptor activity	TSA_A&Y	0.0206301	1.4194
heme binding	TSA_A&Y	0.0209352	1.35172
carbohydrate binding	TSA_A&Y	0.0230399	1.30429
aminoacyltransferase activity	TSA_A&Y	0.024591	1.30408
leukotriene-C(4) hydrolase	TSA_A&Y	0.024591	1.30408
peptidyltransferase activity	TSA_A&Y	0.024591	1.30408
corticosterone 18-monooxygenase activity	TSA_A&Y	0.029892	1.30168
steroid 11-beta-monooxygenase activity	TSA_A&Y	0.029892	1.30168
triglyceride lipase activity	TSA_A&Y	0.0304214	1.58896
chemokine activity	TSA_A&Y	0.0465564	1.49103
sequence-specific double-stranded DNA binding	PTA&TSA_A	6.6e-07	1.54505
NADH dehydrogenase (ubiquinone) activity	PTA&TSA_A	7.44e-06	2.25167
cytokine activity	PTA&TSA_A	6.25e-05	1.7287
NADH dehydrogenase activity	PTA&TSA_A	0.000121698	2.10963
microtubule motor activity	PTA&TSA_A	0.000210724	1.80366
DNA-binding transcription factor activity, RNA polymerase II-specific	PTA&TSA_A	0.000312151	1.30169
chemokine activity	PTA&TSA_A	0.000968842	1.84387
extracellular matrix structural constituent conferring tensile strength	PTA&TSA_A	0.0012667	1.83555
glutathione transferase activity	PTA&TSA_A	0.00218905	1.87383
DNA-binding transcription factor activity	PTA&TSA_A	0.00364431	1.31732
corticosterone 18-monooxygenase activity	PTA&TSA_A	0.0064491	1.33553
steroid 11-beta-monooxygenase activity	PTA&TSA_A	0.0064491	1.33553
triglyceride lipase activity	PTA&TSA_A	0.00690996	1.78223
oxidoreductase activity, acting on the aldehyde or oxo group of donors, NAD or NADP as acceptor	PTA&TSA_A	0.00912262	1.62511
chromatin binding	PTA&TSA_A	0.0112841	1.23027
sequence-specific DNA binding	PTA&TSA_A	0.0120314	1.26885
microfilament motor activity	PTA&TSA_A	0.0146335	1.63158
peptide YY receptor activity	PTA&TSA_A	0.0158762	1.5277
pattern recognition receptor activity	PTA&TSA_A	0.0165911	1.67331
structural constituent of ribosome	PTA&TSA_A	0.0235153	1.33192
N,N-dimethylaniline monooxygenase activity	PTA&TSA_A	0.025425	1.58419
hypotaurine dehydrogenase activity	PTA&TSA_A	0.025425	1.58419
heme binding	PTA&TSA_A	0.0259283	1.29498
carbohydrate binding	PTA&TSA_A	0.0261538	1.34603
BMP binding	PTA&TSA_A	0.0315804	1.55841
aminoacyltransferase activity	PTA&TSA_A	0.0352137	1.31073
leukotriene-C(4) hydrolase	PTA&TSA_A	0.0352137	1.31073
peptidyltransferase activity	PTA&TSA_A	0.0352137	1.31073

## Sheet: Cellular Components (CC)
Functions	Group	P values	|NES|
cytosolic small ribosomal subunit	PTA_A&Y	0.000501438	1.80082
cytosolic large ribosomal subunit	PTA_A&Y	0.000601957	1.67026
complement component C1q complex	PTA_A&Y	0.00121342	1.63049
myosin filament	PTA_A&Y	0.002186	1.7795
kinesin complex	PTA_A&Y	0.00347738	1.77635
myosin filament	TSA_A&Y	0.00174841	1.82157
cytosolic small ribosomal subunit	TSA_A&Y	0.00191121	1.72411
kinesin complex	TSA_A&Y	0.00480718	1.67183
cytosolic large ribosomal subunit	TSA_A&Y	0.00960953	1.4925
complement component C1q complex	TSA_A&Y	0.0251054	1.54383
cytosolic small ribosomal subunit	PTA&TSA_A	0.000508236	1.72182
kinesin complex	PTA&TSA_A	0.00112358	1.69963
cytosolic large ribosomal subunit	PTA&TSA_A	0.00321621	1.52754
complement component C1q complex	PTA&TSA_A	0.0227887	1.41471
myosin filament	PTA&TSA_A	0.0277658	1.51219
