# Supplementary material for: Regulation of Age-Related Lipid Metabolism in Ovarian Cancer
Source: Int J Mol Sci. 2025 Jan 1;26(1):320. doi: 10.3390/ijms26010320 (PMC11720209; doi:10.3390/ijms26010320)
Supplement: Supplementary file 1 [file ijms-26-00320-s001.zip › Table S5 Immune infiltration.xlsx]

## Sheet: PTA_A&Y
Cell	log2FC (Aged/Young)	AveExpr	t	P.Value	adj.P.Val	B
Cancer associated fibroblast_MCPCOUNTER	-10174.4	12288.2	-4.91829	3.381e-05	0.000268226	-1.32465
Macrophage/Monocyte_MCPCOUNTER	191.774	324.21	4.95674	3.04208e-05	0.000258577	-1.21909
Monocyte_MCPCOUNTER	191.774	324.21	4.95674	3.04208e-05	0.000258577	-1.21909
Myeloid dendritic cell_MCPCOUNTER	145.233	624.077	3.18844	0.00347972	0.0193987	-5.87785
Neutrophil_MCPCOUNTER	116.665	386.825	5.45572	7.7341e-06	0.00013148	0.153968
Cancer associated fibroblast_EPIC	-0.296282	0.261326	-4.99349	2.74987e-05	0.000258577	-1.11812
uncharacterized cell_EPIC	0.183391	0.433756	3.17652	0.00358632	0.0193987	-5.90675
Common lymphoid progenitor_XCELL	0.091641	0.143895	5.33068	1.08945e-05	0.000162056	-0.190274
T cell CD8+_TIMER	0.089364	0.21459	6.26857	8.51738e-07	2.02714e-05	2.37993
Myeloid dendritic cell_TIMER	0.0761701	0.454824	5.05474	2.32393e-05	0.000258577	-0.949745
T cell CD4+ memory activated_CIBERSORT	0.0699659	0.0537222	7.03874	1.10975e-07	4.402e-06	4.44765
Macrophage_TIMER	0.0644822	0.072154	4.59694	8.16748e-05	0.000571724	-2.20382
B cell_TIMER	0.0536606	0.0974841	4.07661	0.00033686	0.00222702	-3.60622
T cell CD4+_TIMER	-0.04416	0.112221	-5.01647	2.58163e-05	0.000258577	-1.05497
NK cell_EPIC	0.0316956	0.0259906	9.19615	5.37485e-10	3.19803e-08	9.88916
Granulocyte-monocyte progenitor_XCELL	0.0247866	0.020679	3.79332	0.000720218	0.00451084	-4.35192
Macrophage_XCELL	0.0225899	0.0231127	6.03647	1.59156e-06	3.1566e-05	1.74762
NK cell activated_CIBERSORT	-0.0214951	0.0237992	-3.15501	0.00378679	0.0195925	-5.95882
Macrophage M2_XCELL	0.0208752	0.0363527	5.1204	1.9404e-05	0.000256564	-0.769154
T cell CD4+ memory activated_CIBERSORT-ABS	0.0186645	0.0112677	10.8301	1.41866e-11	1.68821e-09	13.6176
Mast cell activated_CIBERSORT-ABS	0.0149298	0.0207135	4.868	3.88197e-05	0.000288722	-1.46265
T cell CD4+ (non-regulatory)_QUANTISEQ	0.0148093	0.00727168	3.58079	0.00126341	0.00751727	-4.89982
Myeloid dendritic cell resting_CIBERSORT-ABS	0.0096376	0.00673232	3.06757	0.00471752	0.023391	-6.16869
T cell NK_XCELL	-0.00645845	0.00344451	-2.90784	0.00700627	0.0320672	-6.54422
B cell_QUANTISEQ	0.00587594	0.0263491	2.95474	0.00624318	0.0297175	-6.43504
Neutrophil_CIBERSORT-ABS	0.00457578	0.00508745	2.78266	0.00949734	0.0418586	-6.83091
Macrophage_EPIC	0.00409849	0.00500452	6.66745	2.94175e-07	8.75171e-06	3.4574

## Sheet: TSA-A&Y
Cell	log2FC (Aged/Young)	AveExpr	t	P.Value	adj.P.Val	B
Neutrophil_MCPCOUNTER	133.39	604.863	4.99263	3.02274e-05	0.00119902	-0.608916
T cell CD4+ (non-regulatory)_QUANTISEQ	0.0386389	0.0216153	4.1715	0.000276003	0.00821108	-2.8099
T cell CD4+ memory activated_CIBERSORT	0.0374341	0.0219326	4.03127	0.000401126	0.00954681	-3.1787
Granulocyte-monocyte progenitor_XCELL	0.0332478	0.0171426	5.6661	4.93517e-06	0.000478144	1.2129
Plasmacytoid dendritic cell_XCELL	0.0292739	0.0173984	5.48422	8.03604e-06	0.000478144	0.721542
Myeloid dendritic cell_XCELL	0.0147136	0.0145151	3.77264	0.000794738	0.0135106	-3.85001
Mast cell activated_CIBERSORT-ABS	0.0126672	0.0157333	3.68475	0.00100052	0.0148828	-4.07507
T cell CD4+ memory activated_CIBERSORT-ABS	0.011686	0.00687711	3.90209	0.000565017	0.0112062	-3.51559

## Sheet: PTA&TSA-A
Cell	log2FC (Tumor formation/before tumor)	AveExpr	t	P.Value	adj.P.Val	B
Cancer associated fibroblast_MCPCOUNTER	45805.3	35139.4	5.33432	1.72592e-05	0.000293406	-0.904963
Myeloid dendritic cell_MCPCOUNTER	1807.47	2120.85	4.89991	5.20874e-05	0.000413226	-2.01789
Macrophage/Monocyte_MCPCOUNTER	761.65	1140.67	5.06628	3.40841e-05	0.000413226	-1.59129
Monocyte_MCPCOUNTER	761.65	1140.67	5.06628	3.40841e-05	0.000413226	-1.59129
B cell_MCPCOUNTER	67.1824	84.1434	3.94666	0.000593188	0.00282357	-4.44334
T cell CD8+_MCPCOUNTER	47.7997	35.1448	4.46833	0.000156974	0.000933994	-3.12289
cytotoxicity score_MCPCOUNTER	47.6064	48.9201	3.49843	0.00182818	0.00701785	-5.54843
Cancer associated fibroblast_EPIC	0.60259	0.410579	5.89752	4.19945e-06	0.000166578	0.526586
uncharacterized cell_EPIC	-0.405679	0.32118	-7.13511	2.10701e-07	1.95791e-05	3.57747
Neutrophil_QUANTISEQ	-0.193323	0.446355	-5.59753	8.88711e-06	0.000239201	-0.233627
Myeloid dendritic cell_TIMER	0.12501	0.448105	3.00204	0.00612953	0.0182354	-6.71754
Endothelial cell_EPIC	-0.111976	0.166376	-3.11394	0.00468733	0.0150755	-6.46037
Macrophage_TIMER	0.109581	0.0791427	4.38572	0.000193883	0.00109867	-3.33354
Macrophage M2_CIBERSORT	0.108016	0.387873	4.50824	0.000141744	0.000887768	-3.02098
Macrophage M2_QUANTISEQ	0.0834827	0.0630741	4.9465	4.62502e-05	0.000413226	-1.89842
Macrophage M2_CIBERSORT-ABS	0.0605628	0.106552	4.99572	4.07952e-05	0.000413226	-1.77219
Mast cell activated_CIBERSORT	-0.0520002	0.0989539	-4.26939	0.000260962	0.00141157	-3.62939
T cell CD4+_EPIC	-0.0498277	0.0517086	-4.62548	0.000105025	0.000735177	-2.72119
microenvironment score_XCELL	0.0411607	0.0331272	4.92751	4.85458e-05	0.000413226	-1.94712
Neutrophil_TIMER	0.0397246	0.116062	3.4666	0.00197833	0.00735691	-5.62537
immune score_XCELL	0.037294	0.0305632	4.52317	0.000136433	0.000887768	-2.98283
Myeloid dendritic cell_QUANTISEQ	0.037036	0.032179	5.54859	1.00505e-05	0.000239201	-0.358184
NK cell_EPIC	-0.0294338	0.0280173	-4.8239	6.32441e-05	0.000470378	-2.21281
T cell CD4+ (non-regulatory)_QUANTISEQ	0.0251467	0.0288165	2.58541	0.0161523	0.0400442	-7.63369
T cell follicular helper_CIBERSORT	0.0248735	0.0225254	3.6978	0.0011113	0.00508636	-5.06142
Monocyte_XCELL	0.0227581	0.0116636	4.92677	4.86368e-05	0.000413226	-1.949
Monocyte_QUANTISEQ	0.0214146	0.0109087	2.68073	0.0130006	0.0351608	-7.43043
Common lymphoid progenitor_XCELL	-0.0167113	0.0334225	-3.6539	0.00124058	0.00527247	-5.16933
Macrophage M1_CIBERSORT	0.0162951	0.0392451	2.9758	0.00652474	0.0189377	-6.77724
T cell CD4+ naive_CIBERSORT	-0.0148266	0.0074133	-3.18454	0.00395175	0.0134359	-6.29605
Plasmacytoid dendritic cell_XCELL	0.013984	0.0192538	2.61649	0.0150536	0.0389429	-7.56787
B cell_XCELL	0.0132075	0.00834264	3.42242	0.00220686	0.00795808	-5.73179
Myeloid dendritic cell_XCELL	0.0109092	0.0117732	3.66112	0.00121836	0.00527247	-5.15162
T cell CD4+ Th2_XCELL	0.0107892	0.0060101	2.51943	0.0187369	0.0442567	-7.77191
Macrophage_XCELL	0.00952539	0.0117534	2.60428	0.0154765	0.0391852	-7.59377
T cell regulatory (Tregs)_QUANTISEQ	0.00867931	0.00671952	5.33988	1.70177e-05	0.000293406	-0.890732
T cell follicular helper_CIBERSORT-ABS	0.00857686	0.00677659	4.02483	0.000486478	0.00249671	-4.24729
B cell_QUANTISEQ	0.00825663	0.0336679	3.6168	0.00136125	0.00547746	-5.26025
T cell CD8+_QUANTISEQ	0.00768248	0.00384124	3.159	0.00420399	0.0138965	-6.35567
Macrophage M1_CIBERSORT-ABS	0.00751785	0.0110091	4.01126	0.000503538	0.00249671	-4.28138
T cell CD8+_CIBERSORT-ABS	0.00717881	0.00574344	2.53386	0.0181409	0.0440565	-7.74187
NK cell_QUANTISEQ	0.00712753	0.00905887	6.94587	3.2906e-07	1.95791e-05	3.12155
Monocyte_CIBERSORT-ABS	0.00683046	0.00802493	3.04518	0.00552929	0.0168714	-6.6189
Class-switched memory B cell_XCELL	0.00511172	0.00290651	4.97445	4.30684e-05	0.000413226	-1.82674
stroma score_XCELL	0.00386669	0.002564	2.63464	0.0144448	0.0381986	-7.52923
B cell plasma_XCELL	-0.00380246	0.00470786	-3.08961	0.00497016	0.0155644	-6.51665
Macrophage M2_XCELL	0.00365008	0.00593056	2.51397	0.0189671	0.0442567	-7.78326
T cell CD4+ naive_CIBERSORT-ABS	-0.0033579	0.00167895	-3.26398	0.003257	0.0113995	-6.10935
B cell memory_XCELL	0.00282972	0.0019853	2.77536	0.0104507	0.0289217	-7.22475
T cell regulatory (Tregs)_XCELL	-0.000942628	0.00051683	-3.61108	0.00138087	0.00547746	-5.27426
Mast cell_XCELL	0.000859927	0.00044809	2.82898	0.00922345	0.0261331	-7.10656
