# Supplementary material for: Regulation of Age-Related Lipid Metabolism in Ovarian Cancer
Source: Int J Mol Sci. 2025 Jan 1;26(1):320. doi: 10.3390/ijms26010320 (PMC11720209; doi:10.3390/ijms26010320)
Supplement: Supplementary file 1 [file ijms-26-00320-s001.zip › Table S6 Metabolomic data.xlsx]

## Sheet: shee1
Index	Compounds	Class I	Class II	Length of carbon chain	Unsaturation of carbon chain	Q1 (Da)	Molecular Weight	Ionization model	Formula	Young1	Young2	Young3	Young4	Young5	Young6	Young7	Young8	Young9	Young10	Young11	Young12	Young13	Young14	Young15	Aged1	Aged2	Aged3	Aged4	Aged5	Aged6	Aged7	Aged8	Aged9	Aged10	Aged11	Aged12	Aged13	cpd_ID	HMDB	lipidmaps ID	Pubchem CID	CAS	ChEBI	Metlin	kegg_map
LIPID-N-0001	taurolithocholicacid-3-sulfate	ST	BA	-	-	281.1	563.258667	[M-H]-	C26H45NO8S2	0.262396694	0.456692913	0.167860798	0.0983016983	0.11775529	0.133272059	0.0970873786	0.116444444	0.0934995548	0.114203455	0.0968716289	0.198637911	0.171830986	0.128400435	0.218900675	0.108035714	0.194833154	0.143333333	0.0565099458	0.136948529	0.0886956522	0.109324759	0.0920464701	0.275436793	0.146078431	0.0851602024	0.144800777	0.137383178	C03642	HMDB0002580	LMST05020003	440071	15324-65-9	440071	-	ko04976
LIPID-N-0017	Taurocholicacid	ST	BA	-	-	514.7	515.291687	[M-H]-	C26H45NO7S	1.81818182	1.74212598	1.98567042	1.51848152	1.48114075	14.7058824	1.30097087	1.39555556	1.12199466	1.11324376	1.1218986	1.36208854	1.57746479	1.30576714	1.31147541	0.877678571	1.36706136	1.10888889	0.672694394	0.768382353	0.762318841	0.829581994	0.801608579	1.25385406	1.09803922	0.764755481	0.679300292	1.24299065	C05122	HMDB0000036	LMST05040001	6675	81-24-3	6675	-	ko00120,ko00430,ko01100,ko04976,ko04979
LIPID-N-0016	Taurochenodeoxycholicacid	ST	BA	-	-	498.5	499.296753	[M-H]-	C26H45NO6S	0.148760331	0.224409449	0.0942681679	0.267732268	0.222631095	4.03492647	0.152427184	0.224	0.186108638	0.199616123	0.169363538	0.120317821	0.0741784038	0.152339499	0.137897782	0.322321429	0.378902045	0.178888889	0.276672694	0.184742647	0.34589372	0.214362272	0.504915103	0.217882837	0.342156863	0.321247892	0.192419825	0.635514019	C05465	HMDB0000951	LMST05040005	387316	516-35-8	387316	-	ko00120,ko04976,ko04979
LIPID-N-0014	lithocholicacid-3-sulfate	ST	BA	-	-	455.6	456.254547	[M-H]-	C24H38O3	0.0405991736	0.0481299213	0.0449334698	0.0470529471	0.0523459062	0.0367647059	0.0476699029	0.0552888889	0.0484416741	0.0524952015	0.0587918015	0.056753689	0.0297652582	0.048422198	0.0530376085	0.0425892857	0.0470398278	0.0528888889	0.0546112116	0.0369485294	0.0447342995	0.0534833869	0.0436997319	0.0484069887	0.0419607843	0.0437605396	0.0462585034	0.0401869159	-	HMDB0000907	LMST05020015	10253562	34669-57-3	10253562	-	-
LIPID-N-0013	Glycoursodeoxycholicacid	ST	BA	-	-	448.5	449.314117	[M-H]-	C24H38O3	0.00367768595	0.00508858268	0.00362333675	0.00453546454	0.00336706532	0.00737132353	0.00395145631	0.00304888889	0.00331255565	0.00500959693	0.00468176915	0.00502837684	0.00444131455	0.0036343852	0.00395371263	0.00266071429	0.00592034446	0.00461111111	0.003960217	0.00375919118	0.00383574879	0.00627009646	0.00399463807	0.00328879753	0.00414705882	0.00273187184	0.00342079689	0.00842990654	-	HMDB0000708	LMST05030016	12310288	64480-66-6	12310288	-	-
LIPID-N-0015	Glycocholicacid	ST	BA	-	-	464.4	465.309052	[M-H]-	C26H43NO6	0.373966942	1.2992126	0.334698055	0.484515485	0.380864765	5.09191176	0.658252427	0.287111111	0.382012467	0.431861804	0.455231931	0.544835414	0.357746479	0.412404788	1.40790743	0.58125	0.539289559	0.402222222	0.476491863	0.238970588	0.266666667	0.331189711	0.479892761	0.245632066	0.491176471	0.704047218	0.277939747	0.51588785	C01921	HMDB0000138	LMST05030001	23617285	475-31-0	23617285	-	ko00120,ko01100,ko04976,ko04979
LIPID-N-0010	Ursocholicacid	ST	BA	-	-	407.4	408.287567	[M-H]-	C24H40O5	0.22107438	0.31988189	0.064073695	0.108891109	0.0193192272	23.8051471	0.0200970874	0.284444444	0.0247551202	0.159309021	0.059223301	0.698070375	0.238497653	0.15125136	0.00779170685	0.222321429	0.122712594	0.0315555556	0.123869801	0.0469669118	0.0122705314	0.32261522	0.0247542449	0.0354573484	0.478431373	0.188870152	0.0188532556	0.0654205607	C17644	HMDB0000917	LMST04010088	122340	2955-27-3	122340	-	-
LIPID-N-0006	Ursodeoxycholicacid	ST	BA	-	-	391.5	392.292664	[M-H]-	C24H40O4	0.148760331	0.225393701	0.155578301	0.108891109	0.1149954	0.435661765	0.123300971	0.128888889	0.153161175	0.142034549	0.107335491	0.198637911	0.168075117	0.155603917	0.143683703	0.110714286	0.231431647	0.183333333	0.183544304	0.136029412	0.136231884	0.243301179	0.151921358	0.151079137	0.218627451	0.128161889	0.12244898	0.172897196	C07880	HMDB0000946	LMST04010033	31401	128-13-2	31401	-	-
LIPID-N-0005	Chenodeoxycholicacid	ST	BA	-	-	391.5	392.292664	[M-H]-	C24H40O4	N/A	N/A	N/A	N/A	N/A	0.487132353	N/A	N/A	N/A	N/A	N/A	N/A	N/A	N/A	N/A	N/A	N/A	N/A	N/A	N/A	N/A	N/A	N/A	N/A	N/A	N/A	N/A	N/A	C02528	HMDB0000518	LMST04010032	10133	474-25-9	10133	-	ko00120,ko01100,ko04976
LIPID-N-0004	3-oxodeoxycholicacid	ST	BA	-	-	389.3	390.277008	[M-H]-	C24H38O3	2.22107438	2.66732283	2.37461617	1.23876124	1.8675253	3.14338235	1.96116505	2.21333333	2.17275156	2.29366603	1.84466019	2.34960272	2.25352113	2.13275299	1.79363549	2.19642857	3.0247578	3.3	2.16094033	2.59191176	2.25120773	2.79742765	1.79624665	2.14799589	2.87254902	1.94772344	2.93488824	2.80373832	-	HMDB0062742	LMST04010168	160738	-	160738	-	-
LIPID-N-0012	Glycochenodeoxycholicacid	ST	BA	-	-	448.5	449.314117	[M-H]-	C26H43NO5	0.00509297521	0.00467519685	0.00476970317	0.00402597403	0.00379024839	0.00741727941	0.0045631068	0.00443555556	0.00407836153	0.00449136276	0.00377562028	0.00559591373	0.0042629108	0.00465723613	0.00394406943	0.0035625	0.00729817008	0.00568888889	0.00366184448	0.00350183824	0.00334299517	0.00620578778	0.00455764075	0.00437821172	0.00556862745	0.00386172007	0.00470359572	0.00598130841	C05466	HMDB0000637	LMST05030008	22833540	640-79-9	22833540	-	ko00120,ko04976,ko04979
LIPID-P-0037	Carnitine C14:1	FA	CAR	14	1	370.2968065	369.287909	[M+H]+	C21H39NO4	0.0756198347	0.212204724	0.0119549642	0.0258141858	0.397424103	0.0210661765	0.286990291	0.0579555556	0.0199465717	0.0875239923	0.0189859763	0.0281044268	0.0189295775	0.0233297062	0.254966249	0.475	0.112809473	0.0164444444	0.148282098	0.00952205882	0.0296038647	0.0287674169	0.234852547	0.0227749229	0.0474509804	0.145025295	0.0202915452	0.0452336449	C02301	HMDB0002014	LMFA07070057	22833575	835598-21-5	-	-	ko04714
LIPID-P-0040	Carnitine C16:1-OH	FA	CAR	16	1	414.321949	413.314124	[M+H]+	C23H43NO5	0.0257438017	0.0437007874	0.0149027636	0.045954046	0.062925483	0.0264338235	0.132815534	0.0235733333	0.0316295637	0.0460652591	0.0299460626	0.0309648127	0.0142723005	0.0219804135	0.219479267	0.113214286	0.0465016146	0.0236444444	0.0929475588	0.0184558824	0.027826087	0.0243086817	0.10974084	0.0137307297	0.057254902	0.0772344013	0.0298542274	0.0456074766	C02301	HMDB0013333	LMFA07070044	71464549	-	-	-	ko04714
LIPID-P-0039	Carnitine C16:1	FA	CAR	16	1	398.3282165	397.319209	[M+H]+	C23H43NO4	0.100413223	0.321653543	0.0291504606	0.0743256743	0.39374425	0.0371323529	0.379417476	0.124444444	0.0765805877	0.12975048	0.125566343	0.0424971623	0.0284319249	0.0393471164	0.342912247	0.311071429	0.0998923574	0.0346222222	0.401446655	0.0181985294	0.0641545894	0.058306538	0.204468275	0.0161562179	0.088627451	0.158178752	0.0383284742	0.0785046729	C02301	HMDB0006317	LMFA07070097	53477817	-	-	-	ko04714
LIPID-P-0038	Carnitine C14:1-OH	FA	CAR	14	1	386.2917215	385.282824	[M+H]+	C21H39NO5	0.0361570248	0.0393307087	0.00925281474	0.0367232767	0.0375344986	0.00613970588	0.101359223	0.0221511111	0.0215138023	0.0391554702	0.0198489752	0.0311010216	0.0137089202	0.0135799782	0.0613307618	0.0896428571	0.0387944026	0.0176444444	0.0640144665	0.0157720588	0.032115942	0.0232797428	0.105093834	0.0081397739	0.0458823529	0.0411467116	0.031292517	0.04	C02301	HMDB0013330	-	53481699	-	-	-	ko04714
LIPID-P-0036	Carnitine C12:1-OH	FA	CAR	12	1	358.2603115	357.251524	[M+H]+	C19H35NO5	0.0595041322	0.113779528	0.0148618219	0.0735264735	0.0482060718	0.0136397059	0.165825243	0.0664888889	0.0339091719	0.0664107486	0.0149730313	0.0320998865	0.0295586854	0.0222850925	0.0420443587	0.104285714	0.0779332616	0.0297333333	0.128390597	0.0309926471	0.0537198068	0.0405573419	0.116175156	0.0317368962	0.0831372549	0.0532883642	0.028649174	0.0342056075	C02301	-	LMFA07070024	71464579	-	-	-	ko04714
LIPID-P-0026	Carnitine C3:1-2OH	FA	CAR	3	1	248.1134123	247.105589	[M+H]+	C10H17NO6	0.224380165	0.562992126	0.224769703	0.394805195	0.412143514	0.786764706	0.908737864	0.249244444	0.217631345	0.301727447	0.262783172	0.29738933	0.175399061	0.270293798	3.64898746	2.25357143	1.1883746	0.245333333	0.52079566	0.105514706	0.149178744	0.152197213	0.564789991	0.0961973279	0.533333333	0.610455312	0.191642371	0.173831776	C02301	HMDB0002095	LMFA07070080	91825606	910825-21-7	-	-	ko04714
LIPID-P-0030	Carnitine C5:1-2OH	FA	CAR	5	1	274.1295865	273.121239	[M+H]+	C12H19NO6	6.98347107	5.19685039	4.54452405	3.7042957	4.26862925	5.44117647	5.4368932	4.8	4.09617097	4.49136276	4.61704423	4.67650397	3.63192488	6.22415669	4.16586307	4.67857143	4.47793326	5.24444444	4.3761302	3.89705882	3.8647343	5.23043944	3.6103664	4.07399794	4.19607843	3.47386172	4.8202138	4.26168224	C02301	-	LMFA07070065	53481620	-	-	-	ko04714
LIPID-P-0028	Carnitine C5:1	FA	CAR	5	1	244.1554615	243.147059	[M+H]+	C12H21NO4	0.0151239669	0.0582677165	0.0165404299	0.0250549451	0.0217847286	0.159191176	0.0524271845	0.0266666667	0.0141406946	0.0280230326	0.0172168285	0.0184335982	0.0222723005	0.0200217628	0.175891996	0.0853571429	0.0334983854	0.0169333333	0.0171428571	0.0121323529	0.0209082126	0.0177920686	0.0209830206	0.0311202467	0.0244705882	0.0414839798	0.0146161322	0.0137196262	C02301	HMDB0002366	LMFA07070108	91825636	64681-36-3	-	-	ko04714
LIPID-P-0027	Carnitine C4:1-2OH	FA	CAR	4	1	262.1290623	261.121239	[M+H]+	C11H19NO6	0.0198760331	0.0257086614	0.0402456499	0.0147452547	0.0212327507	0.025625	0.00970873786	0.0213333333	0.0227960819	0.0296737044	0.0398274002	0.0330079455	0.0353802817	0.0400870511	0.0289681774	0.0227857143	0.0182561895	0.0327555556	0.00795660036	0.0250367647	0.0219130435	0.0367845659	0.0260589812	0.022651593	0.0198823529	0.0328499157	0.0245286686	0.024	C02301	HMDB0061717	LMFA07070101	71464481	-	-	-	ko04714
LIPID-P-0042	Carnitine C18:1	FA	CAR	18	1	426.3596265	425.350509	[M+H]+	C25H47NO4	0.516528926	2.06299213	0.230910952	0.847152847	2.13431463	0.378676471	4.19417476	1.04533333	0.990204809	1.0403071	1.19525351	0.517593644	0.324507042	0.66594124	1.21890068	1.26785714	0.645855759	0.355555556	8.67992767	0.256985294	0.479227053	0.497320472	2.76675603	0.175950668	1.00784314	0.917369309	0.278717201	0.882242991	C02301	HMDB0005065	LMFA07070096	46907933	38677-66-6	-	-	ko04714
LIPID-P-0035	Carnitine C12:1	FA	CAR	12	1	342.2653965	341.256609	[M+H]+	C19H35NO4	0.0402892562	0.0357874016	0.0458546571	0.0487512488	0.0397424103	0.0551470588	0.0442718447	0.0317511111	0.0413178985	0.0387715931	0.0406040992	0.0403632236	0.0394366197	0.043351469	0.0408871745	0.0318928571	0.0439181916	0.0533333333	0.0368896926	0.0295588235	0.0304154589	0.0595927117	0.0407506702	0.0415210689	0.0337254902	0.0408094435	0.043537415	0.043364486	C02301	-	-	-	-	-	-	ko04714
LIPID-P-0043	Carnitine C20:1	FA	CAR	20	1	454.39325	453.381809	[M+H]+	C27H51NO4	N/A	0.0229527559	0.0206755374	0.0210589411	0.0415823367	0.0709558824	0.021631068	0.0189511111	0.0315583259	0.0221497121	0.0234735707	0.0129398411	0.024600939	0.0145375408	0.0136162006	0.0169285714	0.0143379978	0.0122666667	0.00835443038	0.0175367647	0.0129855072	0.0112325831	0.0278820375	0.0185817061	0.0248627451	0.0344013491	0.0137220603	0.0216448598	C02301	-	LMFA07070010	71464507	-	-	-	ko04714
LIPID-P-1295	Carnitine C15:2	FA	CAR	15	2	382.295734	381.287909	[M+H]+	C22H39NO4	N/A	0.0138188976	N/A	0.0451548452	0.0247654094	N/A	N/A	0.0153244444	0.0523597507	N/A	0.0573894283	N/A	N/A	N/A	N/A	N/A	N/A	N/A	N/A	N/A	N/A	N/A	N/A	N/A	N/A	N/A	N/A	N/A	C02301	-	-	-	-	-	-	ko04714
LIPID-P-0045	Carnitine C18:1-OH	FA	CAR	18	1	442.3545415	441.345424	[M+H]+	C25H47NO5	0.037107438	0.106299213	0.0214943705	0.141858142	0.168537259	0.0889705882	0.473786408	0.0632888889	0.0691006233	0.101727447	0.0681769148	0.0898978434	0.0312112676	0.043960827	0.555448409	0.265714286	0.162325081	0.056	0.281012658	0.0477941176	0.0699516908	0.0685959271	0.3717605	0.0456320658	0.282745098	0.189881956	0.0594752187	0.139439252	C02301	HMDB0013339	LMFA07070025	71464558	-	-	-	ko04714
LIPID-P-0049	Carnitine C18:2	FA	CAR	18	2	424.3439215	423.334859	[M+H]+	C25H45NO4	0.0590909091	0.377952756	0.0211668373	0.133466533	0.240662374	0.139705882	0.504854369	0.120888889	0.104007124	0.0998080614	0.182092772	0.0699205448	0.0271173709	0.0988030468	0.216007715	0.256428571	0.108073197	0.0444444444	1.26943942	0.0229779412	0.0425120773	0.0424866024	0.389633601	0.00723535457	0.0498039216	0.126475548	0.028765792	0.0826168224	C02301	HMDB0006469	LMFA07070009	6450015	36816-10-1	-	-	ko04714
LIPID-P-0050	Carnitine C20:2	FA	CAR	20	2	452.37354	451.366159	[M+H]+	C27H49NO4	0.017107438	0.0633858268	0.00515864893	0.0243356643	0.0625574977	0.0566176471	0.283106796	0.0129422222	0.0079430098	0.0146641075	0.0202804746	0.00690124858	0.0148356808	0.0182372144	0.0224493732	0.0142142857	0.0155866523	0.0110222222	0.164556962	0.0110294118	0.00695652174	0.0106323687	0.0614834674	0.00316135663	0.0210588235	0.0297807757	0.0186200194	0.0155140187	C02301	-	LMFA07070011	71464509	-	-	-	ko04714
LIPID-P-0051	Carnitine C18:2-OH	FA	CAR	18	2	440.3388365	439.329774	[M+H]+	C25H45NO5	0.0138429752	0.0243700787	0.022395087	0.0175024975	0.0206071757	0.0311397059	0.024	0.0176711111	0.0105431879	0.0201535509	0.0266666667	0.0298751419	0.0248262911	0.0238520131	0.0355255545	0.0182142857	0.0208826695	0.0267555556	0.023363472	0.0288970588	0.0241932367	0.0242229368	0.0248793566	0.0234326824	0.0156078431	0.0202698145	0.0230515063	0.0254953271	C02301	-	LMFA07070042	71464556	-	-	-	ko04714
LIPID-P-0025	Carnitine C18-OH	FA	CAR	18	0	444.3702465	443.361074	[M+H]+	C25H49NO5	0.0429752066	0.0964566929	0.0198157625	0.0615384615	0.166329347	0.178308824	1.20776699	0.0437333333	0.0310952805	0.0464491363	0.01596548	0.0415891033	0.0289201878	0.0452665941	0.655737705	0.321071429	0.162755651	0.0427555556	0.165641953	0.0358088235	0.0421256039	0.0321114684	0.245576408	0.0363823227	0.196470588	0.226306914	0.0304373178	0.051588785	C02301	-	LMFA07070043	71464560	-	-	-	ko04714
LIPID-P-1296	Carnitine C21:2	FA	CAR	21	2	466.389634	465.381809	[M+H]+	C28H51NO4	N/A	N/A	N/A	0.00731268731	N/A	0.197794118	N/A	N/A	N/A	N/A	N/A	N/A	N/A	N/A	N/A	N/A	N/A	N/A	N/A	N/A	N/A	N/A	N/A	N/A	N/A	N/A	N/A	N/A	C02301	-	-	-	-	-	-	ko04714
LIPID-P-1297	Carnitine C22:2	FA	CAR	22	2	480.405284	479.397459	[M+H]+	C29H53NO4	N/A	0.00984251969	N/A	N/A	0.0437902484	0.0636029412	0.0873786408	N/A	N/A	N/A	N/A	N/A	N/A	N/A	0.0146190935	0.0109642857	N/A	N/A	0.0146473779	N/A	N/A	N/A	N/A	N/A	N/A	0.014772344	N/A	N/A	C02301	-	LMFA07070012	71464511	-	-	-	ko04714
LIPID-P-1298	Carnitine C16:3	FA	CAR	16	3	394.295734	393.287909	[M+H]+	C23H39NO4	N/A	0.0228740157	N/A	N/A	0.0209383625	N/A	0.0126213592	N/A	N/A	N/A	N/A	N/A	N/A	N/A	0.0264223722	0.0675	0.0120129171	N/A	N/A	N/A	N/A	N/A	0.0171224307	N/A	N/A	0.016391231	N/A	N/A	C02301	-	-	-	-	-	-	ko04714
LIPID-P-1300	Carnitine C20:3	FA	CAR	20	3	450.358334	449.350509	[M+H]+	C27H47NO4	N/A	0.0188976378	N/A	N/A	0.0248022079	N/A	0.0442718447	N/A	N/A	N/A	N/A	N/A	N/A	N/A	0.0273481196	0.0157142857	0.0104628633	N/A	0.0625678119	N/A	N/A	N/A	0.0278820375	N/A	N/A	N/A	N/A	N/A	C02301	-	-	-	-	-	-	ko04714
LIPID-P-1302	Carnitine C20:4	FA	CAR	20	4	448.342684	447.334859	[M+H]+	C27H45NO4	N/A	0.17480315	N/A	0.0899100899	0.0489420423	0.158455882	0.539805825	0.0711111111	N/A	N/A	N/A	N/A	N/A	N/A	0.184378014	0.169285714	0.0473627557	N/A	0.120072333	N/A	N/A	N/A	0.235210009	N/A	0.0607843137	0.0610455312	N/A	0.058317757	C02301	-	LMFA07070088	71464486	-	-	-	ko04714
LIPID-P-1303	Carnitine C22:4	FA	CAR	22	4	476.373984	475.366159	[M+H]+	C29H49NO4	N/A	0.0112992126	N/A	N/A	0.0101195952	0.0136764706	0.205048544	N/A	N/A	N/A	N/A	N/A	N/A	N/A	N/A	N/A	N/A	N/A	0.0257866184	N/A	N/A	N/A	N/A	N/A	N/A	N/A	N/A	N/A	C02301	-	LMFA07070022	71464592	-	-	-	ko04714
LIPID-P-1306	Carnitine C24:5	FA	CAR	24	5	502.389634	501.381809	[M+H]+	C31H51NO4	0.154958678	0.131496063	0.0634595701	0.0312087912	0.099724011	0.0727941176	0.106796117	0.105244444	0.0261442565	0.094049904	0.228263215	0.0293757094	0.125821596	0.0583242655	0.101832208	0.0810714286	0.0439181916	0.0631111111	0.247739602	0.0683823529	0.0421256039	0.180493033	0.0283467382	0.0608427544	0.2	0.130185497	0.183479106	0.0489719626	C02301	-	-	-	-	-	-	ko04714
LIPID-P-0044	Carnitine C22:1	FA	CAR	22	1	482.41876	481.413109	[M+H]+	C29H55NO4	0.0541322314	0.33503937	0.100307062	0.259340659	0.237718491	5.07352941	0.512621359	0.273066667	0.177738201	0.250287908	0.145415318	0.224290579	0.171267606	0.265070729	0.242622951	0.230357143	0.177825619	0.186222222	0.0943942134	0.127573529	0.163478261	0.155198285	0.33458445	0.101541624	0.373333333	0.411467116	0.127113703	0.288598131	C02301	-	-	-	-	-	-	ko04714
LIPID-P-0024	Carnitine C20:0	FA	CAR	20	0	456.40433	455.397459	[M+H]+	C27H53NO4	0.018553719	0.10511811	0.0100307062	0.0254145854	0.423183073	0.284558824	0.881553398	0.0401777778	0.0257880677	0.036890595	0.0124271845	0.0251986379	0.0148356808	0.0285527748	0.332497589	0.16	0.0477933262	0.014	0.0773960217	0.0152573529	0.0258937198	0.0204072883	0.0664879357	0.00859198356	0.0458823529	0.18549747	0.019436346	0.0174953271	C02301	-	LMFA07070052	53477833	-	-	-	ko04714
LIPID-P-0020	Carnitine C14-OH	FA	CAR	14	0	388.3074265	387.298474	[M+H]+	C21H41NO5	0.0116115702	0.0251968504	0.00622313204	0.0291308691	0.0334130635	0.0393382353	0.123495146	0.0152177778	0.0132502226	0.0181573896	0.0122114347	0.0239273553	0.00574647887	0.0169314472	0.154676953	0.0839285714	0.0379763186	0.0167555556	0.0452079566	0.0128676471	0.0135652174	0.0115755627	0.0775692583	0.0104008222	0.0443137255	0.0566610455	0.012750243	0.0253831776	C02301	-	LMFA07070045	71464541	-	-	-	ko04714
LIPID-P-0022	Carnitine C16-OH	FA	CAR	16	0	416.3388365	415.329774	[M+H]+	C23H45NO5	0.0353305785	0.0838582677	0.0222313204	0.0899100899	0.0967801288	0.273897059	0.702912621	0.0423111111	0.0318788958	0.0606525912	0.0163538296	0.0369580023	0.0301220657	0.0487486398	0.547733848	0.295357143	0.130032293	0.0573333333	0.109584087	0.0430147059	0.0490821256	0.0373419078	0.28847185	0.0242548818	0.221176471	0.261720067	0.0602526725	0.0770093458	C02301	HMDB0013336	LMFA07070113	126456228	195207-76-2	-	-	ko04714
LIPID-P-1282	Carnitine C17:0	FA	CAR	17	0	414.358334	413.350509	[M+H]+	C24H47NO4	0.0392975207	0.088976378	0.019406346	0.0707292707	0.0783808648	0.06875	0.582524272	0.0565333333	0.0377560107	0.0556621881	0.0474649407	0.0238819523	0.0218967136	0.0415669206	0.0401157184	0.0735714286	0.0495156082	0.0307111111	0.253164557	0.0152573529	0.0289855072	0.031511254	0.202323503	0.0249537513	0.10745098	0.0613827993	0.0223517979	0.0530841121	C02301	-	LMFA07070067	53477803	-	-	-	ko04714
LIPID-P-1291	Carnitine C19:1	FA	CAR	19	1	440.373984	439.366159	[M+H]+	C26H49NO4	N/A	N/A	N/A	N/A	0.030101196	0.125367647	N/A	N/A	0.0147462155	N/A	N/A	N/A	N/A	N/A	0.0120732883	N/A	N/A	N/A	N/A	0.00915441176	N/A	N/A	0.0196246649	N/A	N/A	0.0139629005	N/A	0.0145046729	C02301	-	-	-	-	-	-	ko04714
LIPID-P-0001	DL-Carnitine	FA	CAR	-	-	162.1134315	161.105194	[M+H]+	C7H15NO3	2.04132231	3.46850394	2.395087	2.21378621	1.76632935	2.12867647	5.66990291	3.05777778	1.68477293	2.07293666	1.56634304	2.55164586	1.51361502	1.98476605	7.94599807	5.5	2.8073197	1.96444444	1.59132007	0.992647059	1.27536232	1.1318328	1.22252011	0.887975334	1.38431373	1.91568297	1.30612245	0.736448598	C00318	HMDB0000062	-	10917	541-15-1	-	-	ko04714,ko04976,ko05415
LIPID-P-0002	Carnitine C2:0	FA	CAR	2	0	204.1240515	203.115759	[M+H]+	C9H17NO4	8.38842975	19.8818898	9.2937564	11.3886114	11.1131555	6.83823529	23.3786408	14.9333333	10.2582369	13.8963532	8.802589	10.7604994	4.35680751	6.87704026	20.9450338	34.5714286	23.4230355	6.93333333	13.6347197	4.41176471	5.17874396	6.85959271	14.1197498	3.26824255	14.1568627	11.9730185	7.50242954	5.1588785	C02571	HMDB0000201	LMFA07070049	7045767	3040-38-8	-	-	ko04931
LIPID-P-0003	Carnitine C3:0	FA	CAR	3	0	218.1397565	217.131409	[M+H]+	C10H19NO4	0.983471074	1.53543307	0.470829069	0.767232767	0.533578657	0.834558824	1.19223301	1.24088889	0.548530721	0.913627639	0.329234088	0.599318956	0.292206573	0.448313384	0.713596914	1.11428571	0.701829925	0.354666667	0.632911392	0.281985294	0.231884058	0.348981779	0.761394102	0.620760534	0.521568627	0.482293423	0.35840622	0.225420561	C03017	HMDB0000824	LMFA07070105	107738	17298-37-2	-	-	-
LIPID-P-0004	Carnitine C4:0	FA	CAR	4	0	232.1554615	231.147059	[M+H]+	C11H21NO4	0.541322314	2.34645669	0.400409417	0.967032967	1.89880405	3.45955882	1.84854369	1.11644444	0.612644702	0.783109405	0.54368932	0.603859251	0.288075117	0.382154516	6.51880424	4.5	3.5780409	0.291111111	1.15732369	0.310294118	0.370241546	0.557341908	0.654155496	0.189928058	0.717647059	1.33220911	0.408163265	0.356635514	C02862	HMDB0002013	LMFA07070054	213144	25576-40-3	-	-	-
LIPID-P-0005	Carnitine C5:0	FA	CAR	5	0	246.1711665	245.162709	[M+H]+	C12H23NO4	2.52479339	1.7519685	1.89559877	1.21878122	1.64857406	1.83823529	2.01165049	1.78133333	1.37845058	1.51631478	1.63538296	1.51645857	1.35586854	2.25027203	1.38476374	1.78928571	1.84714747	1.70222222	1.63110307	1.25	1.25217391	1.68917471	1.27613941	1.42651593	1.34117647	1.18718381	1.75704568	1.43925234	C02301	HMDB0000688	LMFA07070077	6426851	31023-24-2	-	-	ko04714
LIPID-P-0023	Carnitine C18:0	FA	CAR	18	0	428.3753315	427.366159	[M+H]+	C25H49NO4	0.805785124	2.54724409	0.271033777	1.40659341	4.23183073	2.23529412	27.3786408	1.14488889	0.958147818	1.0134357	0.785329018	0.708286039	0.476995305	0.905331882	2.39537126	2.63571429	1.84714747	0.857777778	6.58227848	0.514705882	0.622222222	0.52733119	4.50402145	0.443987667	2.16470588	2.29679595	0.52866861	1.16635514	C02301	HMDB0000848	LMFA07070008	52922056	25597-09-5	-	-	ko04714
LIPID-P-0008	Carnitine C5-OH	FA	CAR	5	0	262.1660815	261.157624	[M+H]+	C12H23NO5	0.0214876033	0.0228740157	0.0382804504	0.0161438561	0.0292548298	0.0230882353	0.0117281553	0.0197688889	0.0223686554	0.0284836852	0.0478964401	0.0376390465	0.0350798122	0.0386942329	0.0286981678	0.0193214286	0.0228632939	0.0282666667	0.00745027125	0.0204411765	0.0239613527	0.0380278671	0.0304557641	0.0201849949	0.0141176471	0.0350758853	0.0260835763	0.0233271028	C02301	HMDB0062555	LMFA07070073	57357187	-	-	-	ko04714
LIPID-P-0009	Carnitine C6-OH	FA	CAR	6	0	276.1817865	275.173274	[M+H]+	C13H25NO5	0.0245867769	0.05	0.0272262027	0.0292507493	0.029475621	0.0955882353	0.0768932039	0.0328888889	0.0334817453	0.043378119	0.0386192017	0.044676504	0.023286385	0.0273775843	0.140019286	0.116785714	0.0800861141	0.0332	0.0488245931	0.0195588235	0.0246183575	0.027738478	0.0643431635	0.0182117163	0.0690196078	0.0522765599	0.0216909621	0.0283364486	C02301	HMDB0013130	LMFA07070072	53481624	-	-	-	ko04714
LIPID-P-0006	Carnitine C4-OH	FA	CAR	4	0	248.1503765	247.141974	[M+H]+	C11H21NO5	0.250413223	0.590551181	0.248925281	0.378421578	0.426862925	0.797794118	0.93592233	0.258488889	0.217987533	0.323992322	0.293419633	0.343700341	0.191173709	0.279869423	3.97299904	2.38571429	1.2787944	0.266222222	0.535262206	0.1125	0.177004831	0.167631297	0.625558534	0.116341213	0.635294118	0.644182125	0.233236152	0.209345794	C02301	-	LMFA07070071	53481617	-	-	-	ko04714
LIPID-P-0011	Carnitine C6-2OH	FA	CAR	6	0	290.1609965	289.152539	[M+H]+	C13H23NO6	0.104545455	0.10984252	0.156397134	0.0627372627	0.132106716	0.0922794118	0.0578640777	0.0917333333	0.0947462155	0.116314779	0.227400216	0.155732123	0.130328638	0.203264418	0.14927676	0.0825	0.0796555436	0.114222222	0.0600361664	0.107352941	0.111304348	0.20192926	0.149061662	0.110174717	0.091372549	0.165935919	0.104178814	0.114018692	C02301	HMDB0000552	LMFA07070087	128145	102673-95-0	-	-	ko04714
LIPID-P-0013	Carnitine C10:0	FA	CAR	10	0	316.2496915	315.240959	[M+H]+	C17H33NO4	0.0128512397	0.00312204724	0.00610030706	0.00443556444	0.0069549218	0.00566176471	0.00726213592	0.00526222222	0.00605520926	0.00840690979	0.0151024811	0.0156186152	0.0134460094	0.012796518	0.0141176471	0.0102857143	0.012787944	0.0135111111	0.00578661844	0.0119485294	0.00258550725	0.0178778135	0.00618409294	0.00443987667	0.0097254902	0.00738617201	0.00645286686	0.0116261682	C02301	HMDB0000651	LMFA07070059	10245190	1492-27-9	-	-	ko04714
LIPID-P-0014	Carnitine C12:0	FA	CAR	12	0	344.2811015	343.272259	[M+H]+	C19H37NO4	0.0690082645	0.126377953	0.00573183214	0.0411588412	0.15050598	0.0179411765	0.198058252	0.0405333333	0.0243633126	0.0514395393	0.0224811219	0.0182065834	0.0177276995	0.0236779108	0.0790742527	0.0996428571	0.0422389666	0.0293333333	0.343942134	0.0118014706	0.0162705314	0.029153269	0.158713137	0.0154162384	0.0407843137	0.0698145025	0.0163265306	0.026317757	C02301	HMDB0002250	LMFA07070062	168381	25518-54-1	-	-	ko04714
LIPID-P-0015	Carnitine C13:0	FA	CAR	13	0	358.29544	357.287909	[M+H]+	C20H39NO4	0.041322314	0.0909448819	0.0157625384	0.0547452547	0.0471021159	0.0175735294	0.141359223	0.0462222222	0.0288869101	0.0606525912	0.0169579288	0.0306015891	0.0303098592	0.0234602829	0.0293539055	0.0946428571	0.0615715823	0.0215555556	0.100904159	0.0327573529	0.0343188406	0.0292818864	0.126184093	0.0265570401	0.0850980392	0.0516020236	0.0329251701	0.0287476636	C02301	-	-	-	-	-	-	ko04714
LIPID-P-0016	Carnitine C12-OH	FA	CAR	12	0	360.2760165	359.267174	[M+H]+	C19H37NO5	0.0512396694	0.0421259843	0.0149846469	0.041958042	0.0430542778	0.0194485294	0.125436893	0.0171733333	0.018699911	0.0325911708	0.0202804746	0.0276049943	0.0179530516	0.0202393906	0.192478303	0.135	0.0551130248	0.0283555556	0.101627486	0.0222794118	0.0289082126	0.0205787781	0.116175156	0.0153751285	0.0549019608	0.0765598651	0.0400388727	0.0459813084	C02301	-	LMFA07070039	71464535	-	-	-	ko04714
LIPID-P-0017	Carnitine C14:0	FA	CAR	14	0	372.3125115	371.303559	[M+H]+	C21H41NO4	0.266528926	0.582677165	0.0667349028	0.188211788	0.688132475	0.187867647	1.08349515	0.225422222	0.137488869	0.274856046	0.21574973	0.12077185	0.0897652582	0.150163221	0.81388621	0.760714286	0.290635091	0.146666667	1.16455696	0.105514706	0.155748792	0.18306538	0.639857015	0.0694758479	0.275686275	0.482293423	0.151603499	0.167850467	C02301	HMDB0005066	LMFA07070102	53477791	25597-07-3	-	-	ko04714
LIPID-P-0018	Carnitine C15:0	FA	CAR	15	0	386.32504	385.319209	[M+H]+	C22H43NO4	0.0214876033	0.0551181102	0.00417604913	0.0192207792	0.0320147194	0.0238235294	0.10368932	0.0317155556	0.0162422084	0.0247216891	0.0193311758	0.0123041998	0.0109295775	0.0190642002	0.0268466731	0.0225	0.0205812702	0.0112444444	0.156962025	0.00801470588	0.00861835749	0.017920686	0.0854334227	0.0132374101	0.0285490196	0.0216863406	0.0124392614	0.0169345794	C02301	-	-	-	-	-	-	ko04714
LIPID-P-0019	Carnitine C12:1-2OH	FA	CAR	12	1	374.2552265	373.246439	[M+H]+	C19H35NO6	0.124793388	0.0964566929	0.0741044012	0.0699300699	0.074701012	0.0834558824	0.102135922	0.0661333333	0.0733748887	0.0786948177	0.0815533981	0.0980703746	0.0788732394	0.11273123	0.0902603664	0.0842857143	0.105920344	0.0968888889	0.0936708861	0.0948529412	0.09352657	0.128617363	0.0954423592	0.101541624	0.0745098039	0.0822934233	0.100291545	0.114018692	C02301	-	LMFA07070083	71464543	-	-	-	ko04714
LIPID-P-0010	Carnitine C8:0	FA	CAR	8	0	288.2182815	287.209659	[M+H]+	C15H29NO4	0.0145454545	0.0716535433	0.0171954964	0.0178621379	0.0337074517	0.0346691176	0.0854368932	0.0257777778	0.0179162956	0.060268714	0.0306796117	0.0145289444	0.0136713615	0.0219804135	0.0288910318	0.0475	0.0259634015	0.0195555556	0.137070524	0.00875	0.0112463768	0.0208360129	0.0757819482	0.00830421377	0.0274509804	0.0316020236	0.0187755102	0.0309158879	C02301	HMDB0000791	LMFA07070095	11953814	25243-95-2	-	-	ko04714
LIPID-P-0021	Carnitine C16:0	FA	CAR	16	0	400.3439215	399.334859	[M+H]+	C23H45NO4	1.17355372	3.26771654	0.573183214	1.80619381	3.10211592	2.92647059	12.3883495	1.74222222	1.53873553	1.6084453	1.95037756	1.04426788	0.739906103	1.33188248	2.49180328	2.25714286	1.48116254	1.07111111	6.83544304	0.676470588	1.2173913	0.831725616	6.68453977	0.456320658	2.58039216	2.76559865	0.909620991	1.59626168	C02990	HMDB0000222	LMFA07070004	11953816	2364-67-2	-	-	ko00071,ko01212
LIPID-P-0134	Cer(d18:2/16:0)	SP	Cer	34	2	536.5	535.496444	[M+H]+	C34H65NO3	8.71900826	6.1515748	10.6448311	10.1898102	10.0275989	12.5919118	8.29126214	9.06666667	15.1380232	8.82917466	16.0733549	6.66288309	10.3286385	65.8324266	6.66345227	11.7857143	9.1065662	18.6666667	13.7432188	18.1066176	28.3091787	5.39121115	32.5290438	29.1880781	25.2941176	9.78077572	14.5772595	11.4018692	C00195	-	LMSP02010024	52931118	-	-	-	ko00600,ko01100,ko04071,ko04217,ko04722,ko04920,ko04931,ko04933,ko05140,ko05415
LIPID-P-0136	Cer(d18:2/18:0)	SP	Cer	36	2	564.6	563.527744	[M+H]+	C36H69NO3	4.19421488	7.46062992	2.69191402	3.54645355	4.03863845	0.955882353	8.91262136	1.46666667	3.98931434	4.68330134	N/A	4.40408627	3.50234742	3.19912949	2.64223722	N/A	4.6393972	4.32222222	2.25135624	25.5514706	8.31884058	4.76956056	8.22162645	4.28571429	3.39215686	3.22091062	3.28474247	2.10280374	C00195	-	-	-	-	-	-	ko00600,ko01100,ko04071,ko04217,ko04722,ko04920,ko04931,ko04933,ko05140,ko05415
LIPID-P-0142	Cer(d18:2/24:1)	SP	Cer	42	3	646.6	645.605994	[M+H]+	C42H79NO3	113.636364	48.523622	7.85056295	5.1048951	21.4351426	54.0441176	18.6407767	37.0666667	11.4870882	9.29942418	17.583603	43.1328036	37.5586854	18.4983678	17.9363549	15.2678571	31.4316469	12.8888889	11.7540687	21.875	10.1449275	7.50267953	25.2010724	10.020555	10	25.4637437	18.9504373	28.5046729	C00195	-	-	-	-	-	-	ko00600,ko01100,ko04071,ko04217,ko04722,ko04920,ko04931,ko04933,ko05140,ko05415
LIPID-P-0121	Cer(d18:1/18:1)	SP	Cer	36	2	564.53557	563.527744	[M+H]+	C36H69NO3	15.0826446	35.3346457	3.01944729	13.3866134	13.799448	1.90257353	26.5048544	9.33333333	7.92520036	19.6737044	11.5426106	8.50170261	20.0938967	11.8607182	14.1755063	36.25	14.6393972	8.98888889	21.880651	33.6397059	29.8550725	9.66773848	54.4235925	18.705036	19.5098039	14.9241147	18.1729835	15.2336449	C00195	HMDB0004948	LMSP02010003	5283563	-	-	-	ko00600,ko01100,ko04071,ko04217,ko04722,ko04920,ko04931,ko04933,ko05140,ko05415
LIPID-P-0117	Cer(d18:1/24:0)	SP	Cer	42	1	650.64512	649.637294	[M+H]+	C42H83NO3	99.6900826	29.9212598	14.6366428	5.88411588	67.4333027	168.198529	68.8349515	26.3111111	36.8655387	20.7293666	18.8781014	59.8183882	35.5868545	15.3427639	60.5593057	9.91071429	45.4251884	23.6666667	95.840868	24.4485294	14.8792271	4.05144695	27.613941	37.2045221	14.8039216	75.4637437	17.1039845	52.7102804	C00195	HMDB0004956	LMSP02010012	5283571	-	-	-	ko00600,ko01100,ko04071,ko04217,ko04722,ko04920,ko04931,ko04933,ko05140,ko05415
LIPID-P-0107	Cer(d18:0/24:1)	SP	Cer	42	1	650.6	649.637294	[M+H]+	C42H83NO3	114.669421	29.2322835	5.80348004	4.24575425	147.194112	11.3970588	54.1747573	30.1333333	8.69991095	6.88099808	13.7001079	26.7877412	18.8732394	15.3427639	29.5081967	31.6071429	14.8546825	8.56666667	24.7739602	9.55882353	9.95169082	11.4683816	16.8007149	3.30935252	11.372549	34.9072513	9.01846453	38.0373832	C00195	HMDB0011769	LMSP02020011	5283576	-	-	-	ko00600,ko01100,ko04071,ko04217,ko04722,ko04920,ko04931,ko04933,ko05140,ko05415
LIPID-P-0120	Cer(d18:1/16:1)	SP	Cer	34	2	536.504225	535.496444	[M+H]+	C34H65NO3	108.471074	555.11811	88.8433982	169.83017	282.428703	109.375	648.543689	409.777778	284.060552	281.190019	358.144552	199.772985	153.051643	144.722524	286.403086	346.428571	124.865447	135.555556	141.952984	113.970588	272.463768	79.4212219	438.784629	147.995889	475.490196	260.539629	112.730807	66.4485981	C00195	HMDB0035480	-	131751776	141980-53-2	-	-	ko00600,ko01100,ko04071,ko04217,ko04722,ko04920,ko04931,ko04933,ko05140,ko05415
LIPID-P-0109	Cer(d18:1/16:0)	SP	Cer	34	1	538.51992	537.512094	[M+H]+	C34H67NO3	38.946281	125	37.7686796	58.1418581	109.475621	130.514706	105.825243	116.444444	118.432769	191.93858	93.2038835	84.4494892	57.9342723	47.8781284	91.1282546	130.357143	47.3627557	71.7777778	93.1283906	89.6139706	188.405797	26.1521972	392.314567	133.6074	295.098039	100.337268	58.8921283	38.0373832	C00195	HMDB0004949	LMSP02010004	5283564	-	-	-	ko00600,ko01100,ko04071,ko04217,ko04722,ko04920,ko04931,ko04933,ko05140,ko05415
LIPID-P-0102	Cer(d18:0/16:0)	SP	Cer	34	0	540.535569	539.527744	[M+H]+	C34H69NO3	17.4586777	28.7401575	22.0061412	29.0709291	54.4618215	45.1286765	66.407767	56.4444444	52.3597507	40.4990403	37.2168285	33.938706	27.8873239	32.8618063	34.3297975	43.6607143	25.1883746	29.6666667	37.8842676	28.0330882	61.8357488	12.6473741	55.9428061	30.1130524	90.4901961	30.3541315	19.7278912	22.7102804	C00195	HMDB0011760	LMSP02020001	5283572	-	-	-	ko00600,ko01100,ko04071,ko04217,ko04722,ko04920,ko04931,ko04933,ko05140,ko05415
LIPID-N-0609	CerP(d18:1/18:1)	SP	CerP	36	2	642.486275	643.494076	[M-H]-	C36H70NO6P	14.6694215	25.246063	4.68781986	22.1278721	16.7433303	7.95036765	60.1941748	29.6	16.4737311	15.9788868	5.87918015	13.6208854	9.90610329	10.9357998	22.7097396	27.9017857	20.1829925	10	17.8571429	9.83455882	56.5217391	4.7642015	23.2350313	6.11510791	27.8431373	23.0607083	9.71817298	18.2242991	-	-	-	-	-	-	-	-
LIPID-N-0606	CerP(d18:1/24:0)	SP	CerP	42	1	728.595802	729.603626	[M-H]-	C42H84NO6P	0.241219008	0.511811024	0.108495394	0.305694306	0.206071757	0.357077206	1.48058252	0.297333333	0.255120214	0.235604607	0.173678533	0.291146425	0.196244131	0.233949946	0.179363549	0.300892857	0.371905274	0.246666667	0.400994575	0.174632353	1.02898551	0.196677385	0.302055407	0.147995889	0.36127451	0.308600337	0.317784257	0.388317757	-	HMDB0010704	LMSP02050008	5283587	-	-	-	-
LIPID-N-0613	CerP(d18:1/20:3)	SP	CerP	38	4	666.486275	667.494076	[M-H]-	C38H70NO6P	0.542355372	0.155019685	0.341351075	0.347152847	0.27874885	0.183363971	0.54368932	0.276	0.645592164	0.321497121	0.256202805	0.456299659	0.370422535	0.193144723	0.25216972	0.444196429	0.667384284	0.463333333	0.106690778	0.312040441	1.37681159	0.15755627	0.225201072	0.304213772	0.250980392	0.173693086	0.475218659	0.523364486	-	-	-	-	-	-	-	-
LIPID-N-0603	CerP(d18:1/18:0)	SP	CerP	36	1	644.501902	645.509726	[M-H]-	C36H72NO6P	0.147727273	0.242125984	0.0466734903	0.171328671	0.136154554	0.0579044118	1.03398058	0.305777778	0.160730187	0.0930902111	0.0641855448	0.127128263	0.109389671	0.139825898	0.149469624	0.170089286	0.238966631	0.1	0.146473779	0.115808824	0.418357488	0.0516613076	0.298033959	0.0632065776	0.17254902	0.112984823	0.108357629	0.0430373832	-	HMDB0010701	LMSP02050004	5283583	-	-	-	-
LIPID-N-0602	CerP(d18:1/16:0)	SP	CerP	34	1	616.470602	617.478426	[M-H]-	C34H68NO6P	1.17252066	1.55511811	0.481576254	1.26373626	0.869365225	0.533088235	3.98058252	1.32444444	1.38913624	0.94049904	0.690399137	1.10102157	0.9342723	0.526659412	1.15718419	1.80803571	1.36167922	0.777777778	0.913200723	0.886948529	3.4589372	0.355305466	1.18409294	0.616649538	1.39705882	1.06661046	0.966958212	1.42990654	-	HMDB0010700	LMSP02050002	5283581	-	-	-	-
LIPID-P-1508	Cer(t18:0/18:0(2OH))	SP	Cert	36	0	600.5828	599.548874	[M+H]+	C36H73NO5	264.46281	38.0905512	45.1381781	7.8021978	55.0137994	2711.39706	29.5145631	336.888889	45.8593054	26.487524	84.2502697	98.4108967	184.037559	240.478781	14.5612343	38.3035714	91.1733046	43.4444444	89.8734177	77.3897059	45.5072464	34.1907824	35.4781055	82.0143885	13.627451	50.8431703	82.7988338	51.3084112	C00195	-	LMSP02030016	44625889	-	-	-	ko00600,ko01100,ko04071,ko04217,ko04722,ko04920,ko04931,ko04933,ko05140,ko05415
LIPID-P-1539	Cer(t18:0/16:0)	SP	Cert	34	0	556.530484	555.522659	[M+H]+	C34H69NO4	467.975207	39.5669291	39.9181167	12.2877123	76.724931	54.0441176	54.9514563	63.2888889	37.3107747	34.8368522	52.2114347	100.340522	126.760563	62.4591948	39.9228544	45.0892857	82.5618945	40.6666667	67.6311031	44.1176471	32.5603865	42.2293676	38.3378016	50.9763618	40.9803922	106.23946	66.2779397	77.9439252	C00195	HMDB0010697	LMSP02030001	53480650	-	-	-	ko00600,ko01100,ko04071,ko04217,ko04722,ko04920,ko04931,ko04933,ko05140,ko05415
LIPID-P-1521	Cer(t18:1/18:0(2OH))	SP	Cert	36	1	598.5828	597.533224	[M+H]+	C36H71NO5	61.2603306	13.6811024	14.1248721	1.21878122	16.4673413	468.75	13.0097087	92.4444444	12.9118433	5.98848369	19.6332255	25.1986379	28.7323944	50.8161045	3.44262295	N/A	6.41550054	9.25555556	8.20072333	10.2022059	5.02415459	8.113612	6.46112601	4.11099692	N/A	15.767285	28.0855199	6.57009346	C00195	-	LMSP02010191	-	-	-	-	ko00600,ko01100,ko04071,ko04217,ko04722,ko04920,ko04931,ko04933,ko05140,ko05415
LIPID-P-0052	Cholesterol	ST	Cholesterol	-	-	369.4	386.354865	[M-H2O+H]+	C27H46O	3400.82645	6456.69291	2468.78199	3948.05195	4158.23367	5588.23529	10407.767	5155.55556	3444.3455	4990.40307	2623.51672	3518.72872	2888.26291	3468.98803	5477.33848	5285.71429	6200.21529	3404.44444	5244.12297	4595.58824	4560.38647	3524.11576	6076.85433	4686.53649	5098.03922	4418.21248	2880.46647	4149.53271	C00187	HMDB0000067	LMST01010001	5997	-	-	-	ko00100,ko00120,ko00140,ko01100,ko04913,ko04925,ko04927,ko04934,ko04975,ko04976,ko04977,ko04979,ko05200,ko05217,ko05417
LIPID-P-0161	CoenzymeQ10	PR	CoQ	-	-	863.69147	862.68391	[M+H]+	C59H90O4	3.72933884	3.04133858	2.13920164	6.02397602	4.66421343	4.79779412	76.8932039	3.70666667	6.67853963	4.52015355	0.64832794	2.03178207	1.12676056	3.80848749	35.8727097	8.11607143	4.85468245	11.2222222	13.0198915	7.45404412	3.30434783	7.04180064	8.53440572	5.29290853	10	11.7200675	7.28862974	6	C11378	HMDB0001072	LMPR02010001	5281915	303-98-0	-	-	ko04216
LIPID-P-0159	CoenzymeQ8	PR	CoQ	-	-	727.56592	780.60566	[M+H]+	C53H80O4	16.322314	2.05708661	11.6683726	12.6873127	8.39926403	18.4742647	11.2621359	10.9333333	18.9670525	16.0268714	7.29234088	12.3723042	8.94835681	14.4722524	3.30761813	28.3928571	20.9903122	57.3333333	65.3707052	25.0919118	29.9516908	30.7609861	17.2475424	52.8263104	23.9215686	19.6458685	33.2361516	29.0654206	C17569	HMDB0006709	LMPR02010005	5283546	-	-	-	-
LIPID-P-0160	CoenzymeQ9	PR	CoQ	-	-	795.62878	794.62131	[M+H]+	C54H82O4	108.471074	29.8228346	74.616172	91.4085914	52.4379025	109.375	387.378641	63.2	102.404274	73.1285988	50.2696872	66.8558456	61.5962441	124.047878	19.6721311	189.285714	181.916039	325.555556	518.987342	218.75	170.048309	242.229368	213.583557	298.047276	218.627451	195.615514	202.137998	208.411215	C01967	HMDB0006707	LMPR02010004	5280473	303-97-9	-	-	-
LIPID-P-0224	DG(16:1_18:2)	GL	DG	34	3	608.534766	590.491025	[M+NH4]+	C37H66O5	38.2231405	6.73228346	45.8546571	55.9440559	34.774609	2555.14706	19.4174757	139.733333	138.913624	22.6487524	74.8651564	194.551646	276.056338	174.755169	6.36451302	32.6785714	39.8277718	127.333333	36.5280289	37.3161765	70.1449275	90.4608789	40.2144772	49.1264132	25.0980392	40.8094435	145.966958	6.91588785	C00641	HMDB0007132	LMGL02010031	9543699	-	-	-	ko00561,ko00562,ko00564,ko01100,ko04070,ko04730
LIPID-P-0225	DG(16:0_18:3)	GL	DG	34	3	608.534766	590.491025	[M+NH4]+	C37H66O5	20.5165289	1.24015748	7.36949846	20.1798202	11.6835327	288.602941	3.98058252	53.5111111	41.3178985	4.97120921	24.5954693	46.538025	118.497653	54.1893362	1.21504339	5.46428571	6.56620022	31.5555556	8.87884268	10.6433824	37.294686	20.5787781	9.74084004	6.35149024	5.33333333	32.8836425	49.7570457	2.29906542	C00641	HMDB0007105	LMGL02010032	9543700	-	-	-	ko00561,ko00562,ko00564,ko01100,ko04070,ko04730
LIPID-P-0229	DG(18:1_18:2)	GL	DG	36	3	636.566066	618.522325	[M+NH4]+	C39H70O5	316.115702	69.6850394	446.264074	377.622378	244.710212	13216.9118	267.961165	872.888889	870.881567	92.8982726	392.664509	1723.042	1804.69484	2174.10229	44.3587271	660.714286	501.614639	511.111111	493.670886	724.264706	653.140097	2186.49518	412.868633	665.981501	148.431373	303.541315	392.614189	98.8785047	C00641	HMDB0007219	LMGL02010056	9543722	-	-	-	ko00561,ko00562,ko00564,ko01100,ko04070,ko04730
LIPID-P-0232	DG(18:2_20:1)	GL	DG	38	3	664.597366	646.553625	[M+NH4]+	C41H74O5	7.91322314	1.44488189	5.83418628	8.49150849	8.37166513	678.308824	4.81553398	30.2222222	25.2894034	3.30134357	12.1682848	41.3166856	45.8215962	63.1120783	0.694310511	22.1428571	13.3907427	16.2888889	25.4972875	24.4485294	18.1449275	22.079314	9.95531725	21.7882837	7.84313725	12.0067454	15.2769679	2.29906542	C00641	HMDB0007253	LMGL02010099	9543765	-	-	-	ko00561,ko00562,ko00564,ko01100,ko04070,ko04730
LIPID-P-0239	DG(16:0_20:4)	GL	DG	36	4	634.550416	616.506675	[M+NH4]+	C39H68O5	20.5165289	12.3425197	14.3500512	10.3096903	8.26126955	540.441176	32.815534	38.9333333	40.4274265	3.30134357	18.9859763	23.8365494	75.1173709	39.8258977	1.78206365	8.46428571	6.09257266	16.3777778	11.6636528	12.1691176	18.0869565	30.6538049	18.409294	8.92086331	7.49019608	13.9629005	18.7755102	2.52336449	C00165	HMDB0007112	LMGL02010070	9543736	-	-	-	ko01521,ko04010,ko04012,ko04014,ko04015,ko04020,ko04024,ko04062,ko04064,ko04066,ko04071,ko04072,ko04261,ko04270,ko04370,ko04371,ko04540,ko04611,ko04613,ko04625,ko04650,ko04658,ko04659,ko04660,ko04662,ko04664,ko04666,ko04713,ko04714,ko04720,ko04722,ko04723,ko04724,ko04725,ko04726,ko04728,ko04730,ko04750,ko04911,ko04912,ko04915,ko04916,ko04918,ko04919,ko04920,ko04921,ko04923,ko04925,ko04926,ko04928…
LIPID-P-0240	DG(18:2_18:2)	GL	DG	36	4	634.550416	616.506675	[M+NH4]+	C39H68O5	115.702479	27.8543307	78.5056295	125.874126	70.8371665	9558.82353	87.0873786	372.444444	365.0935	46.8330134	249.190939	406.356413	649.765258	647.442873	23.0472517	143.75	177.610334	142.222222	183.544304	209.558824	193.236715	285.101822	112.600536	175.745118	50.6862745	168.634064	235.179786	19.5327103	C00641	HMDB0007248	LMGL02010063	9543729	-	-	-	ko00561,ko00562,ko00564,ko01100,ko04070,ko04730
LIPID-P-0252	DG(18:1_20:4)	GL	DG	38	5	660.566066	642.522325	[M+NH4]+	C41H70O5	24.1735537	9.3503937	29.0685773	23.1768232	11.6835327	2573.52941	63.4951456	109.688889	106.856634	5.81573896	36.6774542	68.5584563	116.619718	81.1751904	5.16875603	27.5	12.9171152	10.5777778	19.3490054	11.6544118	29.7584541	24.0085745	28.2394996	23.4326824	7.45098039	41.4839798	37.7065112	2.37383178	C00641	HMDB0007228	LMGL02010121	9543786	-	-	-	ko00561,ko00562,ko00564,ko01100,ko04070,ko04730
LIPID-P-0259	DG(18:2_20:4)	GL	DG	38	6	658.550416	640.506675	[M+NH4]+	C41H68O5	50.4132231	11.003937	11.1566018	17.6823177	10.3403864	2610.29412	35.5339806	110.933333	108.637578	6.56429942	34.9514563	18.8422247	131.267606	89.2274211	2.17936355	6.39285714	9.77395048	10.6666667	18.4448463	14.4852941	20.8695652	30.0107181	18.945487	10.1336074	9.33333333	35.4131535	24.101069	3.23364486	C00641	HMDB0007257	LMGL02010131	9543796	-	-	-	ko00561,ko00562,ko00564,ko01100,ko04070,ko04730
LIPID-P-0243	DG(18:0_20:4)	GL	DG	38	4	662.581716	644.537975	[M+NH4]+	C41H72O5	43.5950413	17.9527559	12.6714432	27.7722278	16.9641214	54.5955882	64.6601942	22.5777778	46.4826358	6.48752399	10.1618123	63.3371169	145.164319	34.1675734	5.80520733	32.5	21.9590958	13.9111111	66.0036166	25.9191176	21.6425121	29.153269	46.1126005	24.049332	21.5686275	24.2833052	28.9601555	5.25233645	C00165	HMDB0007170	LMGL02010111	6438587	-	-	-	ko01521,ko04010,ko04012,ko04014,ko04015,ko04020,ko04024,ko04062,ko04064,ko04066,ko04071,ko04072,ko04261,ko04270,ko04370,ko04371,ko04540,ko04611,ko04613,ko04625,ko04650,ko04658,ko04659,ko04660,ko04662,ko04664,ko04666,ko04713,ko04714,ko04720,ko04722,ko04723,ko04724,ko04725,ko04726,ko04728,ko04730,ko04750,ko04911,ko04912,ko04915,ko04916,ko04918,ko04919,ko04920,ko04921,ko04923,ko04925,ko04926,ko04928…
LIPID-P-0188	DG(14:0_16:1)	GL	DG	30	1	556.503466	538.459725	[M+NH4]+	C33H62O5	1121.90083	399.606299	634.595701	1028.97103	684.452622	2867.64706	522.330097	520.888889	1211.04185	324.3762	960.0863	3632.2361	3211.26761	1218.716	331.726133	921.428571	671.689989	1075.55556	726.943942	902.573529	769.082126	1952.8403	788.203753	824.254882	474.509804	1470.48904	1140.91351	178.504673	C00641	HMDB0007012	LMGL02010379	53477950	-	-	-	ko00561,ko00562,ko00564,ko01100,ko04070,ko04730
LIPID-P-0217	DG(18:0_18:2)	GL	DG	36	2	638.581716	620.537975	[M+NH4]+	C39H72O5	102.892562	23.6220472	39.3039918	105.094905	61.8215271	1755.51471	53.0097087	152.533333	138.023152	21.3051823	76.806904	247.446084	381.220657	287.26877	9.87463838	65	75.3498385	103.555556	113.743219	123.161765	80.1932367	131.404073	50.2234138	109.146968	46.8627451	114.839798	120.116618	10.6542056	C00641	HMDB0007161	LMGL02010050	6441562	-	-	-	ko00561,ko00562,ko00564,ko01100,ko04070,ko04730
LIPID-P-0167	DG(14:0_16:0)	GL	DG	30	0	558.519116	540.475375	[M+NH4]+	C33H64O5	8.49173554	3.93700787	8.27021494	8.95104895	5.74057038	158.455882	4.99029126	13.9022222	11.4870882	1.85412668	8.60841424	43.8138479	27.7934272	14.4940152	1.80713597	6.66071429	7.70721206	11.4222222	7.35985533	10.9926471	8.73429952	17.8349411	9.91957105	5.42651593	5	18.381113	21.574344	0.822429907	C00641	HMDB0007011	LMGL02010378	13734178	-	-	-	ko00561,ko00562,ko00564,ko01100,ko04070,ko04730
LIPID-P-0169	DG(16:0_16:0)	GL	DG	32	0	586.550416	568.506675	[M+NH4]+	C35H68O5	127.066116	23.523622	39.5087001	94.1058941	53.449862	905.330882	33.4951456	53.9555556	117.542297	22.840691	88.02589	269.012486	259.15493	103.59086	27.0973963	68.3035714	97.416577	79.6666667	89.2405063	91.3602941	76.5217391	145.766345	54.155496	83.0421377	44.5098039	80.5227656	132.167153	13.1775701	C00165	HMDB0007098	LMGL02010001	644078	-	-	-	ko01521,ko04010,ko04012,ko04014,ko04015,ko04020,ko04024,ko04062,ko04064,ko04066,ko04071,ko04072,ko04261,ko04270,ko04370,ko04371,ko04540,ko04611,ko04613,ko04625,ko04650,ko04658,ko04659,ko04660,ko04662,ko04664,ko04666,ko04713,ko04714,ko04720,ko04722,ko04723,ko04724,ko04725,ko04726,ko04728,ko04730,ko04750,ko04911,ko04912,ko04915,ko04916,ko04918,ko04919,ko04920,ko04921,ko04923,ko04925,ko04926,ko04928…
LIPID-P-0172	DG(17:0_16:0)	GL	DG	33	0	600.55444	582.522325	[M+NH4]+	C36H70O5	11.8595041	0.521653543	14.7799386	15.2247752	6.51333947	19.4852941	N/A	3.82222222	10.1335708	1.82725528	10.399137	39.954597	51.6431925	12.796518	0.6268081	N/A	N/A	15.4	7.7034358	5.44117647	13.4879227	16.9346195	5.12957998	N/A	4.90196078	21.5851602	11.4285714	2.20560748	C00641	HMDB0093778	LMGL02010012	9543680	-	-	-	ko00561,ko00562,ko00564,ko01100,ko04070,ko04730
LIPID-P-0174	DG(16:0_18:0)	GL	DG	34	0	614.581716	596.537975	[M+NH4]+	C37H72O5	45.661157	22.8346457	22.3132037	81.5184815	89.7884085	306.985294	37.2815534	17.2088889	47.9073909	8.56046065	30.6364617	233.825199	134.2723	30.9031556	17.512054	39.1071429	52.9601722	32.6666667	30.0180832	47.9779412	44.4444444	63.2368703	26.4521895	29.8047276	16.9411765	54.9747049	50.1457726	7.53271028	C00165	HMDB0007100	LMGL02010020	9543688	-	-	-	ko01521,ko04010,ko04012,ko04014,ko04015,ko04020,ko04024,ko04062,ko04064,ko04066,ko04071,ko04072,ko04261,ko04270,ko04370,ko04371,ko04540,ko04611,ko04613,ko04625,ko04650,ko04658,ko04659,ko04660,ko04662,ko04664,ko04666,ko04713,ko04714,ko04720,ko04722,ko04723,ko04724,ko04725,ko04726,ko04728,ko04730,ko04750,ko04911,ko04912,ko04915,ko04916,ko04918,ko04919,ko04920,ko04921,ko04923,ko04925,ko04926,ko04928…
LIPID-P-0181	DG(19:0_18:0)	GL	DG	37	0	656.61432	638.584925	[M+NH4]+	C40H78O5	67.5619835	1.98818898	26.8167861	50.1498501	34.2226311	23.3455882	6.91262136	24.1777778	120.391808	6.44913628	42.2869471	147.332577	94.6478873	45.7018498	2.73866924	15.5535714	24.9730893	39.5555556	33.0922242	48.1617647	34.3961353	65.1661308	25.0223414	36.3823227	16.8431373	76.8971332	44.7035957	7.23364486	C00641	HMDB0094065	LMGL02010065	9543731	-	-	-	ko00561,ko00562,ko00564,ko01100,ko04070,ko04730
LIPID-P-0218	DG(18:1_18:1)	GL	DG	36	2	638.581716	620.537975	[M+NH4]+	C39H72O5	237.603306	33.6614173	144.319345	188.811189	126.954922	9117.64706	101.941748	536	543.18789	69.3857965	264.29342	803.632236	967.13615	894.45049	32.4011572	314.285714	302.47578	365.555556	297.468354	471.507353	312.077295	493.033226	210.008937	325.796506	89.1176471	224.283305	412.050534	60.3738318	C00641	HMDB0007218	LMGL02010049	9543716	-	-	-	ko00561,ko00562,ko00564,ko01100,ko04070,ko04730
LIPID-P-0182	DG(21:0_16:0)	GL	DG	37	0	656.61432	638.584925	[M+NH4]+	C40H78O5	735.53719	35.6299213	505.629478	875.124875	529.898804	204.044118	28.9320388	296.888889	808.548531	78.5028791	1864.07767	2429.05789	1829.10798	652.883569	44.1658631	65.3571429	46.2863294	604.444444	142.314647	218.75	357.487923	1419.07824	151.563896	176.772867	162.941176	1080.94435	903.790087	85.4205607	C00641	HMDB0094301	LMGL02010087	9543753	-	-	-	ko00561,ko00562,ko00564,ko01100,ko04070,ko04730
LIPID-P-0192	DG(16:0_16:1)	GL	DG	32	1	584.534766	566.491025	[M+NH4]+	C35H66O5	25.6198347	5.03937008	20.6755374	17.2427572	32.3827047	501.838235	5.84466019	42.1333333	36.1531612	9.15547025	55.231931	110.783201	184.976526	75.5168662	4.20443587	13.3928571	9.81700753	52	14.5388788	30.1470588	32.8502415	20.9860665	24.3074173	15.2106886	12.6470588	34.7386172	88.4353741	4.82242991	C00165	HMDB0007099	LMGL02010010	9543678	-	-	-	ko01521,ko04010,ko04012,ko04014,ko04015,ko04020,ko04024,ko04062,ko04064,ko04066,ko04071,ko04072,ko04261,ko04270,ko04370,ko04371,ko04540,ko04611,ko04613,ko04625,ko04650,ko04658,ko04659,ko04660,ko04662,ko04664,ko04666,ko04713,ko04714,ko04720,ko04722,ko04723,ko04724,ko04725,ko04726,ko04728,ko04730,ko04750,ko04911,ko04912,ko04915,ko04916,ko04918,ko04919,ko04920,ko04921,ko04923,ko04925,ko04926,ko04928…
LIPID-P-0196	DG(16:0_18:1)	GL	DG	34	1	612.566066	594.522325	[M+NH4]+	C37H70O5	250	38.3858268	197.338792	303.696304	149.034039	3639.70588	79.0291262	398.222222	461.26447	91.9385797	267.529666	830.874007	1427.23005	755.168662	51.8804243	205.357143	269.106566	344.444444	218.80651	371.323529	247.342995	372.990354	187.66756	345.323741	117.647059	298.482293	738.581147	39.4392523	C13861	HMDB0007102	LMGL02010006	5282283	-	-	-	-
LIPID-P-0201	DG(18:0_18:1)	GL	DG	36	1	640.597366	622.553625	[M+NH4]+	C39H74O5	21.4876033	19.8818898	11.2998976	34.1658342	14.9954002	738.970588	22.5242718	83.3777778	71.9501336	7.56238004	52.2114347	52.8944381	168.450704	96.6267682	5.41947927	29.4642857	48.8697524	48.6666667	38.8788427	73.1617647	43.0917874	35.7984995	20.0178731	42.9599178	12.7058824	32.7150084	32.8474247	4.74766355	C00641	HMDB0007160	LMGL02010043	6443547	-	-	-	ko00561,ko00562,ko00564,ko01100,ko04070,ko04730
LIPID-P-0210	DG(14:0_18:2)	GL	DG	32	2	582.519116	564.475375	[M+NH4]+	C35H64O5	17.6446281	5.47244094	16.7041965	43.7562438	13.4314627	681.985294	12.2912621	83.9111111	77.1148709	10.2303263	18.9644013	130.079455	141.032864	124.483134	2.70009643	28.9285714	12.378902	60	20.6148282	34.1911765	45.0241546	30.0107181	40.7506702	18.684481	17.9607843	30.0168634	68.4159378	8.6728972	C00641	HMDB0007043	LMGL02010385	53477978	-	-	-	ko00561,ko00562,ko00564,ko01100,ko04070,ko04730
LIPID-P-0211	DG(16:1_16:1)	GL	DG	32	2	582.519116	564.475375	[M+NH4]+	C35H64O5	3.66735537	1.22047244	6.16171955	6.7032967	1.34314627	179.227941	1.03883495	8.18666667	8.09439003	0.377159309	8.75943905	30.1929625	34.3661972	12.8400435	1.57184185	5.98214286	2.37890205	16.4444444	1.33815552	4.61397059	4.57004831	15.2197213	2.22520107	2.36382323	4.32352941	3.21247892	19.6307094	0.823364486	C00641	HMDB0007128	LMGL02010011	9543679	-	-	-	ko00561,ko00562,ko00564,ko01100,ko04070,ko04730
LIPID-P-0213	DG(16:1_18:1)	GL	DG	34	2	610.550416	592.506675	[M+NH4]+	C37H68O5	59.9173554	11.4173228	50.1535312	41.1588412	45.0781969	2426.47059	17.4563107	181.333333	152.448798	27.2552783	145.199569	122.587968	268.544601	261.153428	5.05303761	70.1785714	37.6749193	109.555556	53.3453888	38.9705882	78.0676329	70.3108253	42.7167113	55.0873587	19.5294118	71.6694772	132.944606	6.87850467	C00641	HMDB0007131	LMGL02010026	9543694	-	-	-	ko00561,ko00562,ko00564,ko01100,ko04070,ko04730
LIPID-P-0214	DG(16:0_18:2)	GL	DG	34	2	610.550416	592.506675	[M+NH4]+	C37H68O5	431.818182	74.8031496	284.544524	453.546454	410.303588	5661.76471	198.058252	460.444444	739.091719	179.462572	403.451996	1496.02724	1934.2723	1288.35691	52.8447445	494.642857	406.889128	682.222222	515.370705	786.764706	415.458937	574.49089	309.204647	507.708119	156.470588	455.311973	721.088435	51.9626168	C00641	HMDB0007103	LMGL02010027	9543695	-	-	-	ko00561,ko00562,ko00564,ko01100,ko04070,ko04730
LIPID-P-0191	DG(14:0_18:1)	GL	DG	32	1	584.534766	566.491025	[M+NH4]+	C35H66O5	21.2809917	3.2480315	10.2354145	12.1478521	15.8785649	455.882353	5.96116505	56.7111111	24.0427427	5.12476008	33.6569579	59.2508513	121.502347	73.1229597	4.59016393	15.375	14.0796555	29.1111111	29.1139241	18.75	19.3236715	22.9367631	17.873101	16.2795478	7.29411765	22.9342327	27.5996113	1.78317757	C00641	HMDB0007014	LMGL02010384	53477952	-	-	-	ko00561,ko00562,ko00564,ko01100,ko04070,ko04730
LIPID-P-0271	DG(18:2_22:6)	GL	DG	40	8	682.53937	664.506675	[M+NH4]+	C43H68O5	48.3471074	19.3700787	36.642784	39.3606394	48.2060718	2371.32353	23.4951456	99.5555556	63.2235085	8.71401152	53.7216828	91.4869467	345.539906	156.039173	6.96239151	27.3214286	37.2443488	51.1111111	75.045208	29.9632353	48.115942	78.6709539	40.9294013	37.4100719	20.3921569	83.3052277	53.8386783	6.46728972	C00641	HMDB0007266	LMGL02010234	9543899	-	-	-	ko00561,ko00562,ko00564,ko01100,ko04070,ko04730
LIPID-P-0269	DG(18:1_22:6)	GL	DG	40	7	684.560826	666.522325	[M+NH4]+	C43H70O5	42.1487603	17.8149606	55.0665302	43.1568432	47.8380865	2941.17647	49.7087379	131.733333	132.146037	23.8003839	120.819849	128.944381	296.713615	263.329706	5.18804243	38.2142857	52.744887	75.1111111	99.6383363	51.2867647	48.5024155	86.3879957	87.0420018	57.348407	13.254902	91.7369309	66.8610301	13.1775701	C00641	HMDB0007208	-	53478083	-	-	-	ko00561,ko00562,ko00564,ko01100,ko04070,ko04730
LIPID-P-1422	DG(12:0_16:1)	GL	DG	28	1	528.462799	510.428425	[M+NH4]+	C31H58O5	166.942149	62.007874	104.605937	181.618382	109.107636	246.323529	68.1553398	63.6444444	219.0561	45.1055662	165.695793	699.205448	388.732394	232.861806	37.0298939	168.928571	104.198062	170.444444	98.0108499	149.632353	156.328502	426.580922	109.383378	126.413155	82.9411765	247.892074	186.200194	35.7009346	C00641	-	LMGL02010322	56936297	-	-	-	ko00561,ko00562,ko00564,ko01100,ko04070,ko04730
LIPID-P-1437	DG(12:0_18:2)	GL	DG	30	2	554.478449	536.444075	[M+NH4]+	C33H60O5	2.47933884	N/A	N/A	3.8961039	N/A	77.3897059	2.60194175	8.05333333	11.4692787	1.04990403	2.03883495	17.185017	N/A	8.72687704	1.10703954	2.375	N/A	4.82222222	N/A	N/A	4.86956522	6.94533762	1.72832887	N/A	0.919607843	3.153457	3.8483965	N/A	C00641	-	LMGL02010337	56936305	-	-	-	ko00561,ko00562,ko00564,ko01100,ko04070,ko04730
LIPID-P-1439	DG(15:0_18:2)	GL	DG	33	2	596.525399	578.491025	[M+NH4]+	C36H66O5	11.2603306	1.62007874	5.67041965	6.25374625	4.74701012	121.875	2.46601942	17.1022222	16.3668744	1.58733205	12.038835	22.2247446	24.4131455	25.4624592	0.653809065	6.92857143	5.23143165	11.1111111	12.5497288	10.5330882	6.99516908	18.1564845	4.50402145	11.4902364	1.22941176	18.549747	11.9533528	0.814953271	C00641	HMDB0007074	LMGL02010433	14275369	-	-	-	ko00561,ko00562,ko00564,ko01100,ko04070,ko04730
LIPID-P-1639	DG(O-19:0_16:0)	GL	DG-O	35	0	614.608734	596.57436	[M+NH4]+	C38H76O4	1657.02479	425.19685	1097.23644	691.308691	618.215271	6654.41176	772.815534	1045.33333	740.872663	341.650672	1048.54369	4217.93417	2614.08451	757.34494	307.425265	760.714286	719.052745	1000	904.159132	1378.67647	865.700483	2482.31511	907.95353	641.315519	525.490196	2128.16189	831.875607	223.551402	-	-	-	-	-	-	-	-
LIPID-P-1676	DG(O-20:0_18:2)	GL	DG-O	38	2	652.624384	634.59001	[M+NH4]+	C41H78O4	3966.94215	220.472441	2071.6479	2445.55445	1674.33303	1044.11765	1269.90291	1130.66667	4381.12199	1001.91939	1730.31284	7355.27809	9953.05164	2524.48313	263.066538	2500	3095.80194	2195.55556	3077.75769	4338.23529	2852.17391	4801.7149	1805.1832	3860.2261	1121.56863	1885.32884	2833.81924	321.495327	-	-	-	-	-	-	-	-
LIPID-P-1704	DG(O-16:1_22:6)	GL	DG-O	38	7	642.546134	624.51176	[M+NH4]+	C41H68O4	417.355372	75.1968504	438.075742	N/A	267.157314	6654.41176	156.504854	576	505.788068	79.8464491	548.004315	794.551646	1701.40845	974.972797	N/A	233.928571	267.384284	457.777778	264.37613	397.058824	325.024155	475.884244	288.47185	405.755396	192.54902	315.008432	415.937804	42.9906542	-	-	-	-	-	-	-	-
LIPID-N-0034	(±)12-HETE	FA	Eicosanoid	-	-	319.22732	320.2351449	[M-H]-	C20H32O3	0.116942149	1.68503937	0.42988741	1.1028971	1.93928243	0.709558824	7.84466019	0.984888889	1.68121104	0.733205374	1.82092772	0.58569807	0.367323944	0.752992383	2.21407907	8.10714286	1.79978471	2.68888889	1.02350814	1.72426471	1.50724638	1.70632369	6.18409294	1.42651593	4.2745098	3.74367622	0.229348882	3.29719626	C14777	HMDB0006111	LMFA03060088	5353272	59985-28-3	-	-	ko00590,ko04913,ko04925
LIPID-N-0058	5-isoPGF2VI	FA	Eicosanoid	-	-	353.2328	354.2406	[M-H]-	C20H34O5	0.0388429752	0.0440944882	0.0314022518	0.0939060939	0.0273413063	0.0661764706	0.0912621359	0.0430222222	0.0958147818	0.0429942418	0.118230852	0.0423155505	0.0190798122	0.0587595212	0.0559305689	0.0340714286	0.0192465016	0.0221777778	0.0216636528	0.0235294118	0.0302222222	0.0252947481	0.0857908847	0.0185817061	0.037254902	0.0485666105	0.021574344	0.0164859813	-	-	LMFA03110011	42607309	180469-63-0	10469728	-	-
LIPID-N-0056	PGE2	FA	Eicosanoid	-	-	351.217151	352.2249741	[M-H]-	C20H32O5	0.47107438	0.13976378	0.0548618219	0.0603396603	0.0496780129	0.0904411765	0.140970874	0.0568888889	0.0797862867	0.0740882917	0.0428478964	0.0472190692	0.0358685446	0.0240261153	0.099903568	0.128928571	0.0430570506	0.0568888889	0.0117902351	0.0507352941	0.0587439614	0.0219078242	0.0657730116	0.0443987667	0.0274117647	0.0354131535	0.0240621963	0.0299813084	C00584	HMDB0001220	LMFA03010003	5280360	363-24-6	5280914	-	ko00590,ko01100,ko04024,ko04080,ko04625,ko04726,ko04750,ko04921,ko04923,ko04924,ko04976,ko05140,ko05143,ko05146,ko05163,ko05165,ko05200,ko05323
LIPID-N-0050	14(S)-HDHA	FA	Eicosanoid	-	-	343.227313	344.2351	[M-H]-	C22H32O3	0.021322314	0.172047244	0.0398362334	0.153846154	0.138362466	0.195220588	1.53786408	0.103111111	0.113268032	0.0982725528	0.426752967	0.0424063564	0.061971831	0.132752992	0.122661524	0.2625	0.105059203	0.226222222	0.233996383	0.163235294	0.212173913	0.219078242	0.489722967	0.107708119	0.35254902	0.519392917	0.0862973761	0.272149533	-	-	-	-	-	10469728	-	-
LIPID-N-0041	11(S)-HETE	FA	Eicosanoid	-	-	319.22732	320.2351449	[M-H]-	C20H32O3	0.0475206612	0.618110236	0.189559877	0.403596404	0.636614535	0.408088235	1.30873786	0.444444444	0.268922529	0.483685221	0.170442287	0.303745743	0.148356808	0.078781284	0.513018322	0.678571429	0.363401507	0.267555556	0.0408679928	0.325367647	0.41352657	0.149196141	0.807864164	0.261048304	0.549019608	0.725126476	0.0777453839	0.294953271	-	-	LMFA03060085	5283152	54886-50-9	-	-	-
LIPID-N-0039	(±)5-HETE	FA	Eicosanoid	-	-	319.22732	320.2351449	[M-H]-	C20H32O3	0.018553719	0.200393701	0.0949846469	0.0368031968	0.0459981601	0.569852941	0.369708738	0.0792888889	0.0580587711	0.0537428023	0.0785329018	0.038138479	0.032713615	0.069640914	0.0632594021	0.0525	0.0208396125	0.0466666667	0.0207594937	0.0371323529	0.0653140097	0.0351125402	0.0700625559	0.0221582734	0.0568627451	0.0664418212	0.0327308066	0.0512149533	C04805	HMDB0011134	LMFA03060084	5280733	70608-72-9	-	-	ko00590,ko04750
LIPID-N-0035	(±)15-HETE	FA	Eicosanoid	-	-	319.22732	320.2351	[M-H]-	C20H32O3	0.0285950413	0.247244094	0.138792221	0.189010989	0.221527139	0.232720588	0.924271845	0.128	0.0801424755	0.168522073	0.128586839	0.0749148695	0.0416901408	0.0544069641	0.179749277	0.232857143	0.0813778256	0.0893333333	0.102350814	0.125	0.183961353	0.0548767417	0.411081323	0.0682425488	0.214117647	0.317369309	0.0532555879	0.140560748	C04742	HMDB0003876	LMFA03060001	9966861	54845-95-3	-	-	ko00590,ko04750
LIPID-N-0032	15-oxoETE	FA	Eicosanoid	-	-	317.211675	318.2194948	[M-H]-	C20H30O3	0.111157025	0.799212598	0.110951894	0.173426573	0.140570377	0.386029412	0.648543689	0.512	0.256455922	0.296353167	0.411650485	0.20476731	0.0597183099	0.195865071	0.162005786	0.1475	0.074058127	0.101777778	0.151898734	0.0808823529	0.405797101	0.41886388	0.475424486	0.0793422405	0.152156863	0.340640809	0.0905733722	0.094953271	C04577	HMDB0010210	LMFA03060051	5280701	81416-72-0	5283159	-	ko00590
LIPID-N-0063	TXB2	FA	Eicosanoid	-	-	369.227675	370.2355388	[M-H]-	C20H34O6	0.0491735537	0.312204724	0.0745138178	0.212987013	0.295124195	0.15625	0.396116505	0.189511111	0.165271594	0.189635317	0.0858683927	0.104880817	0.0736150235	0.0513601741	0.319768563	0.525	0.226480086	0.102222222	0.0654611212	0.1	0.177004831	0.0600214362	0.341376229	0.0509763618	0.341960784	0.238785835	0.052866861	0.148037383	C05963	HMDB0003252	LMFA03030002	5283137	54397-85-2	5283137	-	ko00590,ko01100,ko04726,ko04976
LIPID-N-0062	TxB3	FA	Eicosanoid	-	-	367.212075	368.2198888	[M-H]-	C20H32O6	0.13677686	0.602362205	0.0974411464	0.205794206	0.0805887764	0.157720588	1.47184466	0.675555556	0.409617097	0.387715931	0.591154261	0.322814983	0.0507042254	0.539717084	0.359884282	0.233571429	0.0589881593	0.0608888889	0.146835443	0.0823529412	1.28309179	0.484458735	0.439678284	0.0509763618	0.23372549	0.556492411	0.0684159378	0.098317757	-	HMDB0005099	LMFA03030016	6438711	71953-80-5	10469728	-	-
LIPID-N-0030	(±)18-HEPE	FA	Eicosanoid	-	-	317.21167	318.2194948	[M-H]-	C20H30O3	0.0231818182	0.0708661417	0.0765609007	0.162637363	0.081324747	0.270955882	0.314563107	0.102044444	0.128940338	0.0564299424	0.302912621	0.0626560726	0.0815023474	0.117519042	0.122275796	0.357142857	0.0658772874	0.222222222	0.0524412297	0.121691176	0.106666667	0.135905681	0.265951743	0.0517985612	0.171372549	0.290725126	0.0870748299	0.23588785	-	HMDB0012611	LMFA03070033	16061132	-	5283159	-	-
LIPID-N-0028	(±)12-HEPE	FA	Eicosanoid	-	-	317.21167	318.2194948	[M-H]-	C20H30O3	0.0169421488	0.146850394	0.0818833163	0.149050949	0.138362466	0.0735294118	0.349514563	0.0981333333	0.242920748	0.0886756238	0.328802589	0.113961407	0.12056338	0.11273123	0.368370299	0.910714286	0.179547901	0.475555556	0.0976491863	0.210294118	0.134492754	0.264094319	0.500446828	0.115107914	0.374509804	0.49915683	0.104567541	0.474766355	-	HMDB0010202	LMFA03070031	10041593	81187-21-5	5283159	-	-
LIPID-N-0026	9,10-DiHOME	FA	Eicosanoid	-	-	313.237875	314.2457	[M-H]-	C18H34O4	0.219421488	0.618110236	2.43602866	1.0989011	0.750689972	3.13970588	0.396116505	3.17511111	2.12644702	1.61612284	5.17799353	1.62088536	2.39248826	4.78781284	0.297782064	0.225714286	0.0856835307	0.973333333	0.077034358	0.75	1.0589372	1.24758842	0.504021448	0.150051387	0.162352941	1.93254637	2.37900875	0.373084112	C14828	HMDB0004704	-	9966640	125356-86-7	9966640	-	ko00591
LIPID-N-0023	9,10-EpOME	FA	Eicosanoid	-	-	295.227275	296.2351449	[M-H]-	C18H32O3	0.141322314	0.437007874	0.691914023	0.515484515	0.426862925	3.93382353	0.347572816	1.13066667	0.715939448	0.641074856	1.16504854	0.676503973	0.589671362	0.961915125	0.324783028	0.685714286	0.422820237	0.537777778	0.0618444846	0.6875	0.556521739	0.365273312	0.464700626	0.374511819	0.29372549	0.691399663	0.540330418	0.278504673	C14825	HMDB0004701	-	5283018	65167-83-1	5356421	-	ko00591,ko01100
LIPID-N-0022	12,13-EpOME	FA	Eicosanoid	-	-	295.227275	296.2351449	[M-H]-	C18H32O3	0.233057851	0.736220472	1.2569089	1.25074925	1.15179393	4.08088235	1.85631068	2.16177778	1.6064114	1.34740883	3.03344121	1.03972758	0.942723005	1.66702938	0.721311475	1.83214286	1.05059203	1.96	0.302712477	2.09191176	1.65797101	1.26473741	1.56568365	1.20863309	1.17254902	3.47386172	0.827988338	1.22990654	C14826	HMDB0004702	-	5356421	-	5356421	-	ko00591,ko01100
LIPID-N-0018	13-oxoODE	FA	Eicosanoid	-	-	293.21167	294.2194948	[M-H]-	C18H30O3	0.0512396694	0.116141732	0.164176049	0.0999000999	0.0658693652	3.44117647	0.151456311	0.394666667	0.130365093	0.150863724	0.276591154	0.114415437	0.13971831	0.260282916	0.0659594986	0.0660714286	0.0516684607	0.0751111111	0.0199276673	0.111029412	0.0877294686	0.0690246517	0.0582663092	0.0641315519	0.0423529412	0.130185497	0.0979591837	0.0669158879	C14765	HMDB0004668	-	6446027	31385-09-8	6446027	-	ko00591
LIPID-N-0921	FAHFA(18:0_2:0)	FA	FAHFA	18	0	341.269185	342.27701	[M-H]-	C20H38O4	0.0208677686	0.0122440945	0.0178300921	0.0215784216	0.0132106716	0.0277573529	0.0129514563	0.0122666667	0.0158504007	0.0164107486	0.0171089536	0.0254256527	0.0189671362	0.0197170838	0.0155448409	0.0154107143	0.0150484392	0.0171777778	0.00951175407	0.0137132353	0.0156908213	0.0194640943	0.0146559428	0.0171634121	0.013254902	0.0119730185	0.0157240039	0.0121869159	-	-	-	-	-	-	-	-
LIPID-N-0102	FFA(22:5)	FA	FFA	22	5	329.248055	330.25588	[M-H]-	C22H34O2	0.537190083	2.77559055	2.04708291	1.96003996	3.45906164	44.4852941	7.14563107	7.34222222	3.29474622	2.51439539	4.25026969	3.11010216	3.94366197	6.35473341	1.73577628	2.41071429	2.06673843	1.93111111	0.759493671	1.59926471	1.93236715	1.51125402	2.25201072	1.21685509	1.62352941	2.52951096	2.07968902	1.82803738	-	HMDB0004708	LMFA01030182	9858729	-	-	-	-
LIPID-N-0101	FFA(20:5)	FA	FFA	20	5	301.216755	302.22458	[M-H]-	C20H30O2	13.4504132	41.5354331	84.5445241	44.955045	37.350506	915.441176	67.3786408	52.6222222	49.6883348	33.3973129	103.559871	48.354143	122.441315	114.254625	21.4079074	24.8214286	22.3896663	49.7777778	13.0198915	35.6617647	49.0821256	37.5133976	51.8319929	15.6423433	37.0588235	74.8735245	108.649174	48.9719626	C06428	HMDB0001999	LMFA01030180	5282846	-	-	-	ko01040
LIPID-N-0104	FFA(22:6)	FA	FFA	22	6	327.232405	328.24023	[M-H]-	C22H32O2	11.7768595	56.8897638	70.6243603	46.3536464	56.1177553	349.264706	126.019417	87.4666667	63.2235085	57.7735125	126.213592	66.5153235	98.2159624	119.042437	24.3008679	31.0714286	35.0914962	56.6666667	14.4846293	31.0661765	57.7777778	49.3033226	57.3726542	23.6382323	48.2352941	75.3794266	50.9232264	51.588785	C06429	HMDB0002183	LMFA01030185	445580	-	-	-	ko01040
LIPID-N-0103	FFA(24:5)	FA	FFA	24	5	357.279355	358.28718	[M-H]-	C24H38O2	0.725206612	12.7362205	4.21699079	6.87312687	6.82612695	54.4117647	76.3106796	18.3111111	8.04986643	6.83301344	7.83171521	5.65266742	6.76056338	12.2959739	6.07521697	8.01785714	6.73842842	4.62222222	2.02531646	4.92647059	7.51690821	3.94426581	8.91867739	3.18602261	6.66666667	13.9291737	4.60641399	8.37383178	-	HMDB0006322	LMFA01030820	14505435	-	-	-	-
LIPID-N-0105	FFA(24:6)	FA	FFA	24	6	355.263705	356.27153	[M-H]-	C24H36O2	6.19834711	5.43307087	4.91299898	5.55444555	4.72861086	6.10294118	5.68932039	5.20888889	4.86197685	4.5681382	5.97626753	5.38024972	4.97652582	6.33297062	5.41947927	3.875	5.1022605	5.88888889	3.77938517	4.28308824	4.90821256	5.42336549	4.57551385	4.85097636	5.11764706	4.82293423	5.0728863	4.95327103	-	HMDB0002007	LMFA01030822	11792612	-	-	-	-
LIPID-N-0091	FFA(20:2)	FA	FFA	20	2	307.263705	308.27153	[M-H]-	C20H36O2	6.69421488	17.9330709	18.1576254	17.982018	28.150874	138.970588	36.5048544	54.9333333	26.1798753	21.3051823	31.4994606	25.8796822	27.6056338	56.5832427	33.7512054	29.1071429	22.3896663	23.3333333	8.67992767	17.1691176	19.5169082	18.86388	19.8391421	13.5868448	13.7254902	27.1500843	22.1574344	16.9906542	C16525	HMDB0005060	LMFA01030130	6439848	-	-	-	ko01040
LIPID-N-0099	FFA(22:4)	FA	FFA	22	4	331.263705	332.27153	[M-H]-	C22H36O2	6.81818182	55.3149606	27.6356192	26.973027	48.2060718	177.022059	458.252427	73.0666667	40.7836153	31.8618042	41.2081985	37.0034052	41.5023474	62.6768226	29.7010608	43.3928571	35.0914962	30.2222222	13.7432188	27.0220588	30.531401	20.1714898	40.2144772	20.7605344	33.5294118	45.3625632	26.8221574	28.0373832	C16527	HMDB0034295	LMFA01030177	5282938	-	-	-	ko01040,ko04216
LIPID-N-0098	FFA(20:4)	FA	FFA	20	4	303.232405	304.24023	[M-H]-	C20H32O2	17.9958678	100.787402	102.763562	111.688312	131.554738	259.191176	324.271845	122.844444	125.200356	120.153551	119.7411	100.567537	141.596244	131.01197	62.68081	91.4285714	80.3013994	90.2222222	30.7414105	90.0735294	117.294686	75.0267953	127.971403	53.6485098	137.843137	160.708263	90.5733722	111.775701	C00219	HMDB0001043	LMFA01030173	5282840	-	-	-	ko00590,ko00591,ko01040,ko01100,ko04216,ko04217,ko04270,ko04611,ko04664,ko04666,ko04723,ko04726,ko04730,ko04750,ko04912,ko04913,ko04921,ko04923,ko04925,ko05140,ko05146
LIPID-N-0096	FFA(22:3)	FA	FFA	22	3	333.279355	334.28718	[M-H]-	C22H38O2	2.62396694	8.7992126	2.86591607	6.81318681	37.1665133	64.1544118	44.4660194	19.2	9.49243099	8.59884837	8.17691478	7.28717367	7.62441315	15.9956474	53.4233365	26.9642857	12.6803014	5.11111111	5.29837251	5	5.37198068	4.28724544	8.23949955	4.37821172	7.23529412	23.4401349	5.85034014	6.05607477	-	HMDB0002823	LMFA01030161	5312557	-	-	-	-
LIPID-N-0095	FFA(20:3)	FA	FFA	20	3	305.248055	306.25588	[M-H]-	C20H34O2	0.696280992	2.4015748	3.64380757	2.91708292	10.7635695	34.7426471	4.54368932	6.16888889	4.36331256	3.10940499	5.22114347	4.33598184	6.00938967	6.07181719	13.0761813	7.16071429	3.05705059	2.66666667	1.11754069	1.89338235	1.80096618	1.48981779	2.96693476	1.18191161	1.98039216	7.1163575	4.50923226	2.18691589	C03242	HMDB0002925	LMFA01030157	5280581	-	-	-	ko00591,ko01040,ko01100
LIPID-N-0094	FFA(18:3)	FA	FFA	18	3	277.216755	278.22458	[M-H]-	C18H30O2	1.64049587	5.96456693	11.0337769	6.57342657	6.32934683	227.941176	5.14563107	42.6666667	11.8967053	8.21497121	22.2222222	10.9875142	17.4647887	43.0903156	2.97010608	3.75	3.4876211	8.77777778	1.1880651	5.29411765	7.47826087	7.63129689	5.84450402	2.7954779	2.74509804	10.5733558	12.866861	4.54205607	C08364	HMDB0030963	LMFA01030140	12309425	-	-	-	-
LIPID-N-0093	FFA(24:2)	FA	FFA	24	2	363.326305	364.33413	[M-H]-	C24H44O2	0.150206612	2.87401575	0.210849539	1.37862138	1.49034039	7.37132353	10.0970874	2.98666667	1.39804096	1.11900192	0.677454153	0.883087401	0.428169014	1.25571273	3.780135	2.80357143	0.966630786	0.884444444	0.57323689	0.305147059	0.869565217	0.715969989	2.43074173	0.238437821	1.76470588	3.91231029	0.517006803	1.44859813	-	-	LMFA01030901	52921853	-	-	-	-
LIPID-N-0092	FFA(22:2)	FA	FFA	22	2	335.295005	336.30283	[M-H]-	C22H40O2	0.402892562	1.89566929	0.773797339	1.06093906	3.75344986	12.5183824	8.67961165	3.46666667	1.46393589	1.4049904	1.29881338	0.928490352	1.25446009	2.98150163	6.38379942	3.21428571	1.81485468	1.19111111	0.869801085	0.665441176	0.917874396	0.831725616	1.63360143	0.544707091	1.63333333	2.69814503	0.888241011	1.42616822	C14813	HMDB0004693	LMFA01030131	11954058	-	-	-	ko00590,ko01100
LIPID-N-0085	FFA(19:1)	FA	FFA	19	1	295.263705	296.27153	[M-H]-	C19H36O2	0.712809917	2.32283465	3.23439099	3.65634366	3.44066237	71.5073529	4.58252427	18.1333333	6.7141585	4.47216891	7.52966559	5.03972758	5.01408451	17.9325354	2.41080039	5.17857143	4.60710441	7.51111111	1.42314647	3.89705882	4.56038647	4.99464094	4.18230563	4.06988695	2.84313725	4.51939292	5.22837707	4.09345794	-	-	LMFA01030857	52921828	-	-	-	-
LIPID-N-0090	FFA(18:2)	FA	FFA	18	2	279.232405	280.24023	[M-H]-	C18H32O2	81.1983471	183.070866	264.073695	247.752248	228.150874	919.117647	201.941748	469.333333	317.008014	264.87524	379.719525	333.711691	328.638498	515.77802	138.862102	214.285714	247.578041	357.777778	98.915009	264.705882	285.990338	300.107181	228.775693	232.271326	164.117647	301.854975	303.206997	218.691589	C01595	HMDB0000673	LMFA01030110	5283141	-	-	-	ko00591,ko01040,ko01100
LIPID-N-0089	FFA(16:2)	FA	FFA	16	2	251.201105	252.20893	[M-H]-	C16H28O2	1.02479339	2.71653543	2.35414534	1.54645355	1.93192272	73.8970588	2.01941748	8.26666667	2.20837044	2.49520154	7.33549083	2.40635641	4.41314554	7.1164309	0.788813886	1.2375	1.50914962	2.84444444	0.889692586	1.65257353	2.47342995	3.57984995	1.62109026	1.05241521	1.7254902	4.90725126	5.11175899	1.22990654	-	-	LMFA01030275	5312427	-	-	-	-
LIPID-N-0088	FFA(24:1)	FA	FFA	24	1	365.341955	366.34978	[M-H]-	C24H46O2	1.21487603	3.68110236	2.43602866	3.11688312	6.05335787	65.0735294	22.1359223	13.1022222	5.62778272	4.68330134	4.57389428	3.58683314	3.39906103	15.0163221	4.87945998	7.30357143	6.02798708	7.17777778	2.96564195	4.57720588	4.32850242	5.2733119	6.05898123	3.76156218	4.29411765	6.99831366	5.13119534	5.98130841	C08323	HMDB0006059	LMFA01030092	5280877	-	-	-	ko01040
LIPID-N-0100	FFA(24:4)	FA	FFA	24	4	359.295005	360.30283	[M-H]-	C24H40O2	20.8677686	22.6377953	13.2446264	13.3666334	14.6642134	14.6691176	95.9223301	14.4888889	13.3926981	14.2994242	14.433657	14.5289444	11.4366197	15.7562568	14.2140791	18.2142857	16.4047363	14.0666667	16.5099458	14.2463235	18.2415459	17.1489818	16.282395	15.2106886	18.8039216	16.6273187	18.2701652	23.364486	-	-	LMFA01030805	6440264	-	-	-	-
LIPID-N-0084	FFA(18:1)	FA	FFA	18	1	281.248055	282.25588	[M-H]-	C18H34O2	92.9752066	228.346457	368.474923	333.666334	331.186753	1102.94118	320.38835	695.111111	466.607302	374.28023	567.421791	465.38025	446.948357	774.755169	231.436837	346.428571	372.443488	537.777778	116.274864	367.647059	394.202899	428.724544	323.503128	287.769784	203.921569	406.408094	447.035957	314.018692	C00712	HMDB0000207	LMFA01030061	445639	-	-	-	ko00061,ko01040
LIPID-N-0074	FFA(17:0)	FA	FFA	17	0	269.248055	270.25588	[M-H]-	C17H34O2	5.47520661	8.66141732	10.6038895	10.5894106	8.94204232	150.735294	15.1262136	36.8	15.0133571	11.4587332	15.1240561	12.1679909	14.4600939	31.773667	4.86017358	7.39285714	9.88159311	12.1555556	4.48462929	9.92647059	11.1497585	12.6045016	8.95442359	11.3874615	7.76470588	11.6694772	11.0981535	9.06542056	-	HMDB0002259	LMFA01010017	10465	-	-	-	-
LIPID-N-0082	FFA(16:1)	FA	FFA	16	1	253.216755	254.22458	[M-H]-	C16H30O2	2.45867769	10.2952756	21.9037871	12.1078921	12.1987121	129.779412	9.55339806	53.8666667	22.7960819	13.646833	47.2491909	21.5664018	25.5399061	50.2720348	8.60173578	10.3214286	7.79332616	29.1111111	2.94755877	9.46691176	15.4589372	14.4051447	10.5630027	5.05652621	6.07843137	19.5615514	32.2643343	10.2056075	C08362	HMDB0003229	LMFA01030054	445638	-	-	-	ko00061,ko01100
LIPID-N-0695	FFA(19:0)	FA	FFA	19	0	297.279355	298.28718	[M-H]-	C19H38O2	0.475206612	0.700787402	1.1258956	1.27072927	0.864765409	16.4522059	2.21359223	3.52	1.83437222	1.29558541	1.49514563	1.58683314	1.70516432	4.63547334	0.676952748	2.10714286	0.766415501	1.78444444	0.578661844	1.05514706	1.15942029	1.33762058	1.19213584	1.68756423	0.741176471	1.77065767	1.31000972	1.25233645	-	HMDB0000772	LMFA01010019	12591	-	-	-	-
LIPID-N-0696	FFA(23:0)	FA	FFA	23	0	353.341955	354.34978	[M-H]-	C23H46O2	0.714876033	0.474409449	0.345957011	0.537462537	0.526218951	22.2426471	1.6038835	2.32888889	0.715939448	0.49328215	0.787486516	0.358683314	0.587793427	1.87159956	0.489874638	0.655357143	0.691065662	0.722222222	0.198915009	0.507352941	0.457971014	0.587352626	0.505808758	0.460431655	0.298039216	0.516020236	0.656948494	0.605607477	-	-	LMFA01010023	17085	-	-	-	-
LIPID-N-0700	FFA(28:0)	FA	FFA	28	0	423.420205	424.42803	[M-H]-	C28H56O2	3.03719008	1.44291339	1.23234391	1.41458541	1.54553818	24.6323529	1.41359223	3.50222222	1.35529831	1.50287908	1.4390507	1.51191827	1.69201878	3.89553863	1.60462874	1.82142857	1.85360603	2.24444444	2.26039783	1.63235294	1.74879227	2.13504823	2.07327971	1.92394656	1.83333333	1.54131535	2.02137998	1.52523364	-	HMDB0002348	LMFA01010028	10470	-	-	-	-
LIPID-N-0702	FFA(30:0)	FA	FFA	30	0	451.451505	452.45933	[M-H]-	C30H60O2	0.900826446	0.401574803	0.499488229	0.477522478	0.53173873	3.84191176	0.417475728	1.05066667	0.573463936	0.380038388	0.737864078	0.542565267	0.508920188	1.14254625	0.403085824	0.557142857	0.400430571	0.988888889	0.513562387	0.373161765	0.50821256	0.625937835	0.484361037	0.454265159	0.498039216	0.593591906	0.689990282	0.396261682	-	HMDB0030925	LMFA01010030	10471	-	-	-	-
LIPID-N-0711	FFA(26:1)	FA	FFA	26	1	393.373255	394.38108	[M-H]-	C26H50O2	0.83677686	0.988188976	0.888433982	0.825174825	1.19963201	57.9044118	3.16504854	5.65333333	1.72217275	1.19193858	1.37864078	1.09421112	1.10422535	6.07181719	1.38862102	3.64285714	2.36813778	2.84444444	0.990958409	1.54411765	1.20386473	1.92711683	1.8945487	1.42446043	1.53529412	1.73693086	2.09912536	2.05607477	-	-	LMFA01030873	14215561	-	-	-	-
LIPID-N-0713	FFA(30:1)	FA	FFA	30	1	449.435855	450.44368	[M-H]-	C30H58O2	1.25413223	0.647637795	0.769703173	1.49050949	1.15915363	63.9705882	1.32815534	5.77777778	1.65805877	1.49136276	1.24703344	1.36435868	1.19624413	6.28944505	1.03182257	4.03571429	3.12163617	3.57777778	2.44122966	1.39338235	1.50338164	1.79421222	2.44861483	2.03288798	1.64705882	1.52445194	1.92031098	2.09345794	-	-	LMFA01030875	21774059	-	-	-	-
LIPID-N-0714	FFA(32:1)	FA	FFA	32	1	477.467155	478.47498	[M-H]-	C32H62O2	0.948347107	0.671259843	0.675537359	0.893106893	0.772769089	11.2867647	1.08349515	2.43555556	0.943900267	1.15930902	0.925566343	0.976163451	0.732394366	2.80739935	0.534233365	2.64285714	1.41442411	2.4	1.86256781	0.766544118	1.04927536	1.32904609	1.36014298	1.02569373	1.25098039	1.2529511	1.1797862	1.16448598	-	-	LMFA01030098	5282778	-	-	-	-
LIPID-N-0715	FFA(34:1)	FA	FFA	34	1	505.498455	506.50628	[M-H]-	C34H66O2	0.41322314	0.226377953	0.360286592	0.237762238	0.222631095	1.37683824	0.355339806	0.711111111	0.274265361	0.447216891	0.278317152	0.479001135	0.328638498	0.574537541	0.0991321119	0.7875	0.260495156	0.615555556	0.57323689	0.182536765	0.249275362	0.40943194	0.530831099	0.221993834	0.68627451	0.522765599	0.423712342	0.177757009	-	-	LMFA01031111	92033288	-	-	-	-
LIPID-N-0718	FFA(17:2)	FA	FFA	17	2	265.216755	266.22458	[M-H]-	C17H30O2	19.3181818	16.6929134	17.9119754	16.5434565	16.1177553	10.6433824	16.407767	13.3688889	14.1941229	16.9865643	17.0658037	18.61521	15.4553991	16.2568009	16.412729	15.9642857	18.4930032	17.6888889	16.7088608	15.9742647	16.4251208	19.0782422	16.2109026	17.6567318	18.2941176	14.6205734	16.8707483	15.8878505	-	-	LMFA01030483	5312622	-	-	-	-
LIPID-N-0719	FFA(19:2)	FA	FFA	19	2	293.248055	294.25588	[M-H]-	C19H34O2	3.34710744	3.64173228	4.42169908	4.15584416	4.01103956	2.09558824	4.21359223	3.80444444	4.43455031	3.91554702	4.70334412	4.6538025	3.96244131	4.94015234	4.03085824	3.69642857	4.30570506	5.37777778	2.6039783	3.65808824	3.92270531	4.71596999	3.6818588	5.01541624	3.60784314	3.77740304	4.80077745	3.98130841	-	-	LMFA01030899	52921851	-	-	-	-
LIPID-N-0726	FFA(32:6)	FA	FFA	32	6	467.388905	468.39673	[M-H]-	C32H52O2	4.87603306	2.69685039	5.2814739	3.57642358	5.35418583	16.4889706	7.32038835	5.93777778	5.27159394	4.12667946	5.37216828	5.584563	5.05164319	5.54951034	1.35583414	1.74285714	11.1948332	6.95555556	3.90596745	12.7941176	8	6.83815648	3.32439678	8.83864337	3.58823529	2.42833052	7.05539359	6.11214953	-	-	LMFA01030841	52921816	-	-	-	-
LIPID-N-0083	FFA(17:1)	FA	FFA	17	1	267.232405	268.24023	[M-H]-	C17H32O2	1.97107438	7.22440945	11.6888434	8.79120879	8.22447102	139.889706	9.68932039	46.5777778	15.9750668	10.8829175	25.6742179	13.2349603	17.2394366	42.6550598	5.76663452	7.82142857	8.35306781	13.5111111	1.91681736	8.65808824	10.6280193	11.2540193	7.52457551	6.08427544	4.88235294	11.7369309	17.3566569	6.54205607	C16536	HMDB0030997	LMFA01030059	192796	-	-	-	-
LIPID-N-0727	FFA(34:6)	FA	FFA	34	6	495.420205	496.42803	[M-H]-	C34H56O2	2.7892562	1.37401575	2.5383828	1.86613387	3.09107636	7.55514706	3.82524272	2.15111111	2.24398931	2.36084453	2.89104639	2.36095346	2.64788732	2.85092492	1.66441659	0.919642857	5.08073197	4.22222222	2.31464738	5.97426471	4.32850242	3.53697749	1.65683646	5.2004111	2.45098039	1.153457	3.01263362	2.6728972	-	-	LMFA01030842	52921817	-	-	-	-
LIPID-N-0069	FFA(12:0)	FA	FFA	12	0	199.169805	200.17763	[M-H]-	C12H24O2	0.964876033	1.12007874	1.30194473	0.623376623	1.1775529	7.92279412	1.21553398	3.43111111	1.40160285	1.30710173	2.41639698	1.86606129	1.74835681	3.74319913	1.12054002	0.9375	0.794402583	1.70888889	1.11934901	0.720588235	1.03188406	1.33762058	1.16175156	0.585817061	0.51372549	1.51770658	1.64237123	0.86728972	C02679	HMDB0000638	LMFA01010012	3893	-	-	-	ko00061,ko01100
LIPID-N-0071	FFA(14:0)	FA	FFA	14	0	227.201105	228.20893	[M-H]-	C14H28O2	12.2727273	18.484252	25.5885363	18.8011988	18.399264	330.882353	18.6407767	97.6	28.4951024	21.3051823	53.7216828	29.738933	33.9906103	91.6213275	16.2584378	15.6964286	14.876211	39.7777778	9.02350814	16.0661765	24.1545894	26.3665595	17.5871314	12.6002055	13.0392157	36.0876897	36.1516035	18.5420561	C06424	HMDB0000806	LMFA01010014	11005	-	-	-	ko00061,ko01100
LIPID-N-0072	FFA(15:0)	FA	FFA	15	0	241.216755	242.22458	[M-H]-	C15H30O2	14.2975207	14.015748	13.8996929	13.966034	10.9475621	136.580882	13.9223301	32.3555556	16.064114	14.4337812	23.5167206	15.84563	16.4131455	31.5560392	10.6653809	9.375	12.6587729	14.6	8.44484629	11.5441176	13.3140097	16.3558414	12.5290438	12.1685509	10.5686275	14.6037099	16.7541302	11.7196262	C16537	HMDB0000826	LMFA01010015	13849	-	-	-	-
LIPID-N-0073	FFA(16:0)	FA	FFA	16	0	255.232405	256.24023	[M-H]-	C16H32O2	102.272727	130.11811	162.538383	154.445554	147.01012	536.764706	121.941748	256	179.875334	141.074856	230.852211	187.968218	181.032864	285.092492	124.975892	124.107143	143.810549	246.666667	86.6184448	148.529412	163.285024	192.282958	139.946381	142.034943	141.372549	175.379427	198.250729	167.663551	C00249	HMDB0000220	LMFA01010001	985	-	-	-	ko00061,ko00062,ko00071,ko01040,ko01100,ko01212
LIPID-N-0087	FFA(22:1)	FA	FFA	22	1	337.310655	338.31848	[M-H]-	C22H42O2	2.16942149	2.97244094	2.64073695	4.07592408	6.77092916	81.4338235	18.3495146	14.0088889	5.14692787	3.72360845	5.54476807	3.22360953	3.90610329	16.0609358	7.03953713	10.1428571	5.12378902	6.71111111	3.65280289	4.00735294	4.38647343	5.63772776	6.66666667	4.46043165	4.41176471	7.60539629	5.34499514	5.28971963	C08316	HMDB0002068	LMFA01030088	5281116	-	-	-	ko01040
LIPID-N-0075	FFA(18:0)	FA	FFA	18	0	283.263705	284.27153	[M-H]-	C18H36O2	65.2892562	109.251969	123.234391	146.053946	137.442502	446.691176	182.718447	213.333333	161.887801	126.103647	163.754045	144.15437	154.929577	230.685528	112.054002	102.5	127.664155	219.333333	64.1952984	138.970588	138.550725	156.698821	126.541555	134.635149	137.058824	158.347386	135.082604	150.46729	C01530	HMDB0000827	LMFA01010018	5281	-	-	-	ko00061,ko01040,ko01100
LIPID-N-0076	FFA(20:0)	FA	FFA	20	0	311.295005	312.30283	[M-H]-	C20H40O2	3.78099174	3.6023622	4.83111566	5.85414585	6.10855566	109.558824	12.9514563	17.3511111	7.88958148	5.14395393	7.55124056	5.92508513	5.72769953	20.3917301	6.09450338	9.35714286	7.42734123	12.8	4.48462929	5.55147059	6.62801932	9.02465166	7.2207328	6.51593011	5.49019608	8.29679595	7.46355685	7.14018692	C06425	HMDB0002212	LMFA01010020	10467	-	-	-	ko01040
LIPID-N-0078	FFA(22:0)	FA	FFA	22	0	339.326305	340.33413	[M-H]-	C22H44O2	4.81404959	4.03543307	4.72876151	4.03596404	4.25022999	22.2426471	10.6601942	6.95111111	4.6126447	4.52975048	5.39374326	4.97162316	3.83098592	6.85527748	5.09161041	4.83928571	6.43702906	6.24444444	4.73779385	5.29411765	5.87439614	5.23043944	4.87935657	6.10483042	3.88235294	4.97470489	5.30612245	5.04672897	C08281	HMDB0000944	LMFA01010022	8215	-	-	-	ko01040
LIPID-N-0079	FFA(24:0)	FA	FFA	24	0	367.357605	368.36543	[M-H]-	C24H48O2	2.72727273	1.98818898	1.83828045	1.9040959	1.74057038	49.2647059	7.41747573	6.50666667	1.85218166	1.69865643	2.08845739	1.35754824	1.70704225	5.70184984	2.43008679	2.32142857	1.47255113	2.51111111	1.66003617	1.28492647	1.95169082	2.16505895	2.64521895	1.78006166	1.98039216	2.05733558	1.76287658	1.92523364	C08320	HMDB0002003	LMFA01010024	11197	-	-	-	ko01040
LIPID-N-0080	FFA(14:1)	FA	FFA	14	1	225.185455	226.19328	[M-H]-	C14H26O2	1.05785124	0.501968504	1.39611054	N/A	0.577736891	16.1029412	0.718446602	3.14666667	1.28940338	0.909788868	3.14994606	1.32803632	1.38028169	3.0250272	N/A	0.335714286	0.404736276	1.93777778	N/A	0.5	0.991304348	0.86602358	0.7256479	N/A	N/A	1.27655987	2.23517979	0.568224299	C08322	HMDB0002000	LMFA01030047	5281119	-	-	-	-
LIPID-N-0081	FFA(15:1)	FA	FFA	15	1	239.201105	240.20893	[M-H]-	C15H28O2	1.04132231	0.291338583	0.925281474	0.365634366	0.590616375	17.8676471	0.376699029	2.96888889	0.89047195	0.715930902	2.03883495	0.75368899	1.24694836	3.65614799	N/A	0.280357143	0.434876211	0.768888889	N/A	0.391544118	0.861835749	0.775991426	0.5487042	N/A	N/A	1.10455312	1.62487852	0.495327103	-	-	LMFA01030855	14513438	-	-	-	-
LIPID-N-0067	FFA(10:0)	FA	FFA	10	0	171.138505	172.14633	[M-H]-	C10H20O2	17.5619835	14.5669291	30.296827	15.7642358	13.0818767	14.8897059	15.2038835	17.4755556	16.064114	17.1976967	29.5577131	24.9716232	20.2816901	20.1958651	20.0578592	11.1071429	18.1700753	17.7777778	18.2640145	11.7279412	13.3140097	18.2851018	15.3887399	23.0215827	15.372549	16.306914	17.0262391	13.7757009	C01571	HMDB0000511	LMFA01010010	2969	-	-	-	ko00061,ko01100
LIPID-N-0086	FFA(20:1)	FA	FFA	20	1	309.279355	310.28718	[M-H]-	C20H38O2	6.03305785	12.6181102	17.5230297	20.979021	27.2309108	246.323529	32.2330097	77.5111111	32.0569902	24.3761996	37.1089536	24.5175936	26.1032864	81.6104461	27.0009643	42.8571429	29.4940797	41.5555556	11.9349005	25.1838235	28.5990338	33.6548767	28.7756926	24.8715313	16.745098	31.0286678	32.4586978	28.7850467	C16526	HMDB0002231	LMFA01030082	5282768	-	-	-	ko01040
LIPID-P-0305	HexCer(d18:1/22:1)	SP	HexCer	40	2	782.651025	781.643169	[M+H]+	C46H87NO8	N/A	73.2283465	N/A	N/A	N/A	5.77205882	30.9514563	3.18933333	6.87444346	N/A	N/A	N/A	N/A	22.3721436	10.4532305	14.4285714	3.1474704	N/A	N/A	N/A	N/A	N/A	3.06702413	N/A	N/A	3.11973019	N/A	N/A	C01190	-	-	-	-	-	-	ko00600,ko01100
LIPID-P-0306	HexCer(d18:1/24:1)	SP	HexCer	42	2	810.682325	809.674469	[M+H]+	C48H91NO8	0.842975207	211.811024	3.17297851	9.15084915	2.97332107	3.61029412	74.5631068	9.45777778	9.68833482	5.10556622	8.19848975	5.8569807	N/A	38.5636561	25.2266152	29	5.25296017	2.58666667	6.18444846	1.86764706	4.63768116	4.93033226	9.90169794	0.456320658	4.74509804	5.73355818	N/A	N/A	C01190	HMDB0004975	LMSP0501AA08	20057357	-	-	-	ko00600,ko01100
LIPID-P-0332	SHexCer(d18:1:/16:0)	SP	HexCer	34	1	780.8	779.521734	[M+H]+	C40H77NO11S	6.57024793	30.4724409	11.9140225	15.2247752	19.5768169	36.7647059	96.6990291	33.0666667	13.9269813	21.9961612	6.94714132	20.8853575	9.16431925	16.8443961	31.8997107	30.8214286	14.2518837	9.11111111	34.6112116	4.52205882	17.8164251	14.9196141	26.201966	4.23432682	20.4313725	26.5767285	7.07482993	23.9252336	C06125	HMDB0012313	LMSP06020002	24779578	-	-	-	ko00600,ko01100
LIPID-P-0334	SHexCer(d18:1:/24:0)	SP	HexCer	42	1	892.8	891.646934	[M+H]+	C48H93NO11S	39.6694215	2.40551181	27.5946776	41.958042	69.549218	142.279412	6.01941748	25.2444444	36.6874443	16.8138196	13.3764833	32.3269012	33.4647887	37.5190424	8.1002893	40.7142857	56.4047363	60	59.6745027	21.8382353	19.2850242	22.4651661	25.6300268	62.4871531	19.8039216	13.2546374	20.9912536	26.6542056	C06125	-	-	-	-	-	-	ko00600,ko01100
LIPID-P-0335	SHexCer(d18:1:/24:1(OH))	SP	HexCer	42	2	906.8	905.626199	[M+H]+	C48H91NO12S	66.9421488	3.17716535	108.085977	45.5544456	47.4701012	18.125	12.5048544	33.6711111	48.4416741	52.975048	39.7842503	69.4665153	69.1079812	78.781284	8.60173578	19.5357143	24.9300323	42.4	39.4213382	30.9926471	56.0386473	84.4587353	43.9678284	48.9208633	22.9803922	25.4300169	43.148688	39.6261682	C06125	-	-	-	-	-	-	ko00600,ko01100
LIPID-N-0968	LNAPE(20:4/N-18:2)	GP	LNAPE	38	6	762.507381	763.515206	[M-H]-	C43H74NO8P	1.22727273	0.964566929	0.407369498	0.737262737	0.382704692	0.65625	0.994174757	0.698666667	0.655387355	0.80806142	0.414239482	0.696935301	0.523943662	1.390642	2.37222758	2.28571429	0.609257266	0.851111111	1.3164557	0.551470588	0.693719807	0.58306538	0.999106345	0.495375128	1.27254902	1.01349073	0.629737609	0.955140187	-	-	-	-	-	-	-	-
LIPID-N-0972	LNAPE(22:5/N-20:2)	GP	LNAPE	42	7	816.554331	817.562156	[M-H]-	C47H80NO8P	0.946280992	1.94685039	0.593654043	2.0979021	1.10395584	0.53125	0.965048544	1.552	1.41406946	1.56046065	1.00755124	1.4892168	0.811267606	1.43634385	2.5265188	1.56428571	1.61033369	1.19111111	1.32368897	0.726102941	1.99033816	1.51982851	1.8230563	0.832476876	2.8627451	2.04047218	1.76870748	1.75327103	-	-	-	-	-	-	-	-
LIPID-N-0970	LNAPE(22:4/N-18:2)	GP	LNAPE	40	6	790.538681	791.546506	[M-H]-	C45H78NO8P	0.195454545	0.919291339	0.0156397134	0.217782218	0.163937443	0.0290441176	1.10291262	0.236444444	0.185218166	0.230326296	0.0841423948	0.290578888	0.0572769953	0.278563656	0.742526519	0.782142857	0.258342304	0.139777778	0.453887884	0.0818014706	0.0697584541	0.0193783494	0.328865058	0.109558068	0.47254902	0.261382799	0.0894071914	0.302803738	-	-	-	-	-	-	-	-
LIPID-N-0965	LNAPE(18:2/N-18:2)	GP	LNAPE	36	4	738.507381	739.515206	[M-H]-	C41H74NO8P	7.16942149	1.09448819	1.03377687	2.7972028	1.32290708	0.716911765	1.0368932	1.29244444	1.81656278	1.87140115	0.878101402	1.92054484	1.43849765	3.89553863	4.87945998	4.60714286	2.38966631	3.91111111	5.3164557	1.59375	1.71207729	1.42336549	1.94816801	4.89208633	3.01960784	1.80438449	2.62390671	2.57943925	-	-	-	-	-	-	-	-
LIPID-N-0964	LNAPE(18:1/N-18:2)	GP	LNAPE	36	3	740.523031	741.530856	[M-H]-	C41H76NO8P	36.5702479	8.2480315	4.36028659	16.1838162	8.31646734	4.11764706	10.7184466	6.91555556	9.29652716	10.0191939	3.6030205	8.30874007	7.96244131	21.7627856	44.7444552	38.5714286	13.6921421	22.8888889	35.0813743	7.68382353	9.10144928	6.64523044	14.6023235	15.8067831	17.8627451	11.5008432	12.0310982	15.3271028	-	-	-	-	-	-	-	-
LIPID-N-0963	LNAPE(22:1/N-18:1)	GP	LNAPE	40	2	798.601281	799.609106	[M-H]-	C45H86NO8P	0.0446280992	0.159645669	0.027430911	0.0803196803	0.0908923643	0.0143933824	0.229126214	0.0705777778	0.0637577916	0.0666026871	0.0254584682	0.0424517594	0.0324882629	0.0459194777	1.56219865	0.464285714	0.103336921	0.0444444444	0.127305606	0.0398897059	0.0651207729	0.0240085745	0.140303843	0.0324768756	0.135294118	0.156661046	0.0365403304	0.0725233645	-	-	-	-	-	-	-	-
LIPID-N-0958	LNAPE(16:1/N-16:0)	GP	LNAPE	32	1	688.491731	689.499556	[M-H]-	C37H72NO8P	0.72107438	1.31102362	0.679631525	1.29470529	0.872125115	0.457720588	1.1961165	0.805333333	0.781834372	0.729366603	0.906148867	1.30760499	0.636619718	1.76060936	10.24108	5.83928571	0.620021529	1.17111111	1.05244123	0.235294118	0.570048309	0.381564845	0.884718499	0.144295992	1.2745098	1.8381113	0.86686103	0.854205607	-	-	-	-	-	-	-	-
LIPID-N-0975	LNAPE(22:6/N-18:2)	GP	LNAPE	40	8	786.507381	787.515206	[M-H]-	C45H74NO8P	0.0884297521	0.0891732283	0.076765609	0.153846154	0.0783808648	0.0534926471	0.0382524272	0.0773333333	0.078539626	0.0836852207	0.139805825	0.183427923	0.0910798122	0.339499456	0.0829315333	0.11875	0.0409041981	0.112	0.149909584	0.0922794118	0.102415459	0.0718113612	0.153172475	0.0425488181	0.109019608	0.130354132	0.086686103	0.107663551	-	-	-	-	-	-	-	-
LIPID-N-0957	LNAPE(16:0/N-16:0)	GP	LNAPE	32	0	690.507381	691.515206	[M-H]-	C37H74NO8P	0.904958678	6.65354331	0.962128966	2.27772228	2.96228151	3.05147059	2.97087379	1.95555556	1.650935	1.87715931	1.1218986	1.81157775	0.647887324	1.21436344	27.5795564	12.5535714	2.60495156	1.12222222	2.85714286	0.455882353	1.67729469	1.16613076	3.00268097	0.396711202	2.74509804	4.68802698	1.30612245	1.69719626	-	-	-	-	-	-	-	-
LIPID-N-0959	LNAPE(16:0/N-18:1)	GP	LNAPE	34	1	716.523031	717.530856	[M-H]-	C39H76NO8P	7.02479339	11.9685039	3.19344933	9.89010989	9.40202392	13.5845588	16.9514563	9.40444444	5.7524488	6.83301344	4.4012945	8.80817253	4.33802817	19.6517954	94.6962392	46.0714286	9.30032293	8.66666667	14.3037975	2.53676471	5.39130435	3.70846731	10.0983021	3.49434738	10.0980392	11.5177066	5.88921283	8.5046729	-	-	-	-	-	-	-	-
LIPID-N-0976	LNAPE(20:4/N-22:4)	GP	LNAPE	42	8	814.538681	815.546506	[M-H]-	C47H78NO8P	0.940082645	1.3976378	0.36642784	0.707292707	0.533578657	0.786764706	2.09708738	0.821333333	0.63935886	0.610364683	0.274002157	0.724177072	0.428169014	0.685527748	1.26133076	0.941071429	0.467168999	0.446666667	0.924050633	0.305147059	0.711111111	0.342979636	1.06702413	0.217882837	0.898039216	0.645868465	0.445092323	0.368224299	-	-	-	-	-	-	-	-
LIPID-N-0615	LPA(16:0)	GP	LPA	16	0	409.235515	410.24334	[M-H]-	C19H39O7P	2.43801653	0.361712598	0.459570113	0.354145854	0.247930083	0.297334559	0.548543689	0.223555556	0.294746215	0.222648752	0.293419633	1.05561862	0.202347418	0.870511425	0.223722276	0.395089286	1.45317546	0.191111111	0.655515371	0.200827206	0.657004831	0.129689175	0.224754245	0.209146968	0.196078431	0.150505902	0.365403304	0.243925234	C00681	HMDB0007849	LMGP10050042	56960317	-	53478599	-	ko00561,ko00564,ko01100,ko04072,ko04080,ko04540,ko04810,ko04975,ko04977,ko05200
LIPID-N-0616	LPA(18:0)	GP	LPA	18	0	437.266815	438.27464	[M-H]-	C21H43O7P	0.0221590909	0.0826771654	0.0706243603	0.14035964	0.119595216	1.93474265	0.172815534	0.164444444	0.128673197	0.127639155	0.0620280475	0.0834279228	0.136150235	0.145266594	0.0506268081	0.115178571	0.112486545	0.0816666667	0.0181283906	0.170955882	0.449275362	0.0525723473	0.0866845398	0.104316547	0.156862745	0.110876897	0.0996112731	0.175700935	C00681	HMDB0007850	LMGP10050043	76041074	-	-	-	ko00561,ko00564,ko01100,ko04072,ko04080,ko04540,ko04810,ko04975,ko04977,ko05200
LIPID-N-0655	LPA(16:3)	GP	LPA	16	3	403.235517	404.196392	[M-H]-	C19H33O7P	0.00655991736	0.00625	0.00196008188	0.0043006993	0.00262649494	0.0165900735	0.00655339806	0.00348444444	0.00426090828	0.00277351248	0.00384573894	0.00511918275	0.00353521127	0.00319368879	0.00359691418	0.00399107143	0.00349838536	0.00244444444	0.00244122966	0.00252297794	0.0133333333	0.00292604502	0.00315460232	0.00201952724	0.00344117647	0.00284569983	0.00354227405	0.00276168224	C00681	-	-	-	-	-	-	ko00561,ko00564,ko01100,ko04072,ko04080,ko04540,ko04810,ko04975,ko04977,ko05200
LIPID-N-0659	LPA(22:5)	GP	LPA	22	5	483.235517	482.243343	[M-H]-	C25H39O7P	0.00419421488	0.013238189	0.00393039918	0.0188811189	0.0131094756	0.269761029	0.0597087379	0.0209333333	0.0100178094	0.0100287908	0.00641855448	0.0129398411	0.0102347418	0.0116974973	0.0132111861	0.0225892857	0.00904198062	0.00883333333	0.0027124774	0.00358455882	0.0223188406	0.00365487674	0.0121090259	0.00328365879	0.0131862745	0.0182124789	0.00947521866	0.00878504673	C00681	-	-	-	-	-	-	ko00561,ko00564,ko01100,ko04072,ko04080,ko04540,ko04810,ko04975,ko04977,ko05200
LIPID-N-0657	LPA(18:4)	GP	LPA	18	4	429.235517	430.212042	[M-H]-	C21H35O7P	0.00728305785	0.00674212598	0.00300921187	0.00574425574	0.00321067157	0.0246323529	0.00927184466	0.00493333333	0.00609973286	0.00400191939	0.0051995685	0.00601589103	0.00483568075	0.00414581066	0.00398264224	0.00401785714	0.00472012917	0.00380555556	0.00262206148	0.00324448529	0.0162318841	0.00305466238	0.00417783735	0.00368961973	0.00457843137	0.00383220911	0.0055393586	0.00514018692	C00681	-	LMGP10050024	52929758	-	-	-	ko00561,ko00564,ko01100,ko04072,ko04080,ko04540,ko04810,ko04975,ko04977,ko05200
LIPID-P-0369	LPC(17:1)	GP	LPC	17	1	508.33932	507.332491	[M+H]+	C25H50NO7P	0.0979338843	0.137204724	0.0300921187	0.113286713	0.0748850046	1.51654412	0.291262136	0.0986666667	0.0584149599	0.0932821497	0.044012945	0.0671963678	0.0353051643	0.196082699	0.279652845	0.3875	0.119913886	0.106	0.130922242	0.0133639706	0.0463768116	0.0709539121	0.141197498	0.0548818088	0.130196078	0.153962901	0.0942662779	0.0960747664	C04230	-	LMGP01050002	42607442	-	-	-	ko00564,ko05231
LIPID-P-0357	LPC(0:0/18:0)	GP	LPC	18	0	524.371617	523.363791	[M+H]+	C26H54NO7P	1.02892562	1.73031496	0.841351075	1.83016983	1.4425023	13.9338235	5.02912621	2.20444444	1.09349955	1.88291747	1.24487594	1.71169126	1.24882629	2.04570185	1.44455159	1.72321429	1.33476857	1.54	1.30922242	0.972426471	1.36038647	1.31404073	2.10902592	0.992805755	2.19607843	2.31028668	1.31584062	1.47476636	C04230	HMDB0011128	LMGP01050076	24779491	4421-58-3	-	-	ko00564,ko05231
LIPID-P-0356	LPC(17:0/0:0)	GP	LPC	17	0	510.35565	509.348141	[M+H]+	C25H52NO7P	1.00826446	2.30314961	0.818833163	2.15784216	1.39650414	36.9485294	8	2.68444444	1.12199466	2.16890595	1.24271845	1.54597049	1.12488263	2.06964091	1.67598843	2.14285714	2.01937567	1.50666667	1.71790235	0.875	1.4763285	1.25401929	2.48436104	1.50256937	2.88235294	2.64755481	1.19922255	1.59439252	C04230	HMDB0012108	LMGP01050024	24779463	50930-23-9	-	-	ko00564,ko05231
LIPID-P-0355	LPC(0:0/17:0)	GP	LPC	17	0	510.35565	509.348141	[M+H]+	C25H52NO7P	1.0661157	2.16535433	0.851586489	1.96803197	1.3449862	34.1911765	7.80582524	2.68444444	1.13089938	2.0537428	1.15210356	1.54143019	1.21690141	2.00217628	1.60462874	2.26785714	1.96340151	1.44888889	1.71066908	0.805147059	1.42995169	1.20685959	2.35924933	1.40390545	2.74509804	2.59696459	1.2303207	1.60560748	C04230	-	-	-	-	-	-	ko00564,ko05231
LIPID-P-0354	LPC(16:0/0:0)	GP	LPC	16	0	496.340317	495.332491	[M+H]+	C24H50NO7P	96.9008264	352.362205	48.1064483	130.26973	91.9963201	4742.64706	600	147.377778	57.1682992	197.696737	90.8306365	148.013621	74.1784038	258.977149	385.728062	501.785714	155.435953	163.777778	144.846293	50.1838235	92.5603865	86.3879957	184.09294	76.053443	341.176471	217.537943	92.1282799	116.261682	C04230	HMDB0010382	LMGP01050018	460602	-	-	-	ko00564,ko05231
LIPID-P-0353	LPC(0:0/16:0)	GP	LPC	16	0	496.340317	495.332491	[M+H]+	C24H50NO7P	96.0743802	346.456693	53.0194473	132.067932	88.1324747	4595.58824	615.533981	146.311111	61.7987533	197.696737	88.6731392	135.07378	74.1784038	256.800871	395.371263	514.285714	145.10226	153.777778	146.112116	50.1838235	96.0386473	85.1018221	180.51832	83.8643371	329.411765	214.165261	94.2662779	117.196262	C04230	-	LMGP01050074	-	-	-	-	ko00564,ko05231
LIPID-P-0352	LPC(15:0/0:0)	GP	LPC	15	0	482.32181	481.316841	[M+H]+	C23H48NO7P	0.353305785	1.25590551	0.180143296	0.589410589	0.345906164	24.8161765	2.34951456	0.844444444	0.258236866	0.54318618	0.36030205	0.510783201	0.291079812	0.768226333	0.794599807	0.778571429	0.56189451	0.357777778	0.694394213	0.118382353	0.322705314	0.308681672	0.834673816	0.312435766	0.949019608	0.846543002	0.36345967	0.364485981	C04230	HMDB0010381	LMGP01050016	24779458	-	-	-	ko00564,ko05231
LIPID-P-0351	LPC(0:0/15:0)	GP	LPC	15	0	482.32181	481.316841	[M+H]+	C23H48NO7P	0.332644628	1.37992126	0.189969294	0.541458541	0.318307268	24.8161765	2.38834951	0.791111111	0.247551202	0.522072937	0.340884574	0.469920545	0.285446009	0.74211099	0.738669238	0.839285714	0.555435953	0.353333333	0.688969259	0.147794118	0.30531401	0.293676313	0.802502234	0.298047276	0.982352941	0.806070826	0.351797862	0.377570093	C04230	-	-	-	-	-	-	ko00564,ko05231
LIPID-P-0358	LPC(18:0/0:0)	GP	LPC	18	0	524.371617	523.363791	[M+H]+	C26H54NO7P	1.00619835	1.80511811	0.927328557	1.88611389	1.47378105	13.4926471	4.87378641	2.18666667	1.21816563	1.99616123	1.33549083	1.71396141	1.23380282	2.07399347	1.35004822	1.82142857	1.41657696	1.60666667	1.38878843	0.996323529	1.38164251	1.3869239	2.05540661	1.09352518	2.29411765	2.39460371	1.38386783	1.54205607	C04230	HMDB0010384	LMGP01050026	497299	-	-	-	ko00564,ko05231
LIPID-P-0383	LPC(18:3)	GP	LPC	18	3	518.324667	517.316841	[M+H]+	C26H48NO7P	0.351239669	0.181692913	0.115864893	0.231768232	0.0827966881	6.39705882	1.45631068	0.295111111	0.100089047	0.22840691	0.1197411	0.311010216	0.230985915	0.550598477	0.298939248	0.666071429	0.234660926	0.435555556	0.444846293	0.102205882	0.117487923	0.261521972	0.310991957	0.187872559	0.425490196	0.306913997	0.351797862	0.153831776	C04230	HMDB0010388	LMGP01050038	24779469	-	-	-	ko00564,ko05231
LIPID-P-0350	LPC(14:0)	GP	LPC	14	0	468.309017	467.301191	[M+H]+	C22H46NO7P	0.141942149	0.801181102	0.0734902764	0.295704296	0.436062557	21.6911765	1.42524272	0.376888889	0.136242208	0.176583493	0.173894283	0.242905789	0.11399061	0.376496192	4.10800386	2.21428571	0.486544672	0.222222222	0.42676311	0.05	0.150144928	0.130332262	0.448614835	0.0491264132	0.439215686	0.92074199	0.165986395	0.205607477	C04230	HMDB0010379	LMGP01050012	460604	20559-16-4	-	-	ko00564,ko05231
LIPID-P-0386	LPC(20:4)	GP	LPC	20	4	544.340317	543.332491	[M+H]+	C28H50NO7P	0.125413223	0.328740157	0.101330604	0.136063936	0.0908923643	15.3125	4.75728155	0.1776	0.0682101514	0.122264875	0.0919093851	0.169807037	0.128075117	0.265505985	0.441658631	0.698214286	0.180193757	0.154444444	0.401446655	0.0610294118	0.138937198	0.168917471	0.241286863	0.100102775	0.215686275	0.18549747	0.200194363	0.108224299	C04230	HMDB0010395	LMGP01050048	24779476	60701-99-7	-	-	ko00564,ko05231
LIPID-P-0387	LPC(0:0/22:4)	GP	LPC	22	4	572.371617	571.363791	[M+H]+	C30H54NO7P	0.0863636364	0.596456693	0.0280450358	0.0789210789	0.259429623	1.06617647	9.70873786	0.208	0.0514692787	0.104222649	0.0422869471	0.138024972	0.0354929577	0.132100109	0.682738669	0.878571429	0.193541442	0.0546666667	0.17721519	0.0120955882	0.075942029	0.106966774	0.241286863	0.027954779	0.258823529	0.273187184	0.0390670554	0.0865420561	C04230	-	-	-	-	-	-	ko00564,ko05231
LIPID-P-0388	LPC(22:4/0:0)	GP	LPC	22	4	572.371617	571.363791	[M+H]+	C30H54NO7P	0.0634297521	0.625984252	0.0345957011	0.112087912	0.270469181	0.90625	9.76699029	0.188444444	0.0564559216	0.113435701	0.0526429342	0.153916005	0.0306103286	0.178454842	0.669238187	0.885714286	0.243272336	0.042	0.188065099	0.0257352941	0.0701449275	0.10846731	0.241286863	0.0363823227	0.280392157	0.340640809	0.0515063168	0.0712149533	C04230	HMDB0010401	LMGP01050124	52924039	-	-	-	ko00564,ko05231
LIPID-P-0389	LPC(20:5)	GP	LPC	20	5	542.324667	541.316841	[M+H]+	C28H48NO7P	0.332644628	0.592519685	0.233367451	0.267732268	0.123459062	136.029412	2	0.408888889	0.173285841	0.234165067	0.373247033	0.388195233	0.283568075	1.31664853	1.2536162	1.69464286	0.393972013	0.484444444	0.878842676	0.194852941	0.423188406	0.636655949	0.53976765	0.161973279	0.598039216	0.667790894	0.627793975	0.377570093	C04230	HMDB0010397	LMGP01050050	11757087	-	-	-	ko00564,ko05231
LIPID-P-0390	LPC(0:0/22:5)	GP	LPC	22	5	570.363792	569.348141	[M+H]+	C30H52NO7P	0.32231405	1.21653543	0.247697032	0.33966034	0.279668813	15.5147059	6.09708738	0.487111111	0.17809439	0.276391555	0.345199569	0.479001135	0.249765258	0.86398259	1.11089682	1.63928571	0.660925727	0.444444444	1.11211573	0.229779412	0.620289855	0.655948553	0.895442359	0.396711202	0.72745098	0.73693086	0.65111759	0.405607477	C04230	-	-	-	-	-	-	ko00564,ko05231
LIPID-P-0391	LPC(22:5/0:0)	GP	LPC	22	5	570.363792	569.348141	[M+H]+	C30H52NO7P	0.0345041322	0.212598425	0.193449335	0.215784216	0.185832567	6.45220588	1.34368932	0.462222222	0.177025824	0.257197697	0.373247033	0.488081725	0.21971831	0.541893362	0.507232401	0.548214286	0.17007535	0.163777778	0.0980108499	0.0636029412	0.138937198	0.18778135	0.169794459	0.0709146968	0.131372549	0.300168634	0.176676385	0.0856074766	C04230	HMDB0010402	LMGP01050142	53480475	-	-	-	ko00564,ko05231
LIPID-P-0384	LPC(20:3)	GP	LPC	20	3	546.355967	545.348141	[M+H]+	C28H52NO7P	0.504132231	1.17913386	0.546571136	0.855144855	0.314627415	146.691176	8.6407767	1.23555556	0.413178985	0.719769674	0.798274002	1.39160045	0.597183099	2.58977149	3.95371263	5.05357143	0.934337998	0.824444444	1.35804702	0.325367647	0.496618357	1.18327974	1.59428061	0.468653649	0.770588235	1.4688027	0.985422741	0.545794393	C04230	HMDB0010393	LMGP01050133	53480467	1199257-41-4	-	-	ko00564,ko05231
LIPID-P-0370	LPC(0:0/18:1)	GP	LPC	18	1	522.355967	521.348141	[M+H]+	C26H52NO7P	0.171487603	0.228346457	0.105834186	0.1998002	0.18951242	4.375	2.40776699	0.273777778	0.0812110419	0.175431862	0.123624595	0.265607264	0.139906103	0.367791077	1.57762777	1.35535714	0.282023681	0.375555556	0.430379747	0.0371323529	0.111111111	0.272240086	0.325290438	0.14655704	0.284313725	0.36762226	0.231292517	0.111028037	C04230	-	LMGP01050079	24779492	-	-	-	ko00564,ko05231
LIPID-P-0359	LPC(0:0/19:0)	GP	LPC	19	0	538.387627	537.379441	[M+H]+	C27H56NO7P	0.365702479	0.570866142	0.35209826	0.717282717	0.529898804	6.25	1.98058252	0.762666667	0.452359751	0.781190019	0.485436893	0.633371169	0.493896714	0.739934712	0.360655738	1.06071429	0.667384284	0.773333333	0.587703436	0.428308824	0.465700483	0.463022508	0.668453977	0.57348407	0.97254902	0.768971332	0.448979592	0.497196262	C04230	-	-	-	-	-	-	ko00564,ko05231
LIPID-P-0361	LPC(0:0/20:0)	GP	LPC	20	0	552.402917	551.395091	[M+H]+	C28H58NO7P	0.0568181818	0.148228346	0.0311156602	0.0669330669	0.0881324747	3.25367647	0.718446602	0.0968888889	0.0742653606	0.103646833	0.0701186624	0.0728717367	0.0516431925	0.0918389554	0.200578592	0.139107143	0.0682454252	0.0771111111	0.0931283906	0.0591911765	0.0651207729	0.0593783494	0.0852546917	0.0394655704	0.116862745	0.164080944	0.0557823129	0.0928971963	C04230	-	-	-	-	-	-	ko00564,ko05231
LIPID-P-0368	LPC(16:1)	GP	LPC	16	1	494.324667	493.316841	[M+H]+	C24H48NO7P	191.115702	661.417323	77.7891505	141.058941	171.113155	6341.91176	1201.94175	151.466667	48.6197685	133.205374	99.4606257	150.056754	71.3615023	470.07617	4995.1784	5910.71429	424.111948	255.555556	349.005425	23.1617647	74.9758454	103.965702	253.798034	52.8263104	284.313725	468.802698	171.622935	142.242991	C04230	HMDB0010383	LMGP01050021	24779461	76790-27-7	-	-	ko00564,ko05231
LIPID-P-0364	LPC(24:0)	GP	LPC	24	0	608.465517	607.457691	[M+H]+	C32H66NO7P	0.0710743802	0.102755906	0.0245649949	0.0645354645	0.0307267709	0.707720588	0.566990291	0.0945777778	0.031522707	0.0335892514	0.0412081985	0.0410896708	0.0199061033	0.0524483134	0.0433944069	0.0608928571	0.0236813778	0.0366666667	0.0381555154	0.00590073529	0.0241545894	0.0164844587	0.0890080429	0.0232271326	0.0266666667	0.0851602024	0.0161710398	0.0269158879	C04230	HMDB0010405	LMGP01050057	24779481	-	-	-	ko00564,ko05231
LIPID-P-0371	LPC(18:1/0:0)	GP	LPC	18	1	522.355967	521.348141	[M+H]+	C26H52NO7P	0.146487603	0.287401575	0.0378710338	0.185414585	0.18399264	4.19117647	0.836893204	0.197333333	0.0438112199	0.124568138	0.0524271845	0.128036322	0.0482629108	0.267682263	0.742526519	0.760714286	0.271259419	0.195555556	0.311030741	0.0501838235	0.11826087	0.143622722	0.36282395	0.0922918808	0.378431373	0.335581788	0.120699708	0.168224299	C04230	HMDB0010385	LMGP01050029	53480465	-	-	-	ko00564,ko05231
LIPID-P-0372	LPC(19:1)	GP	LPC	19	1	536.37085	535.363791	[M+H]+	C27H54NO7P	0.0915289256	0.188582677	0.0466734903	0.144855145	0.176448942	4.24632353	0.433009709	0.188444444	0.0780053428	0.158349328	0.0580366775	0.12599319	0.059342723	0.196735582	0.379942141	0.489285714	0.201291712	0.124444444	0.157323689	0.0413602941	0.0958454106	0.0885316184	0.271671135	0.0988694758	0.360784314	0.232715008	0.0839650146	0.131775701	C04230	-	LMGP01050130	52924049	-	-	-	ko00564,ko05231
LIPID-P-0373	LPC(0:0/20:1)	GP	LPC	20	1	550.387267	549.379441	[M+H]+	C28H56NO7P	0.654958678	2.34251969	0.462640737	1.46653347	3.84544618	81.8014706	6.60194175	2.29333333	0.772929653	1.35316699	0.705501618	1.18955732	0.58028169	1.55168662	10.3375121	7.73214286	2.66953714	0.988888889	1.74321881	0.693014706	1.66956522	1.15755627	2.94906166	0.830421377	3.49019608	4.13153457	1.00097182	1.83738318	C04230	-	-	-	-	-	-	ko00564,ko05231
LIPID-P-0374	LPC(20:1/0:0)	GP	LPC	20	1	550.387267	549.379441	[M+H]+	C28H56NO7P	0.665289256	2.32283465	0.456499488	1.41058941	4.15823367	84.5588235	6.6407767	2.27555556	0.739091719	1.33205374	0.673139159	1.15550511	0.597183099	1.53210011	10.3567985	8.05357143	2.73412271	0.966666667	1.74502712	0.705882353	1.70241546	1.17684887	3.10991957	0.848920863	3.74509804	4.03035413	0.96404276	1.76635514	C04230	HMDB0010391	LMGP01050047	52924051	-	-	-	ko00564,ko05231
LIPID-P-0375	LPC(0:0/22:1)	GP	LPC	22	1	578.418567	577.410741	[M+H]+	C30H60NO7P	0.00760330579	0.0803149606	0.0086591607	0.0305694306	0.0614535419	1.32536765	0.337864078	0.0629333333	0.0220837044	0.0330134357	0.0180151025	0.0324631101	0.0106666667	0.0282916213	0.128061716	0.0955357143	0.0363832078	0.0187333333	0.0345388788	0.0138970588	0.0483091787	0.0218649518	0.0620196604	0.0130729702	0.0676470588	0.0969645868	0.012244898	0.0431775701	C04230	-	-	-	-	-	-	ko00564,ko05231
LIPID-P-0360	LPC(19:0/0:0)	GP	LPC	19	0	538.387627	537.379441	[M+H]+	C27H56NO7P	0.363636364	0.616141732	0.388945752	0.745254745	0.546458142	6.5625	2.01941748	0.768	0.438112199	0.833013436	0.507011866	0.656072645	0.527699531	0.80304679	0.383799421	1.10892857	0.753498385	0.831111111	0.661844485	0.476102941	0.504347826	0.471596999	0.827524576	0.645426516	1.05098039	0.853288364	0.505344995	0.648598131	C04230	-	LMGP01050041	24779472	-	-	-	ko00564,ko05231
LIPID-P-0376	LPC(22:1/0:0)	GP	LPC	22	1	578.418567	577.410741	[M+H]+	C30H60NO7P	0.0134504132	0.0885826772	0.00802456499	0.040959041	0.0640294388	1.18933824	0.262135922	0.0650666667	0.0222617988	0.0305182342	0.0165695793	0.038138479	0.0140469484	0.0311207835	0.150626808	0.103571429	0.0396124865	0.0164888889	0.0415913201	0.0161397059	0.0450241546	0.0213504823	0.0598748883	0.0112641316	0.0829411765	0.0993254637	0.0153741497	0.0502803738	C04230	HMDB0010399	LMGP01050134	53480471	-	-	-	ko00564,ko05231
LIPID-P-0378	LPC(0:0/18:2)	GP	LPC	18	2	520.340317	519.332491	[M+H]+	C26H50NO7P	0.458677686	0.303149606	0.193858751	0.325674326	0.156025759	27.0220588	2.52427184	0.382222222	0.152804987	0.310940499	0.220064725	0.48354143	0.375586854	0.922742111	0.642237223	1.04107143	0.368137783	0.686666667	0.757685353	0.142647059	0.228019324	0.475884244	0.613047364	0.324768756	0.435294118	0.433389545	0.623906706	0.285981308	C04230	-	-	-	-	-	-	ko00564,ko05231
LIPID-P-0380	LPC(0:0/20:2)	GP	LPC	20	2	548.371617	547.363791	[M+H]+	C28H54NO7P	0.285123967	1.3976378	0.147389969	0.585414585	0.542778289	19.1176471	3.65048544	0.787555556	0.286731968	0.541266795	0.267529666	0.606129398	0.162816901	0.75734494	1.40790743	1.5625	0.572658773	0.288888889	0.544303797	0.133639706	0.514009662	0.368703108	1.12957998	0.195683453	1.03137255	1.27993255	0.252672498	0.562616822	C04230	-	-	-	-	-	-	ko00564,ko05231
LIPID-P-0381	LPC(20:2/0:0)	GP	LPC	20	2	548.371617	547.363791	[M+H]+	C28H54NO7P	0.330578512	1.53937008	0.141658137	0.687312687	0.680772769	20.0367647	3.57281553	0.835555556	0.281389136	0.600767754	0.252427184	0.626560726	0.19342723	0.81828074	1.30376085	1.40535714	0.701829925	0.331111111	0.506329114	0.138419118	0.486956522	0.469453376	1.34226988	0.221993834	1.29607843	0.934232715	0.239067055	0.663551402	C04230	HMDB0010392	LMGP01050132	52924053	-	-	-	ko00564,ko05231
LIPID-P-0382	LPC(22:2)	GP	LPC	22	2	576.402917	575.395091	[M+H]+	C30H58NO7P	0.0141735537	0.159251969	0.00839303992	0.0655344655	0.074149034	1.18566176	0.297087379	0.0796444444	0.0404274265	0.0483685221	0.0192880259	0.0417707151	0.0128638498	0.0309031556	0.246865959	0.166964286	0.0947255113	0.0202	0.0665461121	0.0150919118	0.0514009662	0.0212004287	0.0968722073	0.0104008222	0.0860784314	0.164249578	0.0118172983	0.0661682243	C04230	HMDB0010400	LMGP01050135	52924059	-	-	-	ko00564,ko05231
LIPID-P-0363	LPC(22:0)	GP	LPC	22	0	580.434217	579.426391	[M+H]+	C30H62NO7P	0.0185950413	0.0862204724	0.0182599795	0.0637362637	0.0298068077	0.685661765	0.431067961	0.0465777778	0.0439893143	0.0403071017	0.0412081985	0.0517593644	0.0180093897	0.0522306855	0.0235294118	0.0378571429	0.0256189451	0.0251111111	0.0726943942	0.0229779412	0.0297584541	0.0252947481	0.0841823056	0.0207605344	0.0676470588	0.089544688	0.0141496599	0.0459813084	C04230	HMDB0010398	LMGP01050053	24779479	-	-	-	ko00564,ko05231
LIPID-P-0362	LPC(20:0/0:0)	GP	LPC	20	0	552.402917	551.395091	[M+H]+	C28H58NO7P	0.042768595	0.153149606	0.0282497441	0.0805194805	0.0833486661	3.41911765	0.74368932	0.137422222	0.0657168299	0.104606526	0.0681769148	0.0826333712	0.0475117371	0.0724700762	0.178399229	0.142678571	0.0747039828	0.0871111111	0.0902350814	0.0454044118	0.0660869565	0.0467309753	0.119571046	0.0351490236	0.11254902	0.137942664	0.0538386783	0.0921495327	C04230	HMDB0010390	LMGP01050045	24779473	108341-80-6	-	-	ko00564,ko05231
LIPID-P-0377	LPC(24:1)	GP	LPC	24	1	606.449867	605.442041	[M+H]+	C32H64NO7P	0.0183057851	0.0732283465	N/A	0.0211788212	0.0323827047	0.584558824	0.205825243	0.0289777778	0.0155298308	0.0261036468	0.0173247033	0.0170034052	0.0112300469	0.0189771491	0.0432015429	0.0575	0.0329386437	0.0100888889	0.0352622061	0.00702205882	0.0382608696	0.0132690247	0.0461126005	0.012004111	0.041372549	0.0770657673	0.00958211856	0.0411214953	C04230	HMDB0010406	LMGP01050144	53480477	-	-	-	ko00564,ko05231
LIPID-P-0392	LPC(22:6)	GP	LPC	22	6	568.340317	567.332491	[M+H]+	C30H50NO7P	2.3553719	7.06692913	8.86386899	9.09090909	3.31186753	159.926471	46.2135922	13.6177778	4.64826358	10.671785	15.9439051	18.0249716	7.88732394	24.1566921	12.246866	12.1428571	6.54467169	8.57777778	5.3164557	2.31617647	6.85990338	13.5905681	9.1152815	3.04213772	8.11764706	11.4671164	7.73566569	5.86915888	C04230	HMDB0010404	LMGP01050056	10415542	-	-	-	ko00564,ko05231
LIPID-P-0406	LPC(O-20:3)	GP	LPC-O	20	3	532.376725	531.368876	[M+H]+	C28H54NO6P	0.0510330579	0.138582677	0.0650972364	0.0919080919	0.132842686	0.0761029412	0.0910679612	0.118755556	0.0751558326	0.125335893	0.100323625	0.0572077185	0.11286385	0.0559303591	0.0671166827	0.0625	0.0660925727	0.0562222222	0.0506329114	0.053125	0.0933333333	0.0844587353	0.0580875782	0.0507708119	0.0758823529	0.11163575	0.0703595724	0.0970093458	C04230	-	-	-	-	-	-	ko00564,ko05231
LIPID-P-0404	LPC(O-20:2)	GP	LPC-O	20	2	534.392325	533.384526	[M+H]+	C28H56NO6P	0.00289256198	0.285433071	0.0722620266	0.176223776	0.231830727	0.113235294	0.157669903	0.211555556	0.213713268	0.247600768	0.124056095	0.0973893303	0.156807512	0.0663764962	0.107039537	0.118035714	0.092787944	0.0635555556	0.00826401447	0.0579044118	0.164830918	0.0859592712	0.127613941	0.0316546763	0.0898039216	0.279932546	0.067249757	0.156635514	C04230	-	-	-	-	-	-	ko00564,ko05231
LIPID-P-0403	LPC(O-18:2)	GP	LPC-O	18	2	506.361025	505.353226	[M+H]+	C26H52NO6P	0.00991735537	1.07086614	0.380757421	1.08691309	0.942042318	0.452205882	0.862135922	1.392	1.17186109	1.37044146	0.556634304	0.476730988	0.78685446	0.239390642	0.397299904	0.596428571	0.447793326	0.34	0.0379746835	0.334558824	0.85410628	0.418006431	0.772117962	0.193011305	0.494117647	1.49747049	0.365403304	0.81682243	C04230	HMDB0010408	LMGP01070012	24779513	-	-	-	ko00564,ko05231
LIPID-P-0402	LPC(O-22:1)	GP	LPC-O	22	1	564.439325	563.431476	[M+H]+	C30H62NO6P	N/A	N/A	N/A	N/A	N/A	0.0227941176	0.00619417476	N/A	N/A	N/A	N/A	N/A	N/A	N/A	0.0037222758	0.00207142857	N/A	N/A	N/A	N/A	N/A	N/A	0.00285969616	N/A	N/A	N/A	N/A	N/A	C04230	-	-	-	-	-	-	ko00564,ko05231
LIPID-P-0401	LPC(O-20:1)	GP	LPC-O	20	1	536.408025	535.400176	[M+H]+	C28H58NO6P	N/A	0.0561023622	0.0345957011	0.0533466533	0.111131555	0.0852941176	0.0813592233	0.0904888889	0.0771148709	0.0785028791	0.0472491909	0.0320090806	0.0578403756	0.0267682263	0.056123433	0.0921428571	0.0456404736	0.0257777778	0.00844484629	0.0334558824	0.0714975845	0.0368703108	0.0618409294	0.0254881809	0.0492156863	0.0989881956	0.0485908649	0.078317757	C04230	-	-	-	-	-	-	ko00564,ko05231
LIPID-P-0399	LPC(O-16:1)	GP	LPC-O	16	1	480.345402	479.337576	[M+H]+	C24H50NO6P	0.0946280992	1.58858268	1.31218014	1.57442557	4.1950322	28.3088235	3.16504854	2.18666667	1.97684773	2.01535509	1.48435814	1.03972758	1.81971831	1.13601741	0.916104147	1.3	1.39074273	1.17333333	0.162206148	1.34926471	1.48599034	0.821007503	1.8230563	1.26207605	1.36470588	3.05227656	1.11175899	0.777570093	C04230	-	LMGP01060028	24779503	-	-	-	ko00564,ko05231
LIPID-P-0398	LPC(O-14:1)	GP	LPC-O	14	1	452.314102	451.306276	[M+H]+	C22H46NO6P	N/A	N/A	0.00286591607	N/A	0.00855565777	0.0700367647	N/A	0.00432	N/A	N/A	N/A	N/A	N/A	0.00343852013	N/A	N/A	N/A	N/A	N/A	N/A	0.00322705314	N/A	N/A	N/A	0.00264705882	0.00718381113	N/A	N/A	C04230	-	LMGP01070001	10813490	-	-	-	ko00564,ko05231
LIPID-P-0400	LPC(O-18:1)	GP	LPC-O	18	1	508.376725	507.368876	[M+H]+	C26H54NO6P	0.13946281	13.9370079	5.4247697	14.8451548	17.00092	8.06985294	12.4466019	21.6888889	19.5903829	20.1535509	8.78101402	6.42451759	12.3755869	3.4820457	8.83317261	14.3035714	7.96555436	5.55555556	0.591320072	4.0625	11.5748792	6.10932476	12.743521	2.54881809	8.62745098	19.7301855	6.35568513	10.8785047	C04230	-	LMGP01060034	21672239	-	-	-	ko00564,ko05231
LIPID-P-0396	LPC(O-20:0)	GP	LPC-O	20	0	538.423625	537.415826	[M+H]+	C28H60NO6P	0.00270661157	0.0275590551	0.0179324463	0.0257742258	0.0437902484	0.0316176471	0.0984466019	0.0311111111	0.0445235975	0.0282149712	0.0373247033	0.0215437003	0.0392488263	0.0232861806	0.0262295082	0.0292857143	0.0204951561	0.0242222222	0.0115551537	0.0222426471	0.037294686	0.0240085745	0.0257372654	0.0164234327	0.0411764706	0.0644182125	0.0233236152	0.0603738318	C04230	-	LMGP01060041	52924061	-	-	-	ko00564,ko05231
LIPID-P-0395	LPC(O-18:0)	GP	LPC-O	18	0	510.392325	509.384526	[M+H]+	C26H56NO6P	0.0690082645	2.22440945	0.964176049	2.01798202	5.07819687	1.63970588	4.44660194	3.59111111	2.77827248	3.09021113	1.47141316	1.13280363	1.81784038	0.940152339	2.83510125	2.67857143	1.56512379	0.984444444	0.251356239	0.836397059	1.74879227	1.01607717	1.66756032	0.602261048	1.95098039	3.27150084	1.04373178	1.85046729	C04317	HMDB0011149	LMGP01060014	2733532	-	-	-	ko00565,ko01100
LIPID-P-0394	LPC(O-16:0)	GP	LPC-O	16	0	482.361025	481.353226	[M+H]+	C24H52NO6P	0.148760331	13.5433071	6.42784033	12.5874126	17.2585097	7.75735294	12.3106796	16.4088889	15.4764025	15.4510557	9.0399137	6.10669694	11.0046948	3.6343852	12.43973	12.4464286	6.78148547	5.62222222	0.448462929	4.65073529	10.647343	6.13076099	8.99016979	2.38437821	9.07843137	17.7065767	6.55004859	12.1121495	C04230	-	LMGP01060010	162126	-	-	-	ko00564,ko05231
LIPID-P-0393	LPC(O-14:0)	GP	LPC-O	14	0	454.329725	453.321926	[M+H]+	C22H48NO6P	0.00241735537	0.0866141732	0.0624360287	0.104295704	0.124931003	0.0555147059	0.0895145631	0.105244444	0.135351736	0.127447217	0.115857605	0.0569807037	0.098028169	0.050054407	0.0730954677	0.0983928571	0.0691065662	0.0613333333	0.00399638336	0.0452205882	0.107826087	0.0499464094	0.0579088472	0.0561151079	0.0650980392	0.144182125	0.0709426628	0.0964485981	C04230	-	LMGP01060007	15298292	-	-	-	ko00564,ko05231
LIPID-P-0424	LPE(18:2/0:0)	GP	LPE	18	2	478.293364	477.285541	[M+H]+	C23H44NO7P	2.36570248	1.2007874	0.628454452	1.51848152	0.680772769	22.4264706	9.39805825	1.67111111	0.438112199	1.21880998	0.324703344	1.98637911	1.00469484	3.97170838	2.08293153	4.16071429	1.38858988	2.56666667	2.68535262	0.269301471	0.611594203	1.96141479	2.38605898	0.965056526	1.62745098	1.62731872	1.85617104	0.774766355	-	HMDB0011507	LMGP02050011	52925130	85046-18-0	-	-	-
LIPID-P-0430	LPE(20:3/0:0)	GP	LPE	20	3	504.309014	531.332491	[M+H]+	C27H50NO7P	0.0351239669	0.0933070866	0.0442169908	0.0518481518	0.0573137075	2.36213235	1.02912621	0.0995555556	0.0365983972	0.069865643	0.0258899676	0.116912599	0.0288262911	0.193688792	0.317261331	0.517857143	0.0730893434	0.0762222222	0.0699819168	0.0102941176	0.0178743961	0.0790996785	0.150134048	0.0105858171	0.0715686275	0.108768971	0.0534499514	0.0365420561	-	HMDB0011516	LMGP02050022	52925141	-	-	-	-
LIPID-P-0431	LPE(22:3)	GP	LPE	22	3	532.340316	531.332491	[M+H]+	C27H50NO7P	0.0888429752	0.547244094	0.0436028659	0.166833167	0.101195952	0.212316176	2.0776699	0.166222222	0.0738201247	0.0815738964	0.0421790723	0.0912599319	0.0437558685	0.0659412405	0.791706847	0.365178571	0.153928956	0.0841111111	0.257685353	0.0908088235	0.150724638	N/A	0.170688114	0.0701952724	0.174509804	0.109612142	0.0457725948	0.129906542	-	-	-	-	-	-	-	-
LIPID-P-0429	LPE(0:0/20:3)	GP	LPE	20	3	504.309014	503.301191	[M+H]+	C25H46NO7P	0.0547520661	0.293307087	0.124872057	0.15984016	0.0975160994	13.7867647	1.96116505	0.256888889	0.0908281389	0.111324376	0.129449838	0.231555051	0.118309859	0.366702938	1.2246866	1.58928571	0.277717976	0.16	0.367992767	0.165441176	0.382608696	0.177920686	0.325290438	0.178828366	0.18627451	0.360876897	0.152575316	0.178504673	-	-	LMGP02050049	53480934	-	-	-	-
LIPID-P-0428	LPE(18:3)	GP	LPE	18	3	476.277714	475.269891	[M+H]+	C23H42NO7P	0.0795454545	0.0575787402	0.0818833163	0.104895105	0.0366145354	1.58088235	0.505825243	0.177777778	0.039269813	0.0969289827	0.0481121899	0.170261067	0.130516432	0.366702938	0.139826422	0.285714286	0.121636168	0.292222222	0.18716094	0.0462316176	0.0569082126	0.114683816	0.114387846	0.113052415	0.11372549	0.118887015	0.195335277	0.071588785	-	HMDB0011478	LMGP02050042	53480927	-	-	-	-
LIPID-P-0426	LPE(20:2/0:0)	GP	LPE	20	2	506.324664	505.316841	[M+H]+	C25H48NO7P	0.0470041322	0.312007874	0.0317297851	0.194805195	0.172033119	2.44485294	0.90776699	0.157333333	0.0739982191	0.106525912	0.0587918015	0.13507378	0.0646948357	0.264417845	0.738669238	0.623214286	0.181916039	0.0782222222	0.132911392	0.0178308824	0.0584541063	0.105144695	0.234137623	0.0362795478	0.216666667	0.278246206	0.0510204082	0.131775701	-	HMDB0011513	LMGP02050021	52925140	-	-	-	-
LIPID-P-0411	LPE(18:0/0:0)	GP	LPE	18	0	482.324664	481.316841	[M+H]+	C23H48NO7P	10.6404959	56.1023622	15.8648925	42.8571429	39.1904324	744.485294	133.980583	51.2888889	28.2279608	37.9078695	21.3592233	34.9602724	25.1643192	40.4787813	43.2015429	45.9821429	34.876211	25.6666667	14.4665461	17.8308824	20.7729469	17.2561629	41.8230563	13.2579651	60.9803922	57.2512648	17.97862	34.5794393	-	HMDB0011130	LMGP02050001	9547068	69747-55-3	-	-	-
LIPID-P-0423	LPE(0:0/18:2)	GP	LPE	18	2	478.293364	477.285541	[M+H]+	C23H44NO7P	2.54132231	1.25	0.568065507	1.41858142	0.664213431	23.8051471	9	1.52	0.350845948	1.24760077	0.437971953	1.861521	1.05164319	3.9390642	2.14079074	3.94642857	1.31324004	2.82222222	2.54972875	0.416360294	0.50531401	2.05787781	2.38605898	0.761562179	1.59803922	1.53456998	1.98250729	0.835514019	-	HMDB0011477	LMGP02050041	53480926	-	-	-	-
LIPID-P-0425	LPE(0:0/20:2)	GP	LPE	20	2	506.324664	505.316841	[M+H]+	C25H48NO7P	0.0429752066	0.358267717	0.0477993859	0.164835165	0.173873045	2.08639706	1.02912621	0.199111111	0.0604630454	0.12571977	0.0413160734	0.188422247	0.0837558685	0.266594124	0.74831244	0.650892857	0.145317546	0.0915555556	0.131103074	0.0359375	0.0658937198	0.0735262594	0.222520107	0.0369989723	0.261764706	0.222596965	0.0480077745	0.109345794	-	HMDB0011483	LMGP02050047	53480932	-	-	-	-
LIPID-P-0420	LPE(20:1/0:0)	GP	LPE	20	1	508.340315	507.332491	[M+H]+	C25H50NO7P	0.100619835	0.63484252	0.0840327533	0.437562438	1.21435143	30.5147059	1.68932039	0.509333333	0.21460374	0.350287908	0.194174757	0.358683314	0.174647887	0.633297062	3.53905497	2.09821429	0.664155005	0.373333333	0.31283906	0.125919118	0.201932367	0.199356913	0.563896336	0.137718397	0.689215686	1.12984823	0.182701652	0.463551402	-	HMDB0011512	LMGP02050020	52925139	-	-	-	-
LIPID-P-0419	LPE(0:0/20:1)	GP	LPE	20	1	508.340315	507.332491	[M+H]+	C25H50NO7P	0.122933884	0.603346457	0.115660184	0.465534466	1.16835327	31.8014706	1.69902913	0.536	0.194122885	0.33109405	0.144552319	0.347332577	0.19342723	0.638737758	3.36547734	2.20535714	0.609257266	0.353333333	0.274864376	0.143382353	0.228019324	0.22079314	0.553172475	0.141829394	0.679411765	0.969645868	0.181729835	0.441121495	-	HMDB0011482	LMGP02050046	53480931	-	-	-	-
LIPID-P-0418	LPE(18:1/0:0)	GP	LPE	18	1	480.309014	479.301191	[M+H]+	C23H46NO7P	8.40909091	12.5	2.65097236	11.0889111	8.28886845	215.992647	47.0873786	9.15555556	3.11665183	5.6621881	2.49190939	8.72871737	4.49765258	20.8922742	33.9440694	31.6071429	10.9795479	14.5555556	10.3074141	1.73713235	2.86956522	4.8017149	14.9240393	4.04933196	13.2352941	11.8887015	5.42274052	7.29906542	-	HMDB0011506	LMGP02050004	9547071	89576-29-4	-	-	-
LIPID-P-0417	LPE(0:0/18:1)	GP	LPE	18	1	480.309014	479.301191	[M+H]+	C23H46NO7P	8.63636364	12.4015748	2.71238485	11.6883117	8.75804968	213.235294	47.961165	9.51111111	3.02760463	5.64299424	2.47033441	8.81952327	4.82629108	20.7834603	32.9797493	31.25	10.5166846	13.8888889	10.2169982	1.70955882	2.83091787	4.66237942	14.0303843	4.35765673	12.9411765	11.9730185	5.5393586	7.08411215	-	HMDB0011476	LMGP02050040	53480925	-	-	-	-
LIPID-P-0416	LPE(17:1)	GP	LPE	17	1	466.29028	465.285541	[M+H]+	C22H44NO7P	N/A	0.0780511811	0.0419651996	0.0466533467	0.0299908004	0.158088235	0.115533981	0.0519111111	0.036064114	0.0464491363	0.0619201726	0.0658342792	0.0455399061	0.048422198	N/A	0.0605357143	0.0198062433	0.0338888889	N/A	N/A	N/A	N/A	0.0377122431	0.0238437821	0.0979411765	0.0651770658	0.0296404276	0.0403738318	-	-	LMGP02050008	42607464	-	-	-	-
LIPID-P-0432	LPE(20:4)	GP	LPE	20	4	502.293364	501.285541	[M+H]+	C25H44NO7P	0.70661157	0.721456693	0.238485159	0.5004995	0.1149954	4.10845588	16.5048544	0.584	0.151380232	0.372360845	0.184466019	0.53461975	0.307042254	0.801958651	1.00289296	1.76785714	0.190527449	0.451111111	0.741410488	0.0737132353	0.125603865	0.66130761	0.758713137	0.0775950668	0.468627451	0.428330523	0.681243926	0.13364486	-	HMDB0011487	LMGP02050051	53480936	-	-	-	-
LIPID-P-0415	LPE(16:1)	GP	LPE	16	1	452.277714	451.269891	[M+H]+	C21H42NO7P	0.676652893	0.250984252	0.195496418	0.414585415	0.133394664	3.52022059	1.19417476	0.143111111	0.148708816	0.151631478	0.193096009	0.296254257	0.261032864	1.52339499	1.03182257	1.19642857	0.246501615	0.858888889	0.389692586	0.05625	0.0890821256	0.0857449089	0.408400357	0.071942446	0.251960784	0.400505902	0.44606414	0.203738318	-	HMDB0011474	LMGP02050037	53480923	-	-	-	-
LIPID-P-0421	LPE(22:1)	GP	LPE	22	1	536.371617	535.363791	[M+H]+	C27H54NO7P	N/A	0.181102362	N/A	0.0742257742	0.20699172	2.15073529	0.421359223	0.0834666667	0.0373998219	0.0504798464	0.0276159655	0.041430193	0.0337089202	0.053101197	0.344262295	0.2625	0.0952637244	0.0193333333	0.0444846293	0.0108455882	0.0451207729	0.0175777063	0.125111707	0.0139773895	0.13627451	0.201517707	0.0206025267	0.078411215	-	HMDB0011491	LMGP02050055	53480940	-	-	-	-
LIPID-P-0433	LPE(22:4)	GP	LPE	22	4	530.324664	529.316841	[M+H]+	C27H48NO7P	0.113636364	0.724409449	0.0658137155	0.16983017	0.106715731	0.506433824	13.0097087	0.279111111	0.0599287622	0.0909788868	0.0455231931	0.199772985	0.0628169014	0.237214363	0.432015429	0.533928571	0.194833154	0.115555556	0.169077758	0.0294117647	0.101449275	0.143622722	0.303842717	0.0228160329	0.21372549	0.212478921	0.0592808552	0.0780373832	-	HMDB0011493	LMGP02050057	53480942	-	-	-	-
LIPID-P-0412	LPE(20:0)	GP	LPE	20	0	510.355965	509.348141	[M+H]+	C25H52NO7P	N/A	0.132874016	0.0156601842	0.0612387612	0.126954922	5.64338235	0.600970874	0.0814222222	0.0406945681	0.0438579655	0.0593311758	0.0566401816	0.0207511737	0.0553862894	0.260366442	0.158035714	0.0445640474	0.0166666667	0.0263110307	0.0264705882	0.0433816425	0.0144694534	0.0773011618	0.0167523124	0.0868627451	0.174536256	0.0242954325	0.0555140187	-	HMDB0011481	LMGP02050045	53480930	-	-	-	-
LIPID-P-0435	LPE(0:0/22:5)	GP	LPE	22	5	528.309014	527.301191	[M+H]+	C27H46NO7P	0.355371901	2.18503937	0.224155578	0.647352647	0.809567617	7.85845588	5.60194175	0.553777778	0.239536955	0.424184261	0.283710895	0.323496027	0.292018779	0.465723613	1.2343298	3.16964286	2.05597417	0.434444444	4.51175407	1.51654412	5.73913043	0.360128617	0.882931189	1.44912641	3.04901961	1.64418212	0.442176871	3.1682243	-	HMDB0011494	LMGP02050058	53480943	-	-	-	-
LIPID-P-0436	LPE(22:5/0:0)	GP	LPE	22	5	528.309014	527.301191	[M+H]+	C27H46NO7P	0.0532024793	0.386811024	0.220061412	0.237762238	0.171113155	4.38419118	1.34951456	0.512	0.142475512	0.154510557	0.229773463	0.379114642	0.217840376	0.346028292	0.491803279	0.715178571	0.243272336	0.114444444	0.283001808	0.150735294	0.307246377	0.162915327	0.204647006	0.157245632	0.26372549	0.28836425	0.178814383	0.187850467	-	HMDB0011524	LMGP02050069	53480954	-	-	-	-
LIPID-P-0437	LPE(22:6)	GP	LPE	22	6	526.293364	525.285541	[M+H]+	C27H44NO7P	0.355371901	0.549212598	0.537359263	0.628371628	0.20699172	2.05882353	4.32038835	0.778666667	0.217275156	0.615163148	0.333333333	1.46424518	0.0718309859	1.55603917	0.556412729	0.649107143	0.130247578	0.587777778	0.15641953	0.0605698529	0.292753623	1.26473741	0.525469169	0.0728674203	0.335294118	0.516863406	0.569484937	0.196261682	-	HMDB0011496	LMGP02050060	53480945	-	-	-	-
LIPID-P-0407	LPE(0:0/16:0)	GP	LPE	16	0	454.293364	453.285541	[M+H]+	C21H44NO7P	7.15909091	24.7047244	11.258956	29.1708292	16.8353266	528.492647	58.0582524	25.4222222	12.9118433	24.7600768	19.201726	32.6901249	15.8685446	47.7693145	20.4435873	19.8214286	13.0247578	25.8888889	9.5840868	6.70955882	10.2415459	13.5048232	21.1796247	6.78314491	27.4509804	29.8482293	14.9659864	18.317757	-	HMDB0011473	LMGP02050036	53480922	-	-	-	-
LIPID-P-1533	LPE(15:0)	GP	LPE	15	0	440.277716	439.269891	[M+H]+	C20H42NO7P	0.0515495868	0.0400590551	0.048618219	0.012987013	N/A	0.238051471	0.0821359223	0.0304	0.0325022262	0.0225527831	0.0195253506	0.0400681044	0.0585915493	0.0413492927	0.0307618129	0.0215178571	N/A	0.0356666667	0.0119349005	0.0295036765	0.0286956522	0.029903537	0.0177837355	0.030626927	0.0341176471	0.0290893761	0.0231292517	0.0110280374	-	HMDB0011502	LMGP02050031	52925150	-	-	-	-
LIPID-P-0413	LPE(22:0)	GP	LPE	22	0	538.387265	537.379441	[M+H]+	C27H56NO7P	N/A	0.125984252	0.0194472876	0.0454545455	0.0567617295	1.61764706	0.79223301	0.0462222222	0.0548530721	0.0505758157	N/A	0.0262202043	N/A	0.0391730141	0.0910318226	N/A	0.036598493	0.0365555556	0.0205244123	0.0106617647	0.0299516908	N/A	0.0759606792	0.0183967112	0.0541176471	0.0807757167	N/A	0.0494392523	-	HMDB0011490	LMGP02050054	53480939	-	-	-	-
LIPID-P-0408	LPE(16:0/0:0)	GP	LPE	16	0	454.293364	453.285541	[M+H]+	C21H44NO7P	7.91322314	25.1968504	11.4636643	27.2727273	17.6632935	485.294118	60	24.8888889	12.5556545	23.6084453	18.4466019	29.738933	15.8685446	46.1371055	20.0578592	18.4821429	11.9483315	24.3333333	8.89692586	6.61764706	9.40096618	12.7545552	21.2689902	6.36176773	27.0588235	29.1736931	13.4110787	17.4766355	-	HMDB0011503	LMGP02050002	9547069	53862-35-4	-	-	-
LIPID-P-0409	LPE(17:0)	GP	LPE	17	0	468.30493	467.301191	[M+H]+	C22H46NO7P	0.476239669	2.13582677	0.705220061	1.7982018	1.27874885	59.6507353	6.27184466	2.04444444	0.970614426	1.74664107	0.996763754	1.60045403	1.10798122	2.14363439	1.13789778	1.74107143	1.35629709	1.10444444	0.81283906	0.751838235	1.00483092	1.08252947	1.93923146	0.991778006	2.5	2.15851602	0.923226433	1.68224299	-	-	LMGP02050030	52925149	-	-	-	-
LIPID-P-0410	LPE(0:0/18:0)	GP	LPE	18	0	482.324664	481.316841	[M+H]+	C23H48NO7P	10.6404959	57.480315	16.0696008	43.3566434	39.9264029	755.514706	132.038835	51.2	28.317008	40.3071017	21.8985976	35.3007946	24.9765258	42.2198041	42.3336548	44.2857143	33.7997847	25.3333333	14.556962	17.9227941	21.4492754	17.3633441	42.9848079	13.4635149	61.372549	60.2866779	18.5617104	33.7383178	-	HMDB0011129	LMGP02050038	53480667	-	-	-	-
LIPID-P-0434	LPE(20:5)	GP	LPE	20	5	500.277714	499.269891	[M+H]+	C25H42NO7P	0.13946281	0.456692913	0.0715455476	0.0918081918	0.142594296	0.974264706	1.3592233	0.131555556	0.0365983972	0.0942418426	0.0510248112	0.103291714	0.102347418	0.168661589	0.202507232	0.583035714	0.234660926	0.136666667	0.496383363	0.168198529	0.439613527	0.0415862808	0.104557641	0.177800617	0.401960784	0.215851602	0.0772594752	0.159813084	-	-	LMGP02050053	53480938	-	-	-	-
LIPID-P-0445	LPE(P-18:1)	GP	LPE-P	18	1	464.3	463.306276	[M+H]+	C23H46NO6P	4.33884298	45.4724409	21.6990788	35.3646354	55.1977921	1818.01471	40.776699	52.4444444	44.5235975	38.0038388	37.5404531	26.7877412	34.9295775	30.4678999	30.6653809	43.2142857	36.3832078	25.1111111	6.61844485	25.1838235	27.6328502	17.1275456	51.8319929	19.2805755	30.7843137	63.5750422	19.8250729	27.6635514	-	-	-	-	-	-	-	-
LIPID-P-0443	LPE(P-16:1)	GP	LPE-P	16	1	436.27997	435.274976	[M+H]+	C21H42NO6P	N/A	0.13976378	0.165609007	0.235764236	0.248390064	4.79779412	0.192038835	0.225777778	0.254674978	0.249520154	0.237324703	0.247446084	0.341784038	0.217627856	0.0948891032	0.1875	0.219590958	0.142888889	0.0280289331	0.178492647	0.172560386	0.124330118	0.200178731	0.111202467	0.165882353	0.310286678	0.196307094	0.145233645	-	-	-	-	-	-	-	-
LIPID-P-0441	LPE(P-20:0)	GP	LPE-P	20	0	494.3	493.353226	[M+H]+	C25H52NO6P	0.0983471074	0.391732283	0.382804504	0.447552448	0.816927323	8.62132353	1.35728155	0.515555556	0.60730187	0.545105566	0.666666667	0.358683314	0.621596244	0.522306855	0.262295082	0.389285714	0.426264801	0.571111111	0.132007233	0.488970588	0.452173913	0.357984995	0.400357462	0.322713258	0.674509804	1.19055649	0.33819242	0.497196262	-	-	LMGP02070004	52925153	-	-	-	-
LIPID-P-0439	LPE(P-17:0)	GP	LPE-P	17	0	452.31046	451.306276	[M+H]+	C22H46NO6P	0.376033058	3.87795276	2.7430911	3.07692308	5.13339466	89.3382353	3.80582524	4.24888889	4.57702582	3.6084453	3.10679612	2.51986379	4.09389671	2.74211099	1.8707811	2.71428571	2.77717976	1.99555556	0.584086799	2.70220588	2.55072464	1.39978564	2.82394996	2.75436793	3.39215686	4.41821248	1.78620019	2.29906542	-	-	-	-	-	-	-	-
LIPID-P-0438	LPE(P-16:0)	GP	LPE-P	16	0	438.3	437.290626	[M+H]+	C21H44NO6P	11.3842975	99.015748	76.3561924	96.9030969	149.402024	1757.35294	88.7378641	124.622222	130.008905	104.414587	101.186624	80.3632236	116.807512	79.2165397	77.1456123	90.8928571	84.8223897	62.6666667	14.5388788	70.9558824	81.5458937	39.0139335	90.974084	48.3042138	93.3333333	152.782462	63.9455782	70.2803738	-	HMDB0011152	LMGP02070001	42607469	174062-72-7	-	-	-
LIPID-P-0444	LPE(P-17:1)	GP	LPE-P	17	1	450.29968	449.290626	[M+H]+	C22H44NO6P	0.0681818182	0.218503937	0.125076766	0.217782218	0.246550138	3.62132353	0.175728155	0.355555556	0.152626892	0.169673704	0.230852211	0.117139614	0.251643192	0.219804135	0.0879459981	0.131071429	0.155651238	0.113333333	N/A	0.127022059	0.0975845411	0.0855305466	0.207327971	0.184378212	0.14254902	0.311973019	0.0876579203	0.140747664	-	-	-	-	-	-	-	-
LIPID-P-0440	LPE(P-18:0)	GP	LPE-P	18	0	466.3	465.321926	[M+H]+	C23H48NO6P	2.7892562	34.6456693	15.6397134	20.7792208	47.4701012	716.911765	57.0873786	30.0444444	30.6322351	23.8003839	22.2222222	14.846765	26.4788732	20.1305767	28.7367406	21.0714286	19.8923574	13.9111111	4.06871609	17.9595588	15.9806763	8.53161844	21.0902592	10.8941418	23.7254902	38.1112985	10.5150632	15.6261682	-	HMDB0240598	LMGP02070002	42607470	174062-73-8	-	-	-
LIPID-N-0171	LPG(18:2)	GP	LPG	18	2	507.272298	508.280122	[M-H]-	C24H45O9P	0.345041322	0.757874016	0.319344933	0.765234765	0.493100276	14.5955882	4.99029126	0.764444444	0.39715049	0.483685221	0.418554477	0.671963678	0.505164319	0.942328618	0.81002893	1.09107143	0.645855759	0.975555556	0.549728752	0.238970588	0.328502415	0.420150054	0.845397676	0.443987667	0.649019608	0.878583474	0.520894072	0.362616822	-	-	LMGP04050014	52927437	-	-	-	-
LIPID-N-0170	LPG(18:1)	GP	LPG	18	1	509.287948	510.295772	[M-H]-	C24H47O9P	0.115082645	0.202755906	0.051381781	0.0939060939	0.133026679	0.869485294	0.295145631	0.0949333333	0.0459483526	0.0788867562	0.0638619202	0.0869466515	0.0691079812	0.114472252	0.162005786	0.226785714	0.0533907427	0.135333333	0.124593128	0.0382352941	0.050821256	0.0424437299	0.119749777	0.0863309353	0.09	0.157841484	0.065111759	0.0474766355	-	-	LMGP04050006	9547135	-	-	-	-
LIPID-N-0166	LPG(16:0)	GP	LPG	16	0	483.272298	484.280122	[M-H]-	C22H45O9P	0.098553719	0.665354331	0.208802456	0.587412587	0.561177553	23.3455882	1.75728155	0.696888889	0.295636687	0.395393474	0.321467098	0.508513053	0.38685446	0.685527748	0.723240116	0.821428571	0.34876211	0.364444444	0.140687161	0.132536765	0.220289855	0.205359057	0.561215371	0.189928058	0.647058824	0.892074199	0.221574344	0.218691589	-	-	LMGP04050008	42607483	-	-	-	-
LIPID-N-0167	LPG(18:0)	GP	LPG	18	0	511.303597	512.311422	[M-H]-	C24H49O9P	0.0365702479	0.216535433	0.191811668	0.327672328	0.592456302	106.617647	0.932038835	0.380444444	0.279608192	0.230326296	0.267529666	0.258796822	0.332394366	0.289445049	0.302796528	0.380357143	0.150269107	0.233333333	0.0670886076	0.150367647	0.173333333	0.091318328	0.235924933	0.0941418294	0.258823529	0.497470489	0.173760933	0.16	-	-	LMGP04050009	42607484	-	-	-	-
LIPID-N-0175	LPI(16:0)	GP	LPI	16	0	571.288343	572.296167	[M-H]-	C25H49O12P	0.349173554	0.934055118	1.9037871	2.91708292	0.864765409	181.985294	3.32038835	1.54666667	1.97684773	1.88099808	4.25026969	2.50851305	1.64319249	4.02611534	2.05400193	2.64285714	2.38966631	1.93333333	0.494575045	0.919117647	1.29468599	1.04287245	1.40303843	0.87975334	3.3627451	2.20910624	1.6909621	1.3364486	-	-	LMGP06050002	42607493	-	-	-	-
LIPID-N-0683	LPI(19:0)	GP	LPI	19	0	613.335292	614.343117	[M-H]-	C28H55O12P	N/A	0.0239173228	0.0905834186	0.118881119	0.07700092	0.666360294	0.151456311	0.0409777778	0.101513802	0.10268714	0.0957928803	0.0690124858	0.0908920188	0.0899891186	0.0653809065	0.408928571	0.245425188	0.0997777778	0.0324593128	0.0965073529	0.0799033816	0.0361200429	0.0546023235	0.0862281603	0.298039216	0.0969645868	0.111758989	0.0772897196	-	-	LMGP06050027	52928622	-	-	-	-
LIPID-N-0684	LPI(20:0)	GP	LPI	20	0	627.350942	628.358767	[M-H]-	C29H57O12P	0.00231404959	0.00793307087	0.00559877175	0.0146853147	0.0132474701	0.448529412	0.0580582524	0.0115555556	0.010952805	0.00978886756	0.0187702265	0.0160045403	0.0121126761	0.0112078346	0.0601735776	0.0728571429	0.0261571582	0.00261111111	0.00257685353	0.00784926471	0.0103381643	0.00277599143	0.0133154602	0.00790339157	0.0245098039	0.0166104553	0.014382896	0.00686915888	-	-	LMGP06050011	52928606	-	-	-	-
LIPID-N-0685	LPI(20:1)	GP	LPI	20	1	625.335292	626.343117	[M-H]-	C29H55O12P	0.0108471074	0.0451771654	0.0387922211	0.0751248751	0.0929162833	2.52757353	0.0680582524	0.0731555556	0.0557435441	0.0751439539	0.0709816613	0.0583427923	0.0463849765	0.0963003264	0.43490839	0.336607143	0.194833154	0.0415555556	0.0324593128	0.0445772059	0.0975845411	0.0464094319	0.0983020554	0.0452209661	0.166666667	0.152613828	0.0477162293	0.0606542056	-	-	LMGP06050019	52928614	-	-	-	-
LIPID-N-0686	LPI(20:2)	GP	LPI	20	2	623.319642	624.327467	[M-H]-	C29H53O12P	N/A	N/A	N/A	N/A	N/A	0.692095588	N/A	N/A	N/A	N/A	N/A	N/A	N/A	N/A	0.509161041	0.175892857	N/A	N/A	N/A	N/A	N/A	N/A	N/A	N/A	N/A	N/A	N/A	N/A	-	-	LMGP06050020	52928615	-	-	-	-
LIPID-N-0681	LPI(17:0)	GP	LPI	17	0	585.303992	586.311817	[M-H]-	C26H51O12P	0.0542355372	0.125984252	0.181166837	0.282717283	0.148114075	4.24632353	0.354368932	0.215111111	0.238646483	0.284069098	0.305285868	0.20431328	0.283568075	0.367791077	0.212150434	0.442857143	0.516684607	0.202222222	0.0897830018	0.186580882	0.248309179	0.140407288	0.177837355	0.249743063	0.590196078	0.311129848	0.262390671	0.189719626	-	-	LMGP06050029	52928624	-	-	-	-
LIPID-N-0179	LPI(18:2)	GP	LPI	18	2	595.288343	596.296167	[M-H]-	C27H49O12P	0.0602272727	0.161417323	0.174002047	0.270729271	0.0929162833	8.87867647	2.38834951	0.217777778	0.169189671	0.136276392	0.261057174	0.340522134	0.292957746	0.639825898	0.887174542	0.580357143	0.33153929	0.672222222	0.0849005425	0.128676471	0.126570048	0.166130761	0.294906166	0.224049332	0.224509804	0.254637437	0.444120505	0.142990654	-	-	LMGP06050010	52928605	-	-	-	-
LIPID-N-0176	LPI(18:0)	GP	LPI	18	0	599.319643	600.327467	[M-H]-	C27H53O12P	4.69008264	12.5	20.9825998	34.7652348	23.6430543	374.080882	49.5145631	21.6888889	26.6251113	29.1746641	24.0560949	20.2043133	26.4788732	29.9238303	31.436837	60.3571429	57.911733	21.6666667	7.68535262	18.0147059	23.2850242	11.039657	17.7837355	15.4162384	60.9803922	33.0522766	27.9883382	19.3457944	-	HMDB0061696	LMGP06050004	71581135	327620-46-2	-	-	-
LIPID-N-0178	LPI(18:1)	GP	LPI	18	1	597.303993	598.311817	[M-H]-	C27H51O12P	0.551652893	1.01377953	1.01944729	1.75824176	0.965961362	63.2352941	3.16504854	1.37777778	0.855743544	1.26679463	1.41316073	1.52099886	1.07981221	2.97062024	7.34811958	6.08035714	2.9386437	2	0.740506329	0.677389706	1.19806763	1.02679528	1.8945487	1.14080164	1.7254902	2.29342327	1.5840622	1.11214953	-	-	LMGP06050005	42607496	-	-	-	-
LIPID-N-0181	LPI(20:4)	GP	LPI	20	4	619.288343	620.296167	[M-H]-	C29H49O12P	0.321280992	0.663385827	0.42988741	0.547452547	0.2125115	3.64889706	26.407767	0.464888889	0.192341941	0.446257198	0.290183387	0.741203178	0.450704225	0.763873776	3.95371263	3.27678571	0.470398278	0.827777778	0.53164557	0.132352941	0.259903382	0.359056806	0.696157283	0.232271326	0.497058824	0.84317032	0.84159378	0.172897196	-	-	LMGP06050006	42607497	-	-	-	-
LIPID-N-0188	LPS(20:0)	GP	LPS	20	0	552.330146	553.337971	[M-H]-	C26H52NO9P	0.00245867769	0.0183267717	0.00749232344	0.015004995	0.0712051518	1.20772059	0.16	0.0247111111	0.0290293856	0.0108445298	0.0289104639	0.0174801362	0.0204694836	0.020914037	0.0397299904	0.0991071429	0.0486544672	0.0166666667	0.00734177215	0.0196691176	0.0206763285	0.00703108253	0.0134941912	0.0113874615	0.047254902	0.0291736931	0.0152964043	0.0220560748	-	-	LMGP03050012	52926280	-	-	-	-
LIPID-N-0201	LPS(22:6)	GP	LPS	22	6	568.267546	569.275371	[M-H]-	C28H44NO9P	0.0276859504	0.25984252	0.174616172	0.1998002	0.108923643	0.193014706	0.93592233	0.1776	0.197684773	0.158541267	0.35167206	0.326901249	0.159248826	0.309031556	0.302796528	0.135535714	0.0555435953	0.141333333	0.0564195298	0.0601102941	0.147439614	0.126045016	0.264521895	0.0353545735	0.0856862745	0.261382799	0.111564626	0.134018692	-	-	LMGP03050013	52926281	-	-	-	-
LIPID-N-0198	LPS(20:4)	GP	LPS	20	4	544.267546	545.275371	[M-H]-	C26H44NO9P	0.0547520661	0.537401575	0.0646878199	0.122277722	0.064949402	0.173161765	6.13592233	0.155377778	0.0698130009	0.0930902111	0.129881338	0.125085131	0.0824413146	0.191947769	0.271938284	0.230357143	0.0850376749	0.169555556	0.125316456	0.034375	0.0658937198	0.0833869239	0.505808758	0.049331963	0.119411765	0.219224283	0.0911564626	0.168785047	-	-	LMGP03050007	42607475	-	-	-	-
LIPID-N-0189	LPS(22:0)	GP	LPS	22	0	580.361446	581.369271	[M-H]-	C28H56NO9P	N/A	0.017007874	N/A	N/A	0.0136706532	0.742647059	0.0588349515	0.0147911111	0.00806767587	N/A	N/A	N/A	N/A	0.00776931447	0.0108968177	0.0307142857	N/A	N/A	N/A	0.00698529412	N/A	N/A	N/A	N/A	0.0219607843	0.0137942664	N/A	0.0105233645	-	-	LMGP03050025	52926293	-	-	-	-
LIPID-N-0195	LPS(24:1)	GP	LPS	24	1	606.377096	607.384921	[M-H]-	C30H58NO9P	N/A	0.00996062992	N/A	N/A	0.00942042318	0.667279412	0.026407767	0.0109155556	N/A	0.00644913628	0.00781014024	0.00703745743	0.00634741784	0.00702937976	N/A	0.0217857143	N/A	N/A	N/A	0.00716911765	0.00892753623	0.00390139335	0.00707774799	0.00322713258	0.0153921569	0.0123102867	N/A	0.00986915888	-	-	-	-	-	-	-	-
LIPID-N-0194	LPS(22:1)	GP	LPS	22	1	578.345796	579.353621	[M-H]-	C28H54NO9P	0.00334710744	0.0401574803	0.0113408393	0.0273726274	0.101931923	1.52941176	0.0866019417	0.0355555556	0.0402493321	0.0259117083	0.0222222222	0.0320090806	0.023286385	0.0406964091	0.0918032787	0.128214286	0.0764262648	0.0264444444	0.0121338156	0.0294117647	0.0380676329	0.0137191854	0.0309204647	0.019938335	0.0666666667	0.0698145025	0.0229348882	0.0353271028	-	-	LMGP03050023	52926291	-	-	-	-
LIPID-N-0193	LPS(20:1)	GP	LPS	20	1	550.314496	551.322321	[M-H]-	C26H50NO9P	0.00299586777	0.0177165354	0.0122006141	0.0186213786	0.0618215271	0.386029412	0.0431067961	0.0186666667	0.0175957257	0.0199616123	0.0145631068	0.0238365494	0.0180093897	0.0374319913	0.0480231437	0.0669642857	0.0372443488	0.0268888889	0.0106871609	0.0160661765	0.0233816425	0.0148553055	0.0209115282	0.0149023638	0.0343137255	0.0330522766	0.0181729835	0.0242990654	-	-	LMGP03050020	52926288	-	-	-	-
LIPID-N-0192	LPS(18:1)	GP	LPS	18	1	522.283196	523.291021	[M-H]-	C24H46NO9P	0.101239669	0.482283465	0.128556807	0.261738262	0.226310948	1.18198529	4.17475728	0.321777778	0.147284061	0.222648752	0.142826321	0.272417707	0.182910798	0.389553863	0.987463838	0.676785714	0.337997847	0.371111111	0.182640145	0.104411765	0.178550725	0.163987138	0.55049151	0.174511819	0.350980392	0.472175379	0.24101069	0.198130841	-	HMDB0240603	LMGP03050001	9547099	89319-60-8	9547099	-	-
LIPID-N-0190	LPS(24:0)	GP	LPS	24	0	608.392746	609.400571	[M-H]-	C30H60NO9P	N/A	N/A	N/A	N/A	N/A	0.301470588	N/A	N/A	N/A	N/A	N/A	N/A	N/A	N/A	N/A	N/A	N/A	N/A	N/A	N/A	N/A	N/A	N/A	N/A	N/A	N/A	N/A	N/A	-	-	-	-	-	-	-	-
LIPID-N-0187	LPS(18:0)	GP	LPS	18	0	524.298846	525.306671	[M-H]-	C24H48NO9P	0.388429752	2.87401575	2.06755374	2.93706294	2.83348666	53.6764706	7.51456311	3.57333333	3.31255565	3.03262956	2.54584682	2.51986379	2.94835681	2.8726877	1.44840887	4.53571429	5.20990312	2.08	0.777576854	2.73897059	2.7826087	1.30117899	2.23413762	1.69578623	6.56862745	3.62563238	2.48785228	2.89719626	-	HMDB0240606	LMGP03050006	42607474	119786-67-3	42607474	-	-
LIPID-N-0196	LPS(18:2)	GP	LPS	18	2	520.267546	521.275371	[M-H]-	C24H44NO9P	0.0987603306	0.198818898	0.075332651	0.162637363	0.0607175713	0.387867647	0.87184466	0.123733333	0.0634016028	0.112092131	0.0806903991	0.170715096	0.14741784	0.280739935	0.225650916	0.283928571	0.162970936	0.282222222	0.139421338	0.0634191176	0.0645410628	0.137406217	0.328865058	0.131757451	0.124509804	0.173693086	0.165208941	0.0854205607	-	-	LMGP03050011	52926279	-	-	-	-
LIPID-P-0283	MG(18:2)	GL	MG	18	2	372.31012	354.27701	[M+NH4]+	C21H38O4	N/A	N/A	N/A	N/A	N/A	46.875	N/A	5.05777778	N/A	N/A	N/A	N/A	N/A	5.3101197	N/A	N/A	N/A	N/A	N/A	N/A	N/A	N/A	N/A	N/A	N/A	N/A	N/A	N/A	C01885	-	LMGL01010006	5283469	67968-46-1	-	-	ko00561,ko01100,ko04714,ko04923,ko04975,ko04977
LIPID-P-0282	MG(18:1)	GL	MG	18	1	374.336401	356.29266	[M+NH4]+	C21H40O4	N/A	0.727362205	N/A	N/A	N/A	26.6544118	0.391262136	7.08444444	0.232413179	N/A	0.538295577	0.169125993	0.411267606	5.41893362	N/A	0.191964286	N/A	0.381111111	0.263110307	N/A	N/A	0.280814577	N/A	N/A	N/A	N/A	0.233236152	0.193457944	C01885	HMDB0011566	LMGL01010004	53480977	-	-	-	ko00561,ko01100,ko04714,ko04923,ko04975,ko04977
LIPID-P-0276	MG(18:0)	GL	MG	18	0	376.352051	358.30831	[M+NH4]+	C21H42O4	54.8553719	35.8267717	38.8945752	44.6553447	27.5068997	29.6875	29.9029126	35.8222222	23.3303651	34.7408829	40.3451996	39.2735528	36.8075117	29.7062024	34.7155256	33.5714286	39.0742734	47.1111111	34.6292948	38.1433824	47.1497585	36.3344051	42.7167113	46.7625899	39.5098039	32.1247892	41.9825073	37.4766355	C01885	HMDB0011131	LMGL01010003	15560610	22610-61-3	-	-	ko00561,ko01100,ko04714,ko04923,ko04975,ko04977
LIPID-P-0274	MG(16:0)	GL	MG	16	0	348.320751	330.27701	[M+NH4]+	C19H38O4	92.8719008	75.8858268	67.8607984	76.1238761	53.449862	29.2279412	54.368932	59.3777778	40.7836153	67.0825336	72.815534	62.6560726	59.9061033	52.1218716	59.5949855	57.9464286	63.0785791	81.8888889	52.079566	58.5477941	65.7004831	60.8788853	68.2752458	64.5426516	63.1372549	47.301855	69.776482	62.9906542	C01885	HMDB0011564	LMGL01010001	3084463	32899-41-5	-	-	ko00561,ko01100,ko04714,ko04923,ko04975,ko04977
LIPID-P-0272	MG(14:0)	GL	MG	14	0	320.28944	302.24571	[M+NH4]+	C17H34O4	1.70454545	1.60433071	1.40225179	1.30869131	1.03955842	1.06617647	1.30097087	1.46666667	0.997328584	1.64107486	1.197411	1.28263337	1.06103286	1.02067465	1.10896818	1.07142857	1.16254037	1.54444444	1.17540687	1.03860294	1.71980676	0.974276527	1.35835567	1.52106886	1.29411765	0.851602024	1.14674441	1.12149533	C01885	HMDB0011561	-	10957631	-	-	-	ko00561,ko01100,ko04714,ko04923,ko04975,ko04977
LIPID-P-1273	MG(22:5)	GL	MG	22	5	422.34021	404.29266	[M+NH4]+	C25H40O4	1.62190083	1.19094488	0.860798362	1.41858142	0.691812328	1.86580882	1.04854369	0.869333333	0.610863758	1.35316699	1.13268608	1.36208854	0.568075117	1.10990207	1.15718419	0.991071429	1.33476857	2.12222222	0.599457505	1.19485294	1.34299517	1.46838156	1.14387846	1.70606372	1.24509804	0.720067454	1.61321672	1.76635514	C01885	-	-	-	-	-	-	ko00561,ko01100,ko04714,ko04923,ko04975,ko04977
LIPID-P-1268	MG(18:3)	GL	MG	18	3	370.31012	352.26136	[M+NH4]+	C21H36O4	N/A	N/A	N/A	N/A	N/A	27.4816176	N/A	0.536	N/A	N/A	N/A	N/A	N/A	0.396082699	N/A	N/A	N/A	N/A	N/A	N/A	N/A	N/A	N/A	N/A	N/A	N/A	N/A	N/A	C01885	-	-	53480978	-	-	-	ko00561,ko01100,ko04714,ko04923,ko04975,ko04977
LIPID-N-0640	PA(18:0_20:4)	GP	PA	38	4	723.496482	724.504307	[M-H]-	C41H73O8P	18.6983471	50.984252	6.81678608	22.8771229	11.49954	8.40992647	36.1165049	31.5555556	11.2199466	19.865643	8.0798274	9.70488082	10.7042254	20.4570185	9.59498554	17.2321429	22.4973089	13.8888889	25.8589512	15.4411765	41.1594203	12.3258307	29.3118856	11.6135663	41.2745098	17.9595278	8.46452867	18.411215	C00416	-	LMGP10010024	-	-	460605	-	ko00561,ko00564,ko01100,ko04024,ko04070,ko04072,ko04666,ko04912,ko04975,ko05200,ko05212,ko05231
LIPID-N-0647	PA(18:0_22:6)	GP	PA	40	6	747.496482	748.504307	[M-H]-	C43H73O8P	19.731405	42.4212598	11.4636643	28.5714286	13.9834407	32.1691176	48.8349515	44.4444444	20.6589492	23.512476	12.4056095	15.8910329	14.9295775	19.4776931	19.2864031	22.0535714	35.5220667	12.1111111	36.437613	12.6838235	83.0917874	17.2561629	52.8150134	7.64645427	35.6862745	32.5463744	14.2857143	25.7943925	C00416	-	LMGP10010039	-	-	460605	-	ko00561,ko00564,ko01100,ko04024,ko04070,ko04072,ko04666,ko04912,ko04975,ko05200,ko05212,ko05231
LIPID-N-0635	PA(18:1_18:1)	GP	PA	36	2	699.496482	700.504307	[M-H]-	C39H73O8P	11.8801653	26.6732283	3.11156602	19.5804196	11.5915363	54.4117647	61.3592233	18.5777778	7.29296527	9.51055662	6.25674218	8.79682179	7.07042254	11.3166485	56.509161	59.8214286	21.31324	8.47777778	18.716094	6.47977941	29.6618357	5.13397642	26.541555	4.05960946	17.254902	27.3187184	4.28571429	17.5700935	C00416	HMDB0007865	LMGP10010962	14057128	14268-17-8	446066	-	ko00561,ko00564,ko01100,ko04024,ko04070,ko04072,ko04666,ko04912,ko04975,ko05200,ko05212,ko05231
LIPID-N-0624	PA(16:0_18:0)	GP	PA	34	0	675.496482	676.504307	[M-H]-	C37H73O8P	1.16735537	3.16929134	2.82497441	3.36663337	6.55933763	61.1213235	4.84466019	3.43111111	6.58949243	2.16890595	3.09600863	2.20204313	5.39906103	5.65832427	13.7897782	9.46428571	3.42303552	2.68888889	1.86256781	2.54595588	9.13043478	1.28617363	1.8051832	1.44912641	2.46078431	6.18887015	2.56559767	3.62616822	C00416	-	LMGP10010908	-	-	460605	-	ko00561,ko00564,ko01100,ko04024,ko04070,ko04072,ko04666,ko04912,ko04975,ko05200,ko05212,ko05231
LIPID-N-0643	PA(16:1_22:4)	GP	PA	38	5	721.480832	722.488657	[M-H]-	C41H71O8P	4.83471074	13.0905512	1.43295803	10.2897103	3.21987121	36.1213235	41.0679612	8.67555556	3.35707925	4.08829175	0.54368932	2.98524404	1.95305164	4.77693145	7.29026037	10.625	6.83530678	2.76666667	10.5786618	3.36397059	18.647343	1.09324759	9.47274352	0.791366906	5.97058824	9.02192243	1.38969874	11.0280374	C00416	-	LMGP10010223	-	-	460605	-	ko00561,ko00564,ko01100,ko04024,ko04070,ko04072,ko04666,ko04912,ko04975,ko05200,ko05212,ko05231
LIPID-N-0623	PA(16:0_16:0)	GP	PA	32	0	647.465182	648.473007	[M-H]-	C35H69O8P	5.40289256	9.43897638	2.36438076	5.33466533	3.35786569	12.1323529	11.8446602	7.61777778	4.28317008	5.21113244	3.4412082	2.86038593	3.6713615	5.03808487	6.45130183	6.04464286	5.532831	4.27777778	5.97649186	3.74080882	16.7149758	3.90139335	7.67649687	1.75745118	7.66666667	7.81618887	3.46938776	6.3364486	C00416	-	LMGP10010012	446066	-	446066	-	ko00561,ko00564,ko01100,ko04024,ko04070,ko04072,ko04666,ko04912,ko04975,ko05200,ko05212,ko05231
LIPID-N-0690	PA(16:0_20:4)	GP	PA	36	4	695.465182	696.473007	[M-H]-	C39H69O8P	1.34297521	5.98425197	0.941658137	4.05594406	1.93192272	18.75	20.1941748	2.78222222	1.97684773	2.18809981	1.47788565	3.2122588	1.69953052	1.65397171	2.14079074	3	3.73519914	1.91111111	4.23146474	0.735294118	3.02415459	0.977491961	2.90437891	0.697841727	4.2745098	4.34232715	1.3313897	2.78504673	C00416	-	LMGP10010025	9547168	-	-	-	ko00561,ko00564,ko01100,ko04024,ko04070,ko04072,ko04666,ko04912,ko04975,ko05200,ko05212,ko05231
LIPID-N-0692	PA(18:1_18:2)	GP	PA	36	3	697.480832	698.488657	[M-H]-	C39H71O8P	21.5909091	34.1535433	2.42579324	23.6763237	8.44526219	178.308824	47.3786408	19.0222222	10.507569	13.3397313	4.66019417	7.17366629	8.70422535	16.4309032	11.0896818	18.3035714	17.7610334	11.8888889	34.2676311	3.125	29.7584541	10.4394427	29.3118856	7.64645427	30.4901961	25.2107926	8.23129252	15.8878505	C00416	-	LMGP10010961	52929548	-	-	-	ko00561,ko00564,ko01100,ko04024,ko04070,ko04072,ko04666,ko04912,ko04975,ko05200,ko05212,ko05231
LIPID-N-0250	PC(16:1_18:2)	GP	PC	34	3	800.544161	755.546506	[M+COOH]-	C42H78NO8P	10.1239669	16.8110236	3.17297851	10.02997	4.08463661	21.1397059	7.51456311	7.02222222	3.49065004	4.99040307	3.77562028	4.08626561	3.56807512	9.96735582	18.0713597	24.2857143	3.33692142	7.37777778	13.9963834	5.03676471	3.82608696	4.3301179	10.6523682	5.11819116	12.5098039	16.2394604	4.101069	6.78504673	C00157	HMDB0008006	LMGP01010690	24778768	-	24778768	-	ko00564,ko00590,ko00591,ko00592,ko01100,ko04723,ko05231
LIPID-N-0251	PC(16:0_18:3)	GP	PC	34	3	800.544161	755.546506	[M+COOH]-	C42H78NO8P	3.57438017	7.55905512	0.667349028	2.87712288	1.58601656	51.4705882	2.67961165	5.49333333	1.70614426	2.47600768	1.13484358	3.56413167	1.02723005	4.48313384	8.33172613	9.67857143	2.07965554	2.24444444	2.51356239	1.51286765	1.07246377	N/A	4.98659517	0.881808839	2.58823529	6.13827993	1.5393586	1.29719626	C00157	HMDB0007974	LMGP01010598	24778699	-	24778699	-	ko00564,ko00590,ko00591,ko00592,ko01100,ko04723,ko05231
LIPID-N-0252	PC(17:1_18:2)	GP	PC	35	3	814.559811	769.562156	[M+COOH]-	C43H80NO8P	3.32644628	6.31889764	3.90992835	4.55544456	3.66145354	5.51470588	11.5728155	6.08	1.83437222	5.12476008	1.91585761	4.35868331	3.56807512	11.3819369	6.8852459	9	2.86329386	3.77777778	5.24412297	2.22426471	3.49758454	3.23687031	4.48614835	2.9393628	9.92156863	6.76222597	4.62585034	3.68224299	C00157	-	LMGP01011533	52922545	-	-	-	ko00564,ko00590,ko00591,ko00592,ko01100,ko04723,ko05231
LIPID-N-0245	PC(14:1_18:2)	GP	PC	32	3	772.512861	727.515206	[M+COOH]-	C40H74NO8P	1.19421488	3.52755906	0.986693961	2.4015984	2.30358786	1.16544118	5.59223301	3.37422222	1.59572573	1.81957774	0.448759439	1.15777526	1.37464789	1.58433079	7.17454195	6.82142857	0.693218515	1.89333333	1.51537071	0.536764706	0.842512077	0.998928189	3.45665773	1.13463515	2.40784314	3.26812816	1.16229349	1.64485981	C00157	HMDB0007907	LMGP01011391	52922264	-	-	-	ko00564,ko00590,ko00591,ko00592,ko01100,ko04723,ko05231
LIPID-N-0238	PC(18:1_19:1)	GP	PC	37	2	844.606761	799.609106	[M+COOH]-	C45H86NO8P	4.15289256	4.42913386	N/A	4.15584416	4.50781969	6.17647059	4.66019417	2.66666667	1.50311665	3.43570058	N/A	N/A	N/A	N/A	33.7512054	17.1071429	5.40365985	3.2	7.93851718	N/A	2.14492754	1.90139335	5.96961573	2.24049332	4.47058824	6.39123103	N/A	3.28971963	C00157	-	LMGP01011606	52922691	-	-	-	ko00564,ko00590,ko00591,ko00592,ko01100,ko04723,ko05231
LIPID-N-0237	PC(19:0_18:2)	GP	PC	37	2	844.606761	799.609106	[M+COOH]-	C45H86NO8P	29.7520661	20.0787402	6.14124872	20.3796204	10.8187672	36.7647059	18.9320388	18.8444444	9.52804987	18.5604607	8.78101402	13.0533485	12.056338	22.4156692	10.0675024	21.0714286	14.5317546	20.7555556	37.2513562	10.8823529	10.2222222	11.1897106	21.9839142	13.8335046	27.0588235	21.9224283	14.4800777	12.5607477	C00157	-	LMGP01011739	52922957	-	-	-	ko00564,ko00590,ko00591,ko00592,ko01100,ko04723,ko05231
LIPID-N-0254	PC(18:1_18:2)	GP	PC	36	3	828.575461	783.577806	[M+COOH]-	C44H82NO8P	98.7603306	95.4724409	22.1084954	86.3136863	56.1177553	175	74.7572816	54.7555556	32.9474622	51.0556622	22.8694714	47.2190692	27.7934272	48.0957563	122.275796	164.642857	62.4327234	64.8888889	249.54792	31.0661765	38.8405797	33.4405145	127.613941	70.2980473	140.588235	108.094435	33.2361516	73.4579439	C00157	HMDB0008072	LMGP01010893	53478723	-	53478723	-	ko00564,ko00590,ko00591,ko00592,ko01100,ko04723,ko05231
LIPID-N-0232	PC(16:0_18:2)	GP	PC	34	2	802.559811	757.562156	[M+COOH]-	C42H80NO8P	373.966942	612.204724	126.100307	319.68032	207.911684	1685.66176	609.708738	408.888889	188.780053	276.391555	183.387271	247.446084	200.938967	400.435256	260.366442	353.571429	219.590958	346.666667	524.412297	180.147059	260.869565	261.521972	434.316354	215.827338	531.372549	478.920742	211.856171	224.299065	C00157	HMDB0007973	LMGP01010585	5287971	-	5287971	-	ko00564,ko00590,ko00591,ko00592,ko01100,ko04723,ko05231
LIPID-N-0235	PC(18:1_18:1)	GP	PC	36	2	830.591111	785.593456	[M+COOH]-	C44H84NO8P	39.4628099	66.1417323	11.013306	46.3536464	75.2529899	81.0661765	84.2718447	41.6	18.699911	41.2667946	18.2524272	32.2360953	15.7934272	36.343852	586.306654	310.714286	64.5855759	38.4444444	142.857143	20.0367647	26.2801932	24.2229368	78.6416443	47.2764645	82.1568627	107.925801	24.6841594	31.9626168	C00157	HMDB0000593	LMGP01010836	10350317	68737-67-7	10350317	-	ko00564,ko00590,ko00591,ko00592,ko01100,ko04723,ko05231
LIPID-N-0255	PC(16:0_20:3)	GP	PC	36	3	828.575461	783.577806	[M+COOH]-	C44H82NO8P	13.5123967	51.1811024	8.6591607	13.8261738	9.03403864	175.367647	35.1456311	20.8	8.10329475	16.1804223	10.4422869	13.8024972	9.44600939	17.2796518	20.4435873	31.7857143	11.474704	7.17777778	14.9367089	7.88602941	12.9082126	7.52411576	31.0991957	11.0791367	14.4509804	27.9932546	3.42079689	9.62616822	C00157	HMDB0007980	LMGP01010622	24778715	-	24778715	-	ko00564,ko00590,ko00591,ko00592,ko01100,ko04723,ko05231
LIPID-N-0234	PC(17:0_18:2)	GP	PC	35	2	816.575461	771.577806	[M+COOH]-	C43H82NO8P	20.1859504	36.6141732	6.4073695	20.3796204	10.4323827	129.227941	33.2038835	24.5333333	12.5022262	18.9059501	10.9385113	16.6401816	14.3474178	21.1751904	14.3876567	29.2857143	11.4531755	22.8888889	37.6130199	12.3161765	16.8695652	9.64630225	25.5585344	12.9085303	30.9803922	29.3423272	15.7823129	20.5607477	C00157	-	LMGP01011505	52922491	-	-	-	ko00564,ko00590,ko00591,ko00592,ko01100,ko04723,ko05231
LIPID-N-0231	PC(16:1_18:1)	GP	PC	34	2	802.559811	757.562156	[M+COOH]-	C42H80NO8P	5.7231405	13.6614173	3.25486182	6.21378621	6.45814167	6.93014706	10.2330097	6.31111111	3.2413179	2.38003839	3.92664509	4.13166856	1.56619718	2.35038085	90.6460945	53.75	7.3196986	5.93333333	16.2025316	2.37132353	3.38164251	4.15862808	8.18588025	3.45323741	6.43137255	19.7301855	3.595724	7.00934579	C00157	HMDB0008004	LMGP01010678	24778766	-	24778766	-	ko00564,ko00590,ko00591,ko00592,ko01100,ko04723,ko05231
LIPID-N-0222	PC(19:0_18:1)	GP	PC	37	1	846.622411	801.624756	[M+COOH]-	C45H88NO8P	5.92975207	7.36220472	2.16990788	4.83516484	5.50137994	6.59926471	9.9223301	7.92888889	3.54407836	6.23800384	3.17152104	4.85811578	3.36150235	7.4211099	15.6991321	13.4642857	4.52099031	5.95555556	8.30018083	2.29779412	2.82125604	3.21543408	6.54155496	3.80267215	7.98039216	8.33052277	4.06219631	2.59813084	C00157	-	LMGP01011738	52922955	-	-	-	ko00564,ko00590,ko00591,ko00592,ko01100,ko04723,ko05231
LIPID-N-0221	PC(16:0_20:1)	GP	PC	36	1	832.606761	787.609106	[M+COOH]-	C44H86NO8P	5.78512397	16.0826772	2.06755374	6.03396603	15.8969641	38.7867647	15.3398058	8.62222222	4.07836153	5.45105566	2.74002157	4.44948922	2.87323944	4.3960827	86.7888139	61.7857143	10.4198062	3.75555556	16.5641953	4.20955882	6.00966184	4.37299035	12.2430742	3.55601233	21.7647059	23.777403	3.79008746	5.14018692	C00157	HMDB0007978	LMGP01011468	52922418	-	-	-	ko00564,ko00590,ko00591,ko00592,ko01100,ko04723,ko05231
LIPID-N-0220	PC(18:0_18:1)	GP	PC	36	1	832.606761	787.609106	[M+COOH]-	C44H86NO8P	63.6363636	81.6929134	29.2732856	77.7222777	75.2529899	90.0735294	139.805825	94.9333333	34.3722173	79.6545106	48.1121899	65.3802497	43.7558685	101.414581	237.222758	192.857143	60.2798708	85.1111111	122.423146	32.7205882	39.2270531	47.3740622	92.4039321	59.8150051	94.1176471	110.455312	45.675413	35.7009346	C00157	HMDB0008037	LMGP01010750	24778815	-	24778815	-	ko00564,ko00590,ko00591,ko00592,ko01100,ko04723,ko05231
LIPID-N-0236	PC(18:0_18:2)	GP	PC	36	2	830.591111	785.593456	[M+COOH]-	C44H84NO8P	419.421488	322.834646	92.7328557	275.724276	187.672493	591.911765	271.84466	270.222222	146.749777	282.149712	128.586839	194.097616	183.286385	348.20457	153.905497	328.571429	228.202368	300	613.019892	165.257353	181.642512	178.135048	352.100089	271.325797	407.843137	377.740304	202.137998	205.607477	C00157	HMDB0008039	LMGP01010764	6441487	-	6441487	-	ko00564,ko00590,ko00591,ko00592,ko01100,ko04723,ko05231
LIPID-N-0257	PC(19:1_18:2)	GP	PC	37	3	842.591111	797.593456	[M+COOH]-	C45H84NO8P	6.61157025	6.24015748	1.13408393	5.79420579	1.70929163	11.0110294	5.61165049	4.10666667	2.190561	3.45489443	1.94174757	3.17820658	1.83849765	2.43743199	7.69527483	14.0714286	4.02583423	2.97777778	16.0216998	2.68382353	4.42512077	2.06859593	9.66934763	5.38540596	7.90196078	6.40809444	2.25461613	4.54205607	C00157	-	LMGP01011769	52923017	-	-	-	ko00564,ko00590,ko00591,ko00592,ko01100,ko04723,ko05231
LIPID-N-0273	PC(20:4_17:0)	GP	PC	37	4	840.559811	795.577806	[M+COOH]-	C45H82NO8P	11.0950413	25.1968504	3.72569089	11.7282717	7.30450782	80.1470588	38.0582524	15.1644444	5.28940338	11.3627639	4.76806904	9.12599319	5.44600939	7.09466812	11.5139826	16.1607143	3.68137783	5.75555556	17.5768535	5.97426471	3.26570048	7.30975348	14.2806077	6.35149024	17.1176471	13.9291737	4.39261419	8.07476636	C00157	-	LMGP01011904	52923285	-	-	-	ko00564,ko00590,ko00591,ko00592,ko01100,ko04723,ko05231
LIPID-N-0259	PC(20:1_18:2)	GP	PC	38	3	856.606761	811.609106	[M+COOH]-	C46H86NO8P	3.84297521	5.37401575	0.966223132	2.4975025	2.48390064	18.75	4.69902913	4.03555556	2.20837044	3.20537428	2.28694714	2.45175936	1.17746479	2.11316649	7.07810993	10.4285714	3.12163617	3.02222222	10.2350814	2.33455882	2.57004831	1.66130761	6.48793566	1.90133607	8.15686275	6.45868465	2.31292517	3.4953271	C00157	HMDB0008303	LMGP01011818	52923115	-	52923115	-	ko00564,ko00590,ko00591,ko00592,ko01100,ko04723,ko05231
LIPID-N-0320	PC(18:2_22:6)	GP	PC	40	8	874.559811	829.562156	[M+COOH]-	C48H80NO8P	2.2107438	3.18897638	1.01330604	1.08891109	0.540938362	2.44485294	4.25242718	2.52444444	0.920747996	1.52015355	1.52966559	0.853575482	0.927699531	3.69967356	2.58437801	2.46428571	0.667384284	1.73111111	3.14647378	1.07536765	0.581642512	2.18649518	1.44593387	1.08324769	3.52941176	3.92917369	0.699708455	1.11401869	C00157	HMDB0008156	LMGP01010947	24778983	-	24778983	-	ko00564,ko00590,ko00591,ko00592,ko01100,ko04723,ko05231
LIPID-N-0319	PC(20:4_20:4)	GP	PC	40	8	874.559811	829.562156	[M+COOH]-	C48H80NO8P	2.3553719	9.23228346	N/A	1.12087912	2.3551058	4.54044118	32.4271845	5.29777778	1.24487979	3.62763916	0.778856526	2.06810443	0.445070423	1.65614799	4.18514947	5.69642857	1.41872982	1.12	3.58047016	1.26286765	1.36618357	3.49410504	3.91420912	0.748201439	3.43137255	3.28836425	0.497570457	1.94392523	C00157	-	LMGP01011047	24779072	-	24778983	-	ko00564,ko00590,ko00591,ko00592,ko01100,ko04723,ko05231
LIPID-N-0308	PC(18:0_22:6)	GP	PC	40	6	878.591111	833.593456	[M+COOH]-	C48H84NO8P	9.31818182	17.519685	7.49232344	8.31168831	7.91168353	15.9191176	17.0097087	12.48	8.65538736	16.1420345	14.5199569	11.9409762	7.26760563	18.5201306	8.27386692	8.57142857	10.7857912	9	16.6003617	9.33823529	8.34782609	8.51018221	16.2287757	6.5364851	17.0980392	13.7942664	3.90670554	9.96261682	C00157	HMDB0008057	LMGP01010821	24778876	-	24778876	-	ko00564,ko00590,ko00591,ko00592,ko01100,ko04723,ko05231
LIPID-N-0304	PC(18:2_20:4)	GP	PC	38	6	850.559811	805.562156	[M+COOH]-	C46H80NO8P	8.76033058	32.6771654	2.8863869	6.47352647	6.58693652	16.8382353	23.4951456	13.92	3.00979519	8.61804223	3.23624595	7.90011351	2.51643192	5.78890098	15.7569913	19.1071429	5.57588805	7.48888889	21.5189873	2.5	4.59903382	5.68060021	10.6523682	4.62487153	10.745098	15.2445194	5.75315841	6.69158879	C00157	HMDB0008147	LMGP01010943	24778979	-	24778979	-	ko00564,ko00590,ko00591,ko00592,ko01100,ko04723,ko05231
LIPID-N-0303	PC(16:0_22:6)	GP	PC	38	6	850.559811	805.562156	[M+COOH]-	C46H80NO8P	7.60330579	25	6.65301945	7.93206793	9.03403864	36.5808824	21.9417476	10.72	6.16206589	12.303263	10.399137	13.1214529	4.31924883	14.9292709	23.7222758	16.6428571	5.74811625	6.55555556	15.8227848	3.87867647	2.93719807	5.85209003	11.331546	5.38540596	13.4509804	17.5379427	3.26530612	6.69158879	C00157	HMDB0007991	LMGP01010650	6441886	-	6441886	-	ko00564,ko00590,ko00591,ko00592,ko01100,ko04723,ko05231
LIPID-N-0292	PC(20:5_18:0)	GP	PC	38	5	852.575461	807.577806	[M+COOH]-	C46H82NO8P	1.7107438	5.19685039	0.984646878	2.45754246	0.875804968	19.6691176	2.5631068	4.97777778	1.97684773	4.72168906	1.56634304	2.40635641	1.91549296	4.8531012	1.32497589	1.82142857	1.54790097	1.38888889	3.34538879	1.875	1.33719807	2.78670954	3.6461126	1.77595067	3.29411765	4.78920742	1.65208941	3.12149533	C00157	HMDB0008497	LMGP01011937	52923351	-	52923351	-	ko00564,ko00590,ko00591,ko00592,ko01100,ko04723,ko05231
LIPID-N-0291	PC(16:0_22:5)	GP	PC	38	5	852.575461	807.577806	[M+COOH]-	C46H82NO8P	5	25.3937008	1.66632549	7.35264735	9.40202392	18.3639706	13.6116505	11.0577778	2.26179875	7.75431862	4.76806904	8.24063564	1.64882629	3.54733406	5.86306654	9.125	6.20021529	3.4	12.3327306	5	6.60869565	3.6227224	12.2252011	5.54984584	13.6862745	11.3490725	5.2866861	7.34579439	C00157	HMDB0007989	LMGP01010645	24778735	-	24778735	-	ko00564,ko00590,ko00591,ko00592,ko01100,ko04723,ko05231
LIPID-N-0258	PC(18:0_20:3)	GP	PC	38	3	856.606761	811.609106	[M+COOH]-	C46H86NO8P	10.8471074	22.4409449	7.14431934	13.5264735	7.83808648	43.5661765	18.9514563	17.5822222	9.7239537	13.0518234	9.01833873	12.8944381	8.97652582	21.6974973	16.5284474	18.3928571	7.92249731	9.31111111	12.4412297	5.71691176	7.57487923	6.90246517	20.0178731	6.41315519	16.4901961	20.0674536	9.44606414	5.58878505	C00157	HMDB0008046	LMGP01010795	24778855	-	24778855	-	ko00564,ko00590,ko00591,ko00592,ko01100,ko04723,ko05231
LIPID-N-0290	PC(18:1_20:4)	GP	PC	38	5	852.575461	807.577806	[M+COOH]-	C46H82NO8P	21.4876033	52.7559055	8.67963153	21.5784216	21.1591536	70.9558824	59.4174757	40.3555556	9.15405165	29.1746641	10.6796117	13.030647	7.15492958	13.90642	60.1735776	67.3214286	28.2023681	10.1777778	39.7830018	10.6985294	10.6859903	10.5251876	44.3252904	11.3257965	45.2941176	40.9780776	11.0787172	20.1869159	C00157	HMDB0008114	LMGP01010905	24778948	-	24778735	-	ko00564,ko00590,ko00591,ko00592,ko01100,ko04723,ko05231
LIPID-N-0284	PC(16:0_20:5)	GP	PC	36	5	824.544161	779.546506	[M+COOH]-	C44H78NO8P	4.38016529	9.19291339	2.62026612	4.85514486	2.04231831	151.286765	3.22330097	5.84888889	2.84951024	4.66410749	3.2793959	3.24631101	1.51173709	5.91947769	5.41947927	6.35714286	2.03444564	5	4.23146474	1.53676471	4.71497585	3.49410504	6.79177837	3.57656732	5.01960784	9.2074199	5.75315841	3.64485981	C00157	HMDB0007984	LMGP01010633	24778723	-	-	-	ko00564,ko00590,ko00591,ko00592,ko01100,ko04723,ko05231
LIPID-N-0277	PC(19:0_20:4)	GP	PC	39	4	868.606761	823.609106	[M+COOH]-	C47H86NO8P	8.2231405	19.3700787	3.5209826	7.27272727	4.98620055	19.1176471	22.9126214	15.6266667	4.47016919	10.5950096	2.86947141	6.12939841	4.2629108	9.03155604	5.95949855	8.25	6.86759957	8.91111111	15.0813743	2.61029412	4.88888889	5.16613076	11.8141197	2.83658787	12.627451	10.7419899	5.77259475	3.94392523	C00157	-	LMGP01011748	52922975	-	-	-	ko00564,ko00590,ko00591,ko00592,ko01100,ko04723,ko05231
LIPID-N-0276	PC(22:4_16:0)	GP	PC	38	4	854.591111	809.593456	[M+COOH]-	C46H84NO8P	6.40495868	46.2598425	1.48413511	5.23476523	6.4949402	6.34191176	74.368932	10.6488889	3.77560107	6.83301344	3.12837109	9.46651532	2.21596244	5.0054407	11.7261331	15.2321429	5.64047363	2.68888889	8.89692586	2.8125	3.07246377	1.91854234	12.2966935	2.24049332	7.58823529	8.9376054	1.56268222	1.86915888	C00157	HMDB0008626	LMGP01012072	52923621	-	52923621	-	ko00564,ko00590,ko00591,ko00592,ko01100,ko04723,ko05231
LIPID-N-0275	PC(18:0_20:4)	GP	PC	38	4	854.591111	809.593456	[M+COOH]-	C46H84NO8P	131.61157	244.094488	51.7911975	126.073926	87.5804968	275.735294	308.737864	186.666667	67.3196794	146.257198	60.8414239	108.059024	73.0516432	119.042437	116.297011	129.642857	98.1700753	82.4444444	184.448463	45.5882353	75.7487923	69.4533762	158.891868	42.7543679	168.627451	147.554806	73.2750243	82.8037383	C00157	HMDB0008048	LMGP01010802	16219824	-	16219824	-	ko00564,ko00590,ko00591,ko00592,ko01100,ko04723,ko05231
LIPID-N-0219	PC(17:0_18:1)	GP	PC	35	1	818.591111	773.593456	[M+COOH]-	C43H84NO8P	10.7231405	29.3307087	4.76970317	11.8281718	15.5657774	42.2794118	28.1553398	15.8222222	9.2252894	17.5431862	6.90399137	11.3280363	5.57746479	18.4548422	75.216972	55.8928571	14.1872982	12.7555556	21.1573237	6.83823529	10.0289855	6.55948553	18.945487	8.5303186	20.7843137	29.1736931	8.24101069	10.4859813	C00157	-	LMGP01010711	24778787	-	-	-	ko00564,ko00590,ko00591,ko00592,ko01100,ko04723,ko05231
LIPID-N-0272	PC(16:0_20:4)	GP	PC	36	4	826.559811	781.562156	[M+COOH]-	C44H80NO8P	92.1487603	285.433071	48.3111566	133.666334	84.4526219	1202.20588	491.262136	177.777778	55.0311665	152.591171	70.1186624	118.047673	57.6525822	102.067465	174.927676	187.5	82.4542519	80.2222222	202.531646	68.0147059	75.3623188	75.4555198	221.626452	54.676259	223.529412	172.006745	64.5286686	107.102804	C00157	HMDB0008203	LMGP01010007	7983442	-	7983442	-	ko00564,ko00590,ko00591,ko00592,ko01100,ko04723,ko05231
LIPID-N-0270	PC(18:2_18:2)	GP	PC	36	4	826.559811	781.562156	[M+COOH]-	C44H80NO8P	48.3471074	42.7165354	11.2998976	24.975025	15.7313707	50.9191176	26.6019417	25.0666667	11.8076581	25.9117083	9.01833873	13.7343927	10.2723005	23.9390642	35.4869817	42.1428571	19.8708288	27.5555556	61.8444846	11.2316176	14.4347826	18.3279743	38.6058981	31.0380267	38.2352941	30.0168634	16.0544218	19.6261682	C00157	HMDB0008138	LMGP01010921	5288075	998-06-1	5288075	-	ko00564,ko00590,ko00591,ko00592,ko01100,ko04723,ko05231
LIPID-N-0285	PC(20:4_16:1)	GP	PC	36	5	824.544161	779.546506	[M+COOH]-	C44H78NO8P	3.92561983	6.65354331	1.13613101	1.90809191	2.24471021	10.0735294	9.59223301	4.21333333	1.55120214	2.26487524	1.197411	1.27355278	0.615962441	1.5429815	9.62391514	11.5892857	2.00430571	1.8	5.64195298	1.30147059	0.956521739	2.52947481	4.11081323	1.05241521	4.7254902	5.7841484	0.433430515	2.03738318	C00157	HMDB0008430	LMGP01011903	52923283	-	52923283	-	ko00564,ko00590,ko00591,ko00592,ko01100,ko04723,ko05231
LIPID-N-0218	PC(16:0_18:1)	GP	PC	34	1	804.575461	759.577806	[M+COOH]-	C42H82NO8P	157.231405	460.629921	71.4431934	199.8002	200.551978	597.426471	444.660194	300.444444	122.52894	238.003839	151.88781	158.683314	126.57277	250.272035	1149.46962	707.142857	200.645856	222.222222	334.538879	81.0661765	142.608696	103.536977	316.353887	138.129496	333.333333	470.489039	101.457726	151.214953	C00157	HMDB0007972	LMGP01010005	5497103	-	4266266	-	ko00564,ko00590,ko00591,ko00592,ko01100,ko04723,ko05231
LIPID-N-0229	PC(14:0_18:2)	GP	PC	32	2	774.528511	729.530856	[M+COOH]-	C40H76NO8P	3.16528926	7.08661417	0.499488229	4.75524476	2.64213431	16.3602941	5.24271845	3.072	1.20747996	2.72168906	0.0806903991	2.71055619	1.43474178	2.30685528	12.6133076	6.67857143	2.62648009	2.74666667	3.79746835	0.9375	1.91304348	1.38906752	4.93297587	1.19218911	2.03137255	7.45362563	2.48007775	3.25981308	C00157	HMDB0007874	LMGP01010494	24778624	-	24778624	-	ko00564,ko00590,ko00591,ko00592,ko01100,ko04723,ko05231
LIPID-N-0216	PC(16:0_16:1)	GP	PC	32	1	776.544161	731.546506	[M+COOH]-	C40H78NO8P	11.6942149	94.0944882	13.1013306	43.1568432	30.2115915	51.8382353	53.592233	37.3333333	17.239537	38.7715931	17.3894283	26.4245176	10.3286385	21.4581066	352.941176	191.071429	41.3778256	15.7333333	46.2929476	9.08088235	22.5700483	19.1639871	47.8999106	8.22199383	24.5882353	75.2107926	20.6802721	23.5140187	C00157	HMDB0007969	LMGP01010566	6443788	-	6443788	-	ko00564,ko00590,ko00591,ko00592,ko01100,ko04723,ko05231
LIPID-N-0217	PC(14:0_18:1)	GP	PC	32	1	776.544161	731.546506	[M+COOH]-	C40H78NO8P	85.1239669	116.535433	79.4268168	106.693307	99.724011	91.1764706	120	120.888889	83.3481745	112.476008	75.0809061	111.23723	88.2629108	106.63765	202.121504	140	114.962325	98.2222222	118.264014	113.970588	93.9130435	109.324759	107.95353	101.952724	132.54902	107.925801	91.350826	88.2242991	C00157	HMDB0007872	LMGP01010490	24778618	-	24778618	-	ko00564,ko00590,ko00591,ko00592,ko01100,ko04723,ko05231
LIPID-N-0911	PC(14:0_15:0)	GP	PC	29	0	736.512861	691.5152053	[M+COOH]-	C37H74NO8P	0.433884298	0.503937008	0.618219038	0.531468531	0.551977921	0.331617647	0.489320388	0.501333333	0.626892253	0.905950096	0.604099245	1.07150965	0.375586854	0.50054407	4.20443587	1.02142857	1.05059203	0.48	0.390596745	0.342279412	0.653140097	0.600214362	0.461126005	0.641315519	0.890196078	0.603709949	0.960155491	0.699065421	C00157	HMDB0007868	LMGP01010479	24778611	-	-	-	ko00564,ko00590,ko00591,ko00592,ko01100,ko04723,ko05231
LIPID-N-0908	PC(16:0_20:2)	GP	PC	36	2	830.591111	785.5934557	[M+COOH]-	C44H84NO8P	1.79132231	17.007874	2.41555783	5.73426573	5.77736891	25.3676471	10.6796117	6.86222222	4.82635797	4.91362764	2.78317152	6.53802497	1.95305164	4.63547334	41.8514947	22.1428571	3.50914962	2.82222222	6.60036166	1.96691176	3.7294686	2.59378349	9.0080429	1.90339157	7.03921569	15.2613828	1.96307094	5.58878505	C00157	HMDB0007979	LMGP01011469	52922420	-	-	-	ko00564,ko00590,ko00591,ko00592,ko01100,ko04723,ko05231
LIPID-N-0202	PC(14:0_14:0)	GP	PC	28	0	722.497211	677.499556	[M+COOH]-	C36H72NO8P	N/A	1.08661417	N/A	N/A	1.03771849	0.922794118	0.765048544	0.426666667	N/A	N/A	N/A	N/A	N/A	N/A	29.5467695	7.85714286	1.69214209	N/A	1.22965642	N/A	0.510144928	N/A	N/A	N/A	N/A	1.91905565	N/A	N/A	C00157	HMDB0007866	LMGP01010477	5459377	18194-24-6	5459377	-	ko00564,ko00590,ko00591,ko00592,ko01100,ko04723,ko05231
LIPID-N-0917	PC(17:0_18:0)	GP	PC	35	0	820.606761	775.6091057	[M+COOH]-	C43H86NO8P	1.26446281	2.4015748	1.88536336	1.97202797	1.7700092	2.35294118	1.20194175	2.09777778	0.981300089	2.16890595	2.1574973	1.93870602	1.70516432	2.24156692	1.92864031	2.32142857	0.637244349	1.60666667	2.54972875	1.52022059	1.40096618	1.414791	2.14477212	1.56012333	2.49019608	2.54637437	1.46355685	1.51214953	C00157	-	LMGP01010709	24778785	-	-	-	ko00564,ko00590,ko00591,ko00592,ko01100,ko04723,ko05231
LIPID-N-0205	PC(15:0_16:0)	GP	PC	31	0	764.544161	719.546506	[M+COOH]-	C39H78NO8P	6.07438017	17.992126	6.50972364	19.9000999	7.06531739	16.1029412	12.815534	14.7911111	9.43900267	10.5950096	6.25674218	6.76503973	3.28262911	13.710555	28.3895853	27.7857143	12.744887	7.95555556	15.8770344	19.375	61.8357488	11.1039657	28.8829312	2.50770812	26.1176471	24.148398	13.7609329	46.728972	C00157	HMDB0007935	LMGP01010532	24778655	-	-	-	ko00564,ko00590,ko00591,ko00592,ko01100,ko04723,ko05231
LIPID-N-0206	PC(16:0_16:0)	GP	PC	32	0	778.559811	733.562156	[M+COOH]-	C40H80NO8P	240.909091	1031.49606	212.487206	383.616384	356.945722	448.529412	858.252427	689.777778	391.807658	602.68714	248.543689	322.814983	241.502347	321.218716	493.731919	682.142857	452.099031	276.444444	513.562387	231.25	440.57971	268.810289	818.588025	193.216855	701.960784	583.473862	310.592809	320.373832	C00157	HMDB0000564	LMGP01010564	452110	63-89-8	452110	-	ko00564,ko00590,ko00591,ko00592,ko01100,ko04723,ko05231
LIPID-N-0207	PC(18:0_14:0)	GP	PC	32	0	778.559811	733.562156	[M+COOH]-	C40H80NO8P	3.4338843	11.1023622	4.91299898	5.15484515	5.55657774	7.83088235	9.2038835	6.47111111	5.09349955	8.48368522	4.9622438	4.99432463	5.22065728	6.83351469	14.0790743	8.96428571	5.64047363	4.84444444	5.67811935	4.11764706	7.22705314	4.58735263	6.43431635	4.76875642	7.21568627	5.63237774	4.00388727	6.80373832	C00157	HMDB0008031	LMGP01010739	3082163	-	3082163	-	ko00564,ko00590,ko00591,ko00592,ko01100,ko04723,ko05231
LIPID-N-0208	PC(16:0_18:0)	GP	PC	34	0	806.591111	761.593456	[M+COOH]-	C42H84NO8P	34.0909091	127.362205	26.4073695	54.9450549	78.5648574	99.0808824	132.621359	80.8888889	39.715049	62.1880998	41.8554477	45.1759364	32.1126761	51.7954298	143.683703	127.142857	49.0850377	42.2222222	81.9168174	45.5882353	39.8067633	36.0128617	85.9696157	31.6546763	105.686275	108.094435	28.9601555	46.5420561	C00157	HMDB0007970	LMGP01010573	24778686	-	24778686	-	ko00564,ko00590,ko00591,ko00592,ko01100,ko04723,ko05231
LIPID-N-0203	PC(16:0_14:0)	GP	PC	30	0	750.528511	705.530856	[M+COOH]-	C38H76NO8P	3.90495868	26.1417323	2.47697032	13.3066933	16.5225391	20.4411765	23.7669903	10.8088889	6.94568121	9.02111324	6.29989213	8.53575482	1.60375587	4.57018498	138.090646	63.5714286	13.649085	3.22666667	14.4303797	1.72426471	11.7874396	8.06002144	16.4075067	1.22096608	13.7647059	23.9460371	3.85228377	7.62616822	C00157	HMDB0007965	LMGP01010560	24778679	-	24778679	-	ko00564,ko00590,ko00591,ko00592,ko01100,ko04723,ko05231
LIPID-P-0559	PC(O-16:1_20:4)	GP	PC-O	36	5	766.575025	765.567241	[M+H]+	C44H80NO7P	5.78512397	24.6062992	2.02456499	5.29470529	12.4195032	70.5882353	46.0194175	14.0088889	4.48797863	6.29558541	2.52427184	4.58569807	2.66666667	4.00435256	7.54098361	9.23214286	7.10441335	3.75555556	9.25858951	2.94117647	4.6763285	3.06538049	17.3011618	3.47379239	12.7254902	12.4114671	2.64334305	2.22429907	C00157	-	LMGP01020259	53481713	-	-	-	ko00564,ko00590,ko00591,ko00592,ko01100,ko04723,ko05231
LIPID-P-0569	PC(O-18:1_22:6)	GP	PC-O	40	7	818.606369	817.598541	[M+H]+	C48H84NO7P	0.795454545	5.72834646	0.759467758	2.45754246	2.90708372	0.46875	4.17475728	5.76	2.40427427	3.09021113	1.8381877	1.87741203	1.34460094	1.31664853	3.780135	3.33928571	2.30355221	1.16444444	2.35081374	0.676470588	2.97584541	1.8113612	4.48614835	0.606372045	3.58823529	3.89544688	1.54324587	2.42990654	C00157	-	-	-	-	-	-	ko00564,ko00590,ko00591,ko00592,ko01100,ko04723,ko05231
LIPID-P-0566	PC(O-18:0_22:6)	GP	PC-O	40	6	820.622019	819.614191	[M+H]+	C48H86NO7P	0.237603306	2.34251969	0.0644831116	0.45954046	0.423183073	0.168566176	0.644660194	0.878222222	0.236865539	0.416506718	0.133980583	0.317820658	0.0824413146	0.285092492	0.746383799	0.896428571	0.39181916	0.159555556	0.544303797	0.106801471	0.42705314	0.435155413	1.13851653	0.0834532374	0.721568627	0.824620573	0.301263362	0.357009346	C00157	HMDB0013422	LMGP01020110	24779341	-	-	-	ko00564,ko00590,ko00591,ko00592,ko01100,ko04723,ko05231
LIPID-P-0565	PC(O-18:2_20:4)	GP	PC-O	38	6	792.590719	791.582891	[M+H]+	C46H82NO7P	1.69008264	8.95669291	1.48208802	3.6963037	6.20055198	11.7463235	11.5339806	6.77333333	2.47551202	3.55086372	2.33009709	2.54256527	1.97183099	2.11969532	6.2487946	5.33928571	3.53067815	1.78	3.99638336	1.16544118	3.16908213	2.48660236	6.21983914	1.01747174	4.58823529	5.56492411	2.11856171	2.69158879	C00157	HMDB0013409	LMGP01020064	16759366	-	-	-	ko00564,ko00590,ko00591,ko00592,ko01100,ko04723,ko05231
LIPID-P-0564	PC(O-16:1_20:5)	GP	PC-O	36	6	764.559419	763.551591	[M+H]+	C44H78NO7P	0.179545455	0.505905512	0.119140225	0.23976024	0.2299908	10.8455882	0.277669903	0.392888889	0.118254675	0.178886756	0.146062567	0.113280363	0.126760563	0.235038085	0.237222758	0.301785714	0.121636168	0.122888889	0.198915009	0.0963235294	0.192657005	0.278670954	0.555853441	0.0857142857	0.370588235	0.593591906	0.229348882	0.0706542056	C00157	-	-	-	-	-	-	ko00564,ko00590,ko00591,ko00592,ko01100,ko04723,ko05231
LIPID-P-0563	PC(O-24:1_20:4)	GP	PC-O	44	5	878.700225	877.692441	[M+H]+	C52H96NO7P	0.00861570248	0.0303149606	N/A	0.00783216783	0.00794848206	0.0207720588	0.108349515	0.00702222222	0.00904719501	0.0069865643	0.00830636462	0.0104880817	0.00255399061	N/A	0.0172034716	0.0253571429	0.0125941873	0.00695555556	0.0157142857	0.00386029412	0.0243478261	0.0235798499	0.0205540661	0.00392600206	0.0303921569	0.0273187184	0.00829931973	0.0454205607	C00157	-	-	53481767	-	-	-	ko00564,ko00590,ko00591,ko00592,ko01100,ko04723,ko05231
LIPID-P-0561	PC(O-20:1_20:4)	GP	PC-O	40	5	822.637669	821.629841	[M+H]+	C48H88NO7P	0.0969008264	1.87598425	0.0530194473	0.197002997	0.391904324	0.0983455882	1.13203883	0.497777778	0.183437222	0.214971209	0.0476806904	0.123950057	0.0409389671	0.0948857454	0.511089682	0.694642857	0.197201292	0.100666667	0.367088608	0.0448529412	0.124444444	0.11039657	0.420017873	0.0396711202	0.173333333	0.273187184	0.0707482993	0.126168224	C00157	-	LMGP01020274	53481743	-	-	-	ko00564,ko00590,ko00591,ko00592,ko01100,ko04723,ko05231
LIPID-P-0560	PC(O-18:1_20:4)	GP	PC-O	38	5	794.606325	793.598541	[M+H]+	C46H84NO7P	4.58677686	34.4488189	1.77482088	9.07092907	7.81968721	3.03308824	24.2718447	24.3555556	6.4826358	11.4587332	2.39482201	5.51645857	2.85446009	3.13384113	16.9334619	19.6428571	7.12594187	3.73333333	13.3273056	1.70955882	6.35748792	5.20900322	20.0178731	1.26207605	13.0196078	14.9747049	4.74246842	6.5046729	C00157	-	LMGP01020104	24779379	-	-	-	ko00564,ko00590,ko00591,ko00592,ko01100,ko04723,ko05231
LIPID-P-0555	PC(O-18:0_20:4)	GP	PC-O	38	4	796.622025	795.614191	[M+H]+	C46H86NO7P	0.890495868	5.11811024	0.45035824	1.71828172	2.63109476	1.06066176	10.0194175	6.08	1.4888691	2.45681382	0.459546926	1.08059024	0.608450704	0.977149075	3.62584378	4.08928571	1.72012917	0.662222222	3.14647378	0.373161765	1.27922705	0.874598071	3.19928508	0.343268243	2.58823529	2.71500843	0.765792031	1.22242991	C00157	-	LMGP01020100	6443065	-	-	-	ko00564,ko00590,ko00591,ko00592,ko01100,ko04723,ko05231
LIPID-P-0568	PC(O-16:1_22:6)	GP	PC-O	38	7	790.575069	789.567241	[M+H]+	C46H80NO7P	0.510330579	2.46062992	0.468781986	0.777222777	1.61177553	6.32352941	2.42718447	1.36711111	0.594835263	0.69865643	0.765911543	0.653802497	0.495774648	0.907508161	0.958534233	0.905357143	0.854682454	0.588888889	0.974683544	0.386029412	0.757487923	0.720257235	1.54602324	0.415210689	1.49607843	1.36762226	0.60447036	0.489719626	C00157	-	-	-	-	-	-	ko00564,ko00590,ko00591,ko00592,ko01100,ko04723,ko05231
LIPID-P-0553	PC(O-14:0_20:4)	GP	PC-O	34	4	740.559419	739.551591	[M+H]+	C42H78NO7P	0.407024793	0.409448819	0.438075742	0.447552448	0.334866605	0.514705882	0.262135922	0.364444444	0.320569902	0.339731286	0.448759439	0.438138479	0.383098592	0.40914037	0.412729026	0.344642857	0.38320775	0.384444444	0.367088608	0.28125	0.295652174	0.319399786	0.316353887	0.318602261	0.3	0.345699831	0.495626822	0.36635514	C00157	-	LMGP01020021	24779283	-	-	-	ko00564,ko00590,ko00591,ko00592,ko01100,ko04723,ko05231
LIPID-P-0554	PC(O-16:0_20:4)	GP	PC-O	36	4	768.590725	767.582891	[M+H]+	C44H82NO7P	4.46280992	28.1496063	1.80143296	8.39160839	7.37810488	2.55514706	22.5242718	19.3777778	4.89759573	8.63723608	2.15318231	5.08513053	2.36619718	3.04678999	16.5284474	16.3928571	4.34876211	2.8	8.67992767	1.31433824	4.75362319	3.45123258	13.3690795	0.855087359	8.56862745	11.9730185	3.57628766	5.75700935	C00157	-	LMGP01020054	53481735	-	-	-	ko00564,ko00590,ko00591,ko00592,ko01100,ko04723,ko05231
LIPID-P-0531	PC(O-16:0_14:0)	GP	PC-O	30	0	692.559419	691.551591	[M+H]+	C38H78NO7P	0.0948347107	0.687007874	0.0669396111	0.22977023	0.588776449	0.174816176	0.603883495	0.327111111	0.12128228	0.129174664	0.102049622	0.148013621	0.0796244131	0.102067465	3.24011572	1.30357143	0.251883746	0.0784444444	0.294755877	0.0430147059	0.162705314	0.156484459	0.269883825	0.0367934224	0.150784314	0.617200675	0.144800777	0.141869159	C00157	-	LMGP01020178	24779275	-	-	-	ko00564,ko00590,ko00591,ko00592,ko01100,ko04723,ko05231
LIPID-P-0532	PC(O-16:0_16:0)	GP	PC-O	32	0	720.590719	719.582891	[M+H]+	C40H82NO7P	2.10743802	14.4291339	1.56192426	4.53546454	5.22539098	2.31617647	9.53398058	11.5022222	3.81121995	5.64299424	2.33009709	3.01929625	2.08450704	2.7203482	12.5168756	9.19642857	3.53067815	2.08222222	4.46654611	1.27573529	3.71014493	3.34405145	6.41644325	0.74614594	5.1372549	7.99325464	2.13799806	3.36448598	C00157	-	LMGP01020029	145911	-	-	-	ko00564,ko00590,ko00591,ko00592,ko01100,ko04723,ko05231
LIPID-P-0535	PC(O-16:0_22:0)	GP	PC-O	38	0	804.684619	803.676791	[M+H]+	C46H94NO7P	0.0431818182	0.0667322835	0.0507676561	0.0921078921	0.0493100276	0.0612132353	0.129514563	0.103288889	0.0480854853	0.0523992322	0.0425026969	0.0538024972	0.058028169	0.101632209	0.0202507232	0.0566071429	0.036598493	0.0411111111	0.0887884268	0.0448529412	0.052173913	0.0486602358	0.0614834674	0.0353545735	0.0817647059	0.0849915683	0.0478134111	0.051588785	C00157	HMDB0013408	LMGP01020060	24779329	-	-	-	ko00564,ko00590,ko00591,ko00592,ko01100,ko04723,ko05231
LIPID-P-0536	PC(O-16:0_14:1)	GP	PC-O	30	1	690.543769	689.535941	[M+H]+	C38H76NO7P	0.0212809917	0.340551181	0.0286591607	0.0761238761	1.87672493	0.308823529	0.613592233	0.161066667	0.0311665183	0.0518234165	0.0297734628	0.0308740068	0.0315492958	0.0537540805	2.75795564	0.832142857	0.279870829	0.0317777778	0.209764919	0.0233455882	0.0556521739	0.0557341908	0.133154602	0.030626927	0.0680392157	0.413153457	0.0326530612	0.0362616822	C00157	HMDB0013403	LMGP01020179	52923736	-	-	-	ko00564,ko00590,ko00591,ko00592,ko01100,ko04723,ko05231
LIPID-P-0537	PC(O-16:0_16:1)	GP	PC-O	32	1	718.575066	717.567241	[M+H]+	C40H80NO7P	0.489669421	1.77559055	0.42988741	0.885114885	0.64949402	0.623161765	2.95145631	1.22133333	0.747996438	0.884836852	0.517799353	0.896708286	0.493896714	0.766050054	0.540019286	0.830357143	0.986006459	0.413333333	1.26943942	0.494485294	0.790338164	0.452304394	1.46559428	0.781089414	1.56470588	1.2529511	0.295432459	0.577570093	C00157	HMDB0013404	LMGP01020182	52923742	-	-	-	ko00564,ko00590,ko00591,ko00592,ko01100,ko04723,ko05231
LIPID-P-0538	PC(O-18:1_16:0)	GP	PC-O	34	1	746.606325	745.598541	[M+H]+	C42H84NO7P	2.97520661	25.1968504	1.87308086	9.91008991	9.62281509	5.3125	17.1650485	12.96	5.62778272	7.54318618	2.52427184	6.03859251	1.99061033	3.54733406	28.1581485	22.1428571	6.93218515	2.44444444	8.98734177	1.4375	6.85990338	3.77277599	15.0312779	1.16957862	11.8235294	12.9342327	3.05150632	7.21495327	C00157	HMDB0013426	LMGP01020152	53481719	-	-	-	ko00564,ko00590,ko00591,ko00592,ko01100,ko04723,ko05231
LIPID-P-0533	PC(O-18:0_16:0)	GP	PC-O	34	0	748.622019	747.614191	[M+H]+	C42H86NO7P	0.55785124	3.0511811	0.327533265	1.26673327	2.26310948	0.757352941	3.76699029	2.84444444	1.04007124	1.45681382	0.51995685	0.694665153	0.482629108	0.811751904	2.66152363	2.98214286	1.16254037	0.486666667	1.68173599	0.461397059	1.01256039	0.658092176	1.8588025	0.246659815	1.8745098	1.95615514	0.468415938	0.771962617	C00157	-	LMGP01020086	11803170	-	-	-	ko00564,ko00590,ko00591,ko00592,ko01100,ko04723,ko05231
LIPID-P-0541	PC(O-18:1_22:0)	GP	PC-O	40	1	830.700225	829.692441	[M+H]+	C48H96NO7P	0.135950413	0.291338583	0.112998976	0.198401598	0.185832567	0.235294118	0.646601942	0.167822222	0.15779163	0.185028791	0.125134844	0.212031782	0.1457277	0.274211099	0.104725169	0.182142857	0.188374596	0.217111111	0.330922242	0.144852941	0.152657005	0.160771704	0.194816801	0.132168551	0.225490196	0.273187184	0.108066084	0.235514019	C00157	-	LMGP01020268	53481731	-	-	-	ko00564,ko00590,ko00591,ko00592,ko01100,ko04723,ko05231
LIPID-P-0544	PC(O-16:0_18:2)	GP	PC-O	34	2	744.590719	743.582891	[M+H]+	C42H82NO7P	0.688016529	5.27559055	0.448311157	2.23776224	1.95032199	1.43014706	4.03883495	2.89777778	1.19857524	1.6084453	0.653721683	1.47559591	0.450704225	1.1468988	5.72806172	3.71428571	1.23573735	0.728888889	2.09764919	0.347426471	1.65217391	1.21757771	3.25290438	0.384378212	2.33333333	3.35581788	0.882410107	1.86915888	C00157	HMDB0011151	LMGP01020039	6443157	88542-95-4	-	-	ko00564,ko00590,ko00591,ko00592,ko01100,ko04723,ko05231
LIPID-P-0545	PC(O-18:0_18:2)	GP	PC-O	36	2	772.622019	771.614191	[M+H]+	C44H86NO7P	0.117975207	1.42716535	0.0433981576	0.371628372	0.601655934	0.259191176	0.930097087	0.410666667	0.256455922	0.341650672	0.0748651564	0.27922815	0.0929577465	0.13101197	2.04435873	1.22857143	0.286329386	0.0731111111	0.443037975	0.0591911765	0.328502415	0.144051447	0.768543342	0.0285714286	0.478431373	0.41989882	0.11350826	0.28411215	C00157	HMDB0013418	LMGP01020203	6443070	-	-	-	ko00564,ko00590,ko00591,ko00592,ko01100,ko04723,ko05231
LIPID-P-0548	PC(O-18:1_24:1)	GP	PC-O	42	2	856.715925	855.708091	[M+H]+	C50H98NO7P	0.00353305785	0.0362204724	0.00714431934	0.0114285714	0.0102667893	0.0316176471	0.113203883	0.0332444444	0.0141763134	0.0284069098	0.0187055016	0.0118501703	0.00846948357	0.0274211099	0.00956605593	0.0119821429	0.0111733046	0.0101111111	0.0488245931	0.00990808824	0.0200966184	0.0136334405	0.0111706881	0.00830421377	0.0437254902	0.0652613828	0.00882410107	0.0131588785	C00157	-	-	-	-	-	-	ko00564,ko00590,ko00591,ko00592,ko01100,ko04723,ko05231
LIPID-P-0549	PC(O-16:1_18:2)	GP	PC-O	34	3	742.575025	741.567241	[M+H]+	C42H80NO7P	0.384297521	1.16535433	0.15926305	0.417582418	1.25298988	6.58088235	1.70097087	0.641777778	0.345503117	0.310940499	0.239482201	0.349602724	0.208450704	0.443960827	0.829315333	0.898214286	0.725511302	0.364444444	0.719710669	0.220588235	0.309178744	0.300107181	1.04557641	0.429599178	0.652941176	0.777403035	0.297376093	0.194392523	C00157	-	LMGP01020257	53481709	-	-	-	ko00564,ko00590,ko00591,ko00592,ko01100,ko04723,ko05231
LIPID-P-0550	PC(O-18:1_18:2)	GP	PC-O	36	3	770.606325	769.598541	[M+H]+	C44H84NO7P	0.0787190083	0.462598425	0.0350051177	0.243756244	0.222631095	0.145220588	0.2	0.298666667	0.145859305	0.123224568	0.059978425	0.0849035187	0.0704225352	0.0846572361	0.954676953	0.658928571	0.192680301	0.0895555556	0.122603978	0.0613970588	0.0834782609	0.0666666667	0.239499553	0.0256937307	0.164313725	0.333895447	0.0670553936	0.151775701	C00157	-	LMGP01020053	16759365	155575-01-2	-	-	ko00564,ko00590,ko00591,ko00592,ko01100,ko04723,ko05231
LIPID-P-0540	PC(O-16:0_22:1)	GP	PC-O	38	1	802.668925	801.661141	[M+H]+	C46H92NO7P	0.814049587	1.31299213	0.771750256	1.09090909	1.01195952	1.05514706	2.75728155	1.16444444	0.806767587	0.915547025	0.811218986	0.887627696	0.882629108	1.35582155	0.734811958	0.892857143	0.966630786	1.03111111	1.84448463	0.759191176	0.86763285	0.898177921	1.02234138	0.869475848	1.34901961	1.16863406	0.903790087	0.979439252	C00157	-	LMGP01020190	53481727	-	-	-	ko00564,ko00590,ko00591,ko00592,ko01100,ko04723,ko05231
LIPID-P-0551	PC(O-18:0_20:3)	GP	PC-O	38	3	798.637625	797.629841	[M+H]+	C46H88NO7P	0.115082645	0.600393701	0.0298874104	0.223776224	0.355105796	0.213235294	1.26796117	0.684444444	0.162065895	0.3243762	0.0601941748	0.105788876	0.0666666667	0.143852013	0.339440694	0.392857143	0.160818084	0.0973333333	0.356238698	0.0590073529	0.139903382	0.133118971	0.337801609	0.0542651593	0.347058824	0.300168634	0.114674441	0.122990654	C00157	-	LMGP01020211	52923798	-	-	-	ko00564,ko00590,ko00591,ko00592,ko01100,ko04723,ko05231
LIPID-N-0343	PE(22:0_18:1)	GP	PE	40	1	800.616933	801.624756	[M-H]-	C45H88NO8P	0.0516528926	0.49015748	0.0468781986	0.172427572	0.125298988	0.0308823529	1.25631068	0.184888889	0.131611754	0.103071017	0.0783171521	0.147559591	0.0997183099	0.117301415	0.860173578	0.246428571	0.128525296	0.0742222222	0.167992767	0.0358455882	0.124057971	0.0544480171	0.243074173	0.0369989723	0.345098039	0.41989882	0.0400388727	0.066728972	C00350	HMDB0009487	LMGP02010153	9546853	-	9546853	-	ko00563,ko00564,ko01100,ko04136,ko04140,ko04723,ko05167
LIPID-N-0345	PE(24:0_18:1)	GP	PE	42	1	828.648233	829.656056	[M-H]-	C47H92NO8P	0.106818182	1.23031496	0.086591607	0.313686314	0.233670653	0.122242647	2.27184466	0.458666667	0.203027605	0.27831094	0.280474649	0.295119183	0.175399061	0.170837867	0.819672131	0.3125	0.219590958	0.138	0.361663653	0.116911765	0.226086957	0.183708467	0.482573727	0.0698869476	0.607843137	0.822934233	0.110981535	0.265420561	C00350	HMDB0009719	LMGP02010294	9546993	-	9546993	-	ko00563,ko00564,ko01100,ko04136,ko04140,ko04723,ko05167
LIPID-N-0349	PE(18:1_16:1)	GP	PE	34	2	714.507383	715.515206	[M-H]-	C39H74NO8P	1.84710744	1.37401575	0.417604913	1.49450549	0.95124195	0.305147059	1.35728155	0.513777778	0.689225289	0.819577735	0.49622438	0.801362089	0.43943662	1.71273123	30.2796528	12.6071429	1.53067815	1.50888889	2.58589512	0.284926471	0.614492754	0.445873526	0.91152815	0.355601233	1.42352941	3.10286678	0.997084548	1.08971963	C00350	HMDB0009023	LMGP02011198	53479622	-	53479622	-	ko00563,ko00564,ko01100,ko04136,ko04140,ko04723,ko05167
LIPID-N-0350	PE(18:2_16:0)	GP	PE	34	2	714.507383	715.515206	[M-H]-	C39H74NO8P	33.677686	13.484252	8.55680655	29.5704296	10.9291628	13.0514706	20.5825243	14.2933333	13.8379341	16.5067179	8.19848975	22.2020431	15.4741784	41.3492927	25.4580521	22.3214286	13.7997847	34.6666667	30.7414105	9.44852941	13.2173913	11.9399786	24.4861483	13.340185	27.4509804	18.7183811	18.9698737	18.2616822	C00350	HMDB0009088	LMGP02011194	52924895	-	52924895	-	ko00563,ko00564,ko01100,ko04136,ko04140,ko04723,ko05167
LIPID-N-0354	PE(20:2_16:0)	GP	PE	36	2	742.538683	743.546506	[M-H]-	C41H78NO8P	0.396694215	1.5984252	0.264073695	0.631368631	0.509659614	2.02205882	1.16893204	0.522666667	0.359750668	0.512476008	0.265372168	0.501702611	0.208450704	0.796517954	3.7415622	1.98214286	0.499461787	0.286666667	0.674502712	0.235294118	0.485024155	0.22079314	0.700625559	0.187461459	0.805882353	1.03709949	0.307094266	0.403738318	C00350	HMDB0009286	LMGP02010877	52924578	-	52924578	-	ko00563,ko00564,ko01100,ko04136,ko04140,ko04723,ko05167
LIPID-N-0353	PE(18:0_18:2)	GP	PE	36	2	742.538683	743.546506	[M-H]-	C41H78NO8P	80.5785124	52.9527559	23.7461617	90.9090909	33.6706532	35.4779412	64.8543689	57.6	43.4550312	56.621881	18.7486516	45.4029512	37.370892	74.211099	62.487946	86.4285714	65.8772874	62	130.922242	32.5367647	46.5700483	32.7974277	100.983021	59.1983556	97.0588235	66.6104553	47.2303207	58.5046729	C00350	HMDB0008994	LMGP02010044	9546749	-	9546749	-	ko00563,ko00564,ko01100,ko04136,ko04140,ko04723,ko05167
LIPID-N-0355	PE(19:0_18:2)	GP	PE	37	2	756.55396	757.562156	[M-H]-	C42H80NO8P	0.495867769	0.115944882	0.14370522	0.491508492	0.131370745	0.171507353	0.489320388	0.357333333	0.306322351	0.259117083	0.148651564	0.261066969	0.266666667	0.396082699	0.143490839	1.20714286	0.770721206	0.746666667	1.09222423	0.227941176	0.459903382	0.214362272	0.7256479	0.711202467	0.949019608	0.408094435	0.483965015	0.648598131	C00350	-	LMGP02010776	52924477	-	-	-	ko00563,ko00564,ko01100,ko04136,ko04140,ko04723,ko05167
LIPID-N-0340	PE(20:0_18:1)	GP	PE	38	1	772.585633	773.593456	[M-H]-	C43H84NO8P	0.0882231405	0.513779528	0.0278403275	0.205794206	0.233670653	0.0795955882	1.65048544	0.161955556	0.145146928	0.153166987	0.104422869	0.139160045	0.0617840376	0.137540805	3.35583414	1.11071429	0.303552207	0.100222222	0.320072333	0.0623161765	0.165603865	0.0668810289	0.35746202	0.0785200411	0.27254902	0.478920742	0.0532555879	0.122616822	C00350	HMDB0009224	LMGP02010135	9546835	-	9546835	-	ko00563,ko00564,ko01100,ko04136,ko04140,ko04723,ko05167
LIPID-N-0352	PE(18:1_18:1)	GP	PE	36	2	742.538683	743.546506	[M-H]-	C41H78NO8P	44.6280992	28.9370079	8.90481064	35.5644356	22.8150874	24.0808824	60	32	17.2751558	20.3454894	7.50809061	20.7718502	16.4507042	61.5886834	466.730955	207.142857	50.3767492	39.3333333	90.4159132	10.5514706	16.5024155	12.0685959	35.2100089	26.9270298	32.3529412	53.9629005	21.7687075	28.5981308	C00350	HMDB0009025	LMGP02010039	53479624	-	53479624	-	ko00563,ko00564,ko01100,ko04136,ko04140,ko04723,ko05167
LIPID-N-0339	PE(20:1_18:0)	GP	PE	38	1	772.585633	773.593456	[M-H]-	C43H84NO8P	0.231404959	0.738188976	0.094370522	0.417582418	0.550137994	0.391544118	1.21553398	0.296888889	0.238646483	0.366602687	0.149730313	0.349602724	0.168826291	0.406964091	5.20732883	1.78392857	0.747039828	0.3	0.817359855	0.226102941	0.285990338	0.152625938	0.530831099	0.254881809	0.590196078	0.780775717	0.175510204	0.26728972	C00350	HMDB0009255	LMGP02010852	52924553	-	9546835	-	ko00563,ko00564,ko01100,ko04136,ko04140,ko04723,ko05167
LIPID-N-0324	PE(18:0_14:0)	GP	PE	32	0	690.507383	691.515206	[M-H]-	C37H74NO8P	N/A	0.0519685039	N/A	N/A	0.0702851886	0.159558824	0.0739805825	0.0236444444	N/A	N/A	N/A	N/A	N/A	N/A	1.02796528	0.4375	0.0574811625	N/A	0.0712477396	N/A	N/A	N/A	0.0350312779	N/A	N/A	0.130522766	N/A	N/A	C00350	HMDB0005325	LMGP02011206	447790	-	447790	-	ko00563,ko00564,ko01100,ko04136,ko04140,ko04723,ko05167
LIPID-N-0337	PE(20:1_16:0)	GP	PE	36	1	744.554333	745.562156	[M-H]-	C41H80NO8P	0.197727273	0.67519685	0.0910951894	0.42957043	0.572217111	0.702205882	0.918446602	0.348444444	0.197684773	0.299424184	0.159439051	0.322360953	0.121314554	0.602829162	6.8852459	2.25	0.592034446	0.253333333	0.873417722	0.155882353	0.235748792	0.148981779	0.496872207	0.131140802	0.574509804	0.768971332	0.142662779	0.254205607	C00350	HMDB0009250	LMGP02010847	52924544	-	52924544	-	ko00563,ko00564,ko01100,ko04136,ko04140,ko04723,ko05167
LIPID-N-0335	PE(16:1_18:0)	GP	PE	34	1	716.523033	717.530856	[M-H]-	C39H76NO8P	0.351239669	0.43503937	0.25383828	0.417582418	0.404783809	0.284926471	0.361165049	0.414222222	0.320569902	0.320537428	0.310679612	0.401816118	0.315492958	0.86398259	4.3972999	1.96428571	0.378902045	0.508888889	0.406871609	0.104044118	0.328502415	0.207073955	0.480786416	0.0809866393	0.464705882	0.70994941	0.474246842	0.355140187	C00350	HMDB0008958	LMGP02010524	52924227	-	52924227	-	ko00563,ko00564,ko01100,ko04136,ko04140,ko04723,ko05167
LIPID-N-0334	PE(16:0_18:1)	GP	PE	34	1	716.523033	717.530856	[M-H]-	C39H76NO8P	17.5206612	19.3503937	7.6765609	22.5774226	15.0873965	23.5294118	37.4757282	19.9111111	11.8254675	14.1650672	9.85976268	19.523269	10.3849765	45.0489663	124.011572	60	15.9741658	20.0444444	26.4014467	5.07352941	10.2995169	7.88853162	17.6764969	6.8036999	19.0392157	22.0910624	13.7803693	14.9158879	C00350	HMDB0005320	LMGP02010009	5283496	-	5283496	-	ko00563,ko00564,ko01100,ko04136,ko04140,ko04723,ko05167
LIPID-N-0332	PE(14:0_18:1)	GP	PE	32	1	688.491732	689.499556	[M-H]-	C37H72NO8P	N/A	0.0937007874	N/A	0.0393606394	0.0953081877	0.0553308824	0.2	0.0193777778	0.021015138	0.0284069098	N/A	N/A	N/A	N/A	2.58437801	1.04107143	0.120559742	N/A	0.152983725	N/A	N/A	N/A	0.0461126005	N/A	0.0445098039	0.23608769	N/A	N/A	C00350	HMDB0008827	LMGP02011247	53479551	-	53479551	-	ko00563,ko00564,ko01100,ko04136,ko04140,ko04723,ko05167
LIPID-N-0331	PE(16:1_16:0)	GP	PE	32	1	688.491732	689.499556	[M-H]-	C37H72NO8P	0.386363636	0.915354331	0.319344933	0.709290709	0.472861086	0.533088235	0.912621359	0.439111111	0.281389136	0.274472169	0.295577131	0.46538025	0.253521127	0.770402612	4.14657666	2.5	0.409041981	0.448888889	0.594936709	0.130514706	0.27826087	0.229367631	0.588025022	0.136485098	0.525490196	1.02192243	0.377065112	0.500934579	C00350	HMDB0008956	LMGP02010520	52924223	-	52924223	-	ko00563,ko00564,ko01100,ko04136,ko04140,ko04723,ko05167
LIPID-N-0325	PE(16:0_18:0)	GP	PE	34	0	718.538683	719.546506	[M-H]-	C39H78NO8P	0.615702479	1.79527559	0.597748209	1.3966034	1.68353266	4.6875	2.40776699	1.10577778	1.23241318	1.04414587	0.901833873	1.13734393	0.692957746	2.37214363	9.58534233	4.42857143	1.07427341	0.695555556	1.2477396	0.632352941	0.846376812	0.424437299	1.26899017	0.318602261	1.50392157	1.73693086	0.758017493	1.11775701	C00350	HMDB0008925	LMGP02011225	5326793	-	5326793	-	ko00563,ko00564,ko01100,ko04136,ko04140,ko04723,ko05167
LIPID-N-0323	PE(16:0_16:0)	GP	PE	32	0	690.507383	691.515206	[M-H]-	C37H74NO8P	0.741735537	3.16929134	0.64073695	1.76023976	1.53449862	10.0919118	3.78640777	1.71022222	1.13624221	1.31477927	1.13700108	1.05334847	0.95399061	2.41566921	3.7608486	3.05357143	1.44886975	1.11777778	1.68716094	0.661764706	1.3294686	0.715969989	2.10902592	0.596094553	2.1372549	2.1079258	0.971817298	1.78878505	C00350	HMDB0008923	LMGP02010037	445468	923-61-5	445468	-	ko00563,ko00564,ko01100,ko04136,ko04140,ko04723,ko05167
LIPID-N-0322	PE(16:0_14:0)	GP	PE	30	0	662.476082	663.483906	[M-H]-	C35H70NO8P	0.00880165289	0.130511811	0.00614124872	0.0471528472	0.074149034	0.0851102941	0.154757282	0.0366222222	0.0256455922	0.0462571977	0.0235167206	0.049262202	0.00969014085	0.0282916213	0.632594021	0.3875	0.0555435953	0.0117333333	0.0466546112	0.00444852941	0.0169082126	0.0181993569	0.0505808758	0.0171017472	0.0315686275	0.103709949	0.010728863	0.0598130841	C00350	HMDB0008920	LMGP02010297	446670	-	14714258	-	ko00563,ko00564,ko01100,ko04136,ko04140,ko04723,ko05167
LIPID-N-0358	PE(20:1_18:1)	GP	PE	38	2	770.569983	771.577806	[M-H]-	C43H82NO8P	0.351239669	0.822834646	0.137973388	0.4995005	0.875804968	0.369485294	1.41747573	0.369777778	0.194122885	0.303262956	0.159223301	0.295119183	0.187793427	0.578890098	22.1793635	5.07142857	1.44025834	0.528888889	1.95298373	0.185661765	0.330434783	0.186709539	0.752457551	0.339157246	0.678431373	2.09106239	0.246841594	0.429906542	C00350	HMDB0009256	LMGP02010853	53479718	-	53479718	-	ko00563,ko00564,ko01100,ko04136,ko04140,ko04723,ko05167
LIPID-N-0338	PE(18:1_18:0)	GP	PE	36	1	744.554333	745.562156	[M-H]-	C41H80NO8P	19.3181818	47.0472441	10.6448311	34.7652348	25.9429623	13.1801471	96.6990291	38.2222222	18.699911	28.0230326	10.5501618	24.9716232	14.4600939	27.4211099	177.434908	91.0714286	40.9041981	21.1777778	55.6962025	12.6654412	22.8019324	13.3762058	52.3681859	15.6012333	46.8627451	55.311973	15.2575316	31.7757009	C00350	HMDB0009057	LMGP02010050	9546755	-	14714011	-	ko00563,ko00564,ko01100,ko04136,ko04140,ko04723,ko05167
LIPID-N-0362	PE(18:1_22:1)	GP	PE	40	2	798.601283	799.609106	[M-H]-	C45H86NO8P	0.133264463	1.05905512	N/A	0.503496503	0.471021159	N/A	2.52427184	0.307555556	0.213713268	0.305182342	0.214455232	0.340522134	0.129577465	0.183242655	9.75891996	2.28571429	0.691065662	0.156444444	0.743218807	0.1625	0.367149758	0.106323687	0.91331546	0.172456321	0.852941176	1.37605396	0.114285714	0.360747664	C00350	-	LMGP02010650	-	-	52924725	-	ko00563,ko00564,ko01100,ko04136,ko04140,ko04723,ko05167
LIPID-N-0328	PE(20:0_18:0)	GP	PE	38	0	774.601283	775.609106	[M-H]-	C43H86NO8P	1.33677686	1.89370079	1.49232344	1.97202797	1.73321067	1.35294118	6.75728155	1.95555556	1.8699911	2.14971209	1.2772384	1.56867196	1.87793427	2.82916213	1.20347155	1.63571429	1.89881593	1.43333333	2.02531646	1.74448529	1.65603865	1.12325831	1.70151921	1.68756423	1.85490196	1.93929174	1.45383868	1.46728972	C00350	HMDB0009222	LMGP02010131	9546831	-	14714092	-	ko00563,ko00564,ko01100,ko04136,ko04140,ko04723,ko05167
LIPID-N-0398	PE(17:0_20:5)	GP	PE	37	5	750.50739	751.515206	[M-H]-	C42H74NO8P	0.125206612	0.366141732	0.125486182	0.343656344	0.132658694	0.272058824	0.213592233	0.280888889	0.18699911	0.497120921	0.137648328	0.127355278	0.107793427	0.202829162	0.399228544	0.458928571	0.114962325	0.133555556	0.296564195	0.109926471	0.307246377	0.222936763	0.309204647	0.125590956	0.466666667	0.514333895	0.318756074	0.310280374	C00350	-	LMGP02010555	52924256	-	-	-	ko00563,ko00564,ko01100,ko04136,ko04140,ko04723,ko05167
LIPID-N-0399	PE(18:1_20:4)	GP	PE	38	5	764.523033	765.530856	[M-H]-	C43H76NO8P	3.42975207	2.93307087	0.413510747	2.73726274	0.660533579	0.733455882	5.37864078	1.04533333	0.979519145	1.39539347	0.515641855	1.00340522	0.901408451	1.55603917	6.28736741	6.01785714	1.35199139	1.38222222	4.48462929	0.542279412	0.879227053	0.688102894	2.21626452	0.429599178	2.52941176	2.3608769	1.22060253	1.42056075	C00350	HMDB0009036	LMGP02011196	53479635	-	53479635	-	ko00563,ko00564,ko01100,ko04136,ko04140,ko04723,ko05167
LIPID-N-0400	PE(18:0_20:5)	GP	PE	38	5	764.523033	765.530856	[M-H]-	C43H76NO8P	1.55165289	4.29133858	1.49437052	3.87612388	1.38730451	3.19852941	3.08737864	2.61333333	2.13713268	2.66794626	1.31391586	1.8183882	1.6	2.74211099	5.32304725	5.46428571	2.01937567	1.81111111	3.56238698	1.25183824	3.61352657	2.40085745	6.04110813	0.822199383	5.25490196	5.91905565	3.10981535	2.93457944	C00350	HMDB0009453	LMGP02010973	52924674	-	52924902	-	ko00563,ko00564,ko01100,ko04136,ko04140,ko04723,ko05167
LIPID-N-0403	PE(18:0_22:5)	GP	PE	40	5	792.554333	793.562156	[M-H]-	C45H80NO8P	8.42975207	40.7480315	4.81064483	22.5774226	10.9659614	3.78676471	29.9029126	24.5333333	13.4105076	14.2802303	6.45091694	11.7366629	5.6713615	10.8378672	33.3654773	23.0357143	19.6124865	9.06666667	23.5081374	6.93014706	18.589372	8.31725616	36.282395	6.08427544	32.1568627	29.8482293	10.3401361	15.9813084	C00350	HMDB0009586	-	53479897	-	53479897	-	ko00563,ko00564,ko01100,ko04136,ko04140,ko04723,ko05167
LIPID-N-0412	PE(20:5_18:1)	GP	PE	38	6	762.507383	763.515206	[M-H]-	C43H74NO8P	0.690082645	0.503937008	0.249744115	0.889110889	0.132842686	0.297794118	0.332038835	0.360888889	0.300979519	0.418426104	0.233009709	0.3723042	0.25915493	0.898803047	2.56509161	1.82142857	0.342303552	0.52	0.801084991	0.262867647	0.554589372	0.463022508	0.643431635	0.339157246	0.747058824	0.740303541	0.530612245	0.697196262	C00350	HMDB0009454	LMGP02011172	53479832	-	53479832	-	ko00563,ko00564,ko01100,ko04136,ko04140,ko04723,ko05167
LIPID-N-0413	PE(22:6_16:0)	GP	PE	38	6	762.507383	763.515206	[M-H]-	C43H74NO8P	10.6404959	20.0787402	8.53633572	16.5034965	5.24379025	4.59558824	13.223301	12.0177778	8.63757792	11.2476008	9.75188781	15.1191827	9.16431925	21.9804135	10.7232401	6.67857143	6.22174381	6.93333333	12.1338156	2.72058824	5.97101449	5.9807074	12.2252011	3.16546763	13.627451	10.2866779	6.53061224	7.3271028	C00350	HMDB0009682	LMGP02011161	52924862	-	52924862	-	ko00563,ko00564,ko01100,ko04136,ko04140,ko04723,ko05167
LIPID-N-0414	PE(17:0_22:6)	GP	PE	39	6	776.52045	777.530856	[M-H]-	C44H76NO8P	0.681818182	3.7992126	0.939611054	2.17782218	1.55105796	0.261029412	5.08737864	2.56	1.38557435	1.83685221	0.98381877	1.61407491	1.09671362	1.23177367	2.21793635	1.19285714	1.73950484	0.806666667	2.15189873	0.617647059	1.25603865	0.911039657	2.62734584	0.838643371	3.43137255	2.41146712	0.952380952	1.50093458	C00350	-	LMGP02011210	52924909	-	-	-	ko00563,ko00564,ko01100,ko04136,ko04140,ko04723,ko05167
LIPID-N-0415	PE(22:6_18:0)	GP	PE	40	6	790.538683	791.546506	[M-H]-	C45H78NO8P	22.7272727	84.8425197	17.7891505	51.9480519	20.4231831	14.2647059	100.38835	57.6	23.1522707	37.6199616	22.2222222	36.5493757	20.2816901	33.0794342	108.196721	54.1071429	32.2927879	17.2444444	45.9312839	14.5404412	31.6908213	15.8628081	70.0625559	8.28365879	69.4117647	56.8296796	16.2099125	26.728972	C00350	HMDB0009012	LMGP02010094	9546798	-	52924843	-	ko00563,ko00564,ko01100,ko04136,ko04140,ko04723,ko05167
LIPID-N-0416	PE(18:1_22:5)	GP	PE	40	6	790.538683	791.546506	[M-H]-	C45H78NO8P	1.48553719	5.61023622	0.593654043	3.45654346	1.05059798	0.448529412	4.05825243	1.54844444	1.41406946	1.72744722	0.705501618	1.51418842	0.492018779	1.76713819	10.6075217	7.73214286	2.71259419	1.68444444	4.53887884	0.933823529	2.12560386	0.868167203	6.25558534	1.07708119	5.64705882	3.40640809	1.9436346	3.14018692	C00350	-	LMGP02011142	-	-	52924843	-	ko00563,ko00564,ko01100,ko04136,ko04140,ko04723,ko05167
LIPID-N-0421	PE(20:4_22:2)	GP	PE	42	6	818.569983	819.577806	[M-H]-	C47H82NO8P	10.2892562	35.0393701	4.52405322	12.4075924	16.8169273	16.3051471	51.2621359	19.7333333	11.6295637	15.1631478	8.30636462	11.6685585	5.78403756	10.3155604	28.1581485	20.1785714	15.1991389	8.35555556	18.9873418	9.20955882	12.0386473	7.33118971	23.2350313	7.1942446	20.1960784	18.0438449	5.69484937	8.14953271	C00350	HMDB0009404	LMGP02010959	52924660	-	52924660	-	ko00563,ko00564,ko01100,ko04136,ko04140,ko04723,ko05167
LIPID-N-0426	PE(22:6_18:1)	GP	PE	40	7	788.523033	789.530856	[M-H]-	C45H76NO8P	13.0371901	15.8464567	3.43909928	15.2847153	4.63661454	2.22426471	15.1262136	6.13333333	5.71682992	6.48752399	4.14239482	8.28603859	4	10.4678999	35.6798457	16.0892857	5.4467169	5.8	15.1537071	3.40073529	6.45410628	3.87995713	10.437891	2.56937307	11.1568627	10.3372681	4.68415938	7.42056075	C00350	HMDB0009685	LMGP02011143	53479975	-	53479975	-	ko00563,ko00564,ko01100,ko04136,ko04140,ko04723,ko05167
LIPID-N-0430	PE(22:6_18:2)	GP	PE	40	8	786.507382	787.515206	[M-H]-	C45H74NO8P	0.975206612	1.01377953	0.902763562	1.63436563	0.745170193	0.777573529	1.22524272	0.727111111	0.617987533	0.786948177	1.21035599	1.19863791	0.77370892	2.45919478	1.84378014	1.05178571	0.400430571	0.997777778	0.907775769	0.461397059	0.649275362	1.03536977	0.940125112	0.478931141	1.52352941	1.22765599	0.668610301	0.846728972	C00350	HMDB0009687	LMGP02011144	52924845	-	52924845	-	ko00563,ko00564,ko01100,ko04136,ko04140,ko04723,ko05167
LIPID-N-0363	PE(18:1_24:1)	GP	PE	42	2	826.632583	827.640406	[M-H]-	C47H90NO8P	0.116322314	0.846456693	0.0945752303	0.351648352	0.204231831	0.0909926471	1.52038835	0.311111111	0.165805877	0.19059501	0.145631068	0.233825199	0.10084507	0.105767138	1.43105111	0.632142857	0.297093649	0.107333333	0.388788427	0.124632353	0.351690821	0.10846731	0.666666667	0.105447071	0.519607843	0.797639123	0.103012634	0.373831776	C00350	HMDB0009527	-	53479865	-	53479865	-	ko00563,ko00564,ko01100,ko04136,ko04140,ko04723,ko05167
LIPID-N-0397	PE(16:0_20:5)	GP	PE	36	5	736.491732	737.499556	[M-H]-	C41H72NO8P	0.502066116	0.789370079	0.483111566	0.797202797	0.277828887	1.64889706	0.363106796	0.455111111	0.38824577	0.366602687	0.470334412	0.438138479	0.394366197	1.23612622	1.30376085	0.689285714	0.247578041	0.588888889	0.609403255	0.227941176	0.614492754	0.50375134	0.614834674	0.162795478	0.817647059	0.634064081	0.674441205	0.605607477	C00350	HMDB0008939	LMGP02011221	52924919	-	52924919	-	ko00563,ko00564,ko01100,ko04136,ko04140,ko04723,ko05167
LIPID-N-0396	PE(16:1_20:4)	GP	PE	36	5	736.491732	737.499556	[M-H]-	C41H72NO8P	3.47107438	1.10433071	1.06653019	2.25774226	0.677092916	0.459558824	1.58640777	0.682666667	0.861976848	0.756238004	0.938511327	0.721906924	1.21502347	1.60609358	2.12150434	1.75178571	0.437029064	1.56444444	1.34719711	0.34375	0.69178744	0.310825295	1.04021448	0.256937307	1.24313725	0.97470489	1.33916424	1.34766355	C00350	HMDB0008970	LMGP02011217	52924915	-	52924915	-	ko00563,ko00564,ko01100,ko04136,ko04140,ko04723,ko05167
LIPID-N-0401	PE(16:0_22:5)	GP	PE	38	5	764.523033	765.530856	[M-H]-	C43H76NO8P	3.20247934	11.023622	1.53531218	5.25474525	2.28150874	1.82169118	6.89320388	4.05333333	2.79608192	3.62763916	1.55555556	3.49602724	1.16807512	3.30794342	6.19093539	5.96428571	3.63832078	2.09555556	5.26220615	1.50919118	3.24637681	1.84137192	8.16800715	1.21068859	8.52941176	5.95278246	2.07968902	3.94392523	C00350	HMDB0009005	LMGP02011201	52924902	-	52924902	-	ko00563,ko00564,ko01100,ko04136,ko04140,ko04723,ko05167
LIPID-N-0392	PE(18:0_22:4)	GP	PE	40	4	794.569983	795.577806	[M-H]-	C45H82NO8P	9.50413223	109.251969	5.40429887	19.98002	17.8472861	2.83088235	242.718447	59.3777778	19.2341941	20.537428	8.86731392	25.8796822	6.91079812	14.3199129	47.6374156	40	25.8342304	6.86666667	32.5497288	8.51102941	15.9806763	6.7738478	57.5513852	5.38540596	38.627451	30.6913997	5.46161322	11.1028037	C00350	HMDB0009009	LMGP02011200	52924901	-	52924901	-	ko00563,ko00564,ko01100,ko04136,ko04140,ko04723,ko05167
LIPID-N-0365	PE(18:3_16:0)	GP	PE	34	3	712.491732	713.499556	[M-H]-	C39H72NO8P	0.316115702	0.129724409	0.0933469806	0.351648352	0.109659614	0.264705882	0.106407767	0.101866667	0.231522707	0.199616123	0.108306365	0.141657208	0.169014085	0.448313384	0.538090646	0.3375	0.0759956943	0.216888889	0.125497288	0.106066176	0.113236715	0.0911039657	0.161394102	0.0618705036	0.188039216	0.133052277	0.233236152	0.14728972	C00350	HMDB0009154	LMGP02010047	9546752	-	14714008	-	ko00563,ko00564,ko01100,ko04136,ko04140,ko04723,ko05167
LIPID-N-0366	PE(16:1_18:2)	GP	PE	34	3	712.491732	713.499556	[M-H]-	C39H72NO8P	2.6446281	0.303149606	0.691914023	1.29470529	0.367985281	0.248161765	0.236893204	0.293333333	0.614425646	0.500959693	0.291262136	0.706015891	0.689201878	1.80413493	1.18804243	0.833928571	0.301399354	2.33333333	0.983725136	0.336397059	0.2647343	0.212647374	0.500446828	0.76053443	0.821568627	0.470489039	1.15646259	0.521495327	C00350	HMDB0008961	LMGP02011219	52924917	-	52924917	-	ko00563,ko00564,ko01100,ko04136,ko04140,ko04723,ko05167
LIPID-N-0368	PE(18:1_18:2)	GP	PE	36	3	740.523033	741.530856	[M-H]-	C41H76NO8P	93.8016529	26.5748031	14.2681679	58.9410589	29.9908004	14.1360294	64.0776699	28.9777778	27.0703473	35.5086372	10.2049622	23.6095346	23.8497653	55.0598477	90.0675024	115.357143	49.7308934	58.8888889	132.730561	24.4485294	27.0531401	19.6355841	60.4110813	52.6207605	58.2352941	44.1821248	30.1263362	46.3551402	C00350	HMDB0009060	LMGP02010048	9546753	-	9546753	-	ko00563,ko00564,ko01100,ko04136,ko04140,ko04723,ko05167
LIPID-N-0372	PE(20:3_18:0)	GP	PE	38	3	768.554333	769.562156	[M-H]-	C43H80NO8P	1.03719008	4.76377953	1.08085977	3.55644356	1.27690892	0.965073529	3.80582524	3.09333333	1.99465717	2.4184261	1.09169364	2.01362089	1.15492958	1.88248096	6.61523626	6.42857143	2.64800861	0.8	2.64014467	1.21875	2.28019324	1.21329046	5.86237712	0.894141829	4.56862745	3.99662732	1.30029155	2.03738318	C00350	HMDB0009354	LMGP02010913	52924614	-	52924386	-	ko00563,ko00564,ko01100,ko04136,ko04140,ko04723,ko05167
LIPID-N-0373	PE(20:1_18:2)	GP	PE	38	3	768.554333	769.562156	[M-H]-	C43H80NO8P	0.719008264	0.49015748	0.307062436	1.12487512	0.487580497	0.511029412	1.06407767	0.540444444	0.473731077	0.500959693	0.293419633	0.501702611	0.4	1.11860718	3.1051109	2.76785714	0.813778256	0.677777778	2.2965642	0.481617647	0.666666667	0.390139335	1.12421805	0.887975334	1.52941176	1.03709949	0.686103013	1.05607477	C00350	HMDB0009258	LMGP02010854	52924555	-	52924555	-	ko00563,ko00564,ko01100,ko04136,ko04140,ko04723,ko05167
LIPID-N-0377	PE(18:1_22:2)	GP	PE	40	3	796.585633	797.593456	[M-H]-	C45H84NO8P	0.33677686	3.18897638	0.247697032	0.827172827	2.06071757	0.623161765	2.7961165	1.02044444	0.708815672	0.685220729	0.507011866	0.65153235	0.343661972	0.813928183	8.44744455	2.32142857	1.04198062	0.44	1.10669078	0.443014706	0.550724638	0.490889603	1.05451296	0.421377184	1.03921569	1.25463744	0.305150632	0.611214953	C00350	HMDB0009074	LMGP02010651	52924352	-	53479639	-	ko00563,ko00564,ko01100,ko04136,ko04140,ko04723,ko05167
LIPID-N-0382	PE(18:2_18:2)	GP	PE	36	4	738.507383	739.515206	[M-H]-	C41H74NO8P	9.75206612	1.87992126	1.53121801	4.995005	2.37350506	2.00367647	2.21359223	2.04444444	2.40427427	3.43570058	0.891046386	2.31555051	2.5915493	5.46245919	8.1002893	8	4.02583423	5.73333333	10.5244123	2.29779412	2.87922705	1.87138264	4.39678284	6.76258993	5.47058824	3.1703204	2.99319728	4.46728972	C00350	HMDB0005350	LMGP02010111	9546812	20707-71-5	9546812	-	ko00563,ko00564,ko01100,ko04136,ko04140,ko04723,ko05167
LIPID-N-0383	PE(16:0_20:4)	GP	PE	36	4	738.507383	739.515206	[M-H]-	C41H74NO8P	33.4710744	61.8110236	17.3183214	59.3406593	15.3449862	35.8455882	174.174757	38.7555556	19.5903829	31.4779271	21.4670982	36.322361	21.0328638	48.3133841	68.659595	60.1785714	22.1743811	25.1111111	51.1754069	10.1654412	19.2270531	15.6270096	51.2957998	8.59198356	63.3333333	46.0370995	20.6025267	31.0280374	C00350	HMDB0008937	LMGP02010096	9546800	-	9546800	-	ko00563,ko00564,ko01100,ko04136,ko04140,ko04723,ko05167
LIPID-N-0384	PE(18:3_18:1)	GP	PE	36	4	738.507383	739.515206	[M-H]-	C41H74NO8P	0.669421488	0.375984252	0.146366428	0.48951049	0.202391904	0.198529412	0.32038835	0.232888889	0.154407836	0.134932821	0.137864078	0.185925085	0.36056338	0.539717084	2.39151398	2.23214286	0.215285253	0.337777778	0.376130199	0.181985294	0.191497585	0.102465166	0.212689902	0.179033916	0.5	0.445193929	0.244897959	0.129906542	C00350	HMDB0009124	LMGP02010691	53479673	-	53479673	-	ko00563,ko00564,ko01100,ko04136,ko04140,ko04723,ko05167
LIPID-N-0386	PE(17:0_20:4)	GP	PE	37	4	752.52448	753.530856	[M-H]-	C42H76NO8P	4.31818182	14.9015748	1.97134084	5.89410589	5.20699172	3.60294118	22.1359223	10.3288889	3.70436331	8.17658349	1.81014024	4.29057889	2.42253521	3.19912949	9.9710704	11.625	5.7911733	2.93333333	7.5045208	1.52389706	4.09661836	3.94426581	8.59696157	1.67112025	8.64705882	7.0994941	2.99319728	5.12149533	C00350	-	LMGP02010003	5283493	-	-	-	ko00563,ko00564,ko01100,ko04136,ko04140,ko04723,ko05167
LIPID-N-0369	PE(16:0_20:3)	GP	PE	36	3	740.523033	741.530856	[M-H]-	C41H76NO8P	0.460743802	1.69685039	0.259979529	0.815184815	0.526218951	1.43198529	1.4407767	0.638222222	0.50222618	0.556621881	0.332254585	0.38138479	0.369953052	0.676822633	3.780135	3.51785714	0.800861141	0.406666667	0.819168174	0.286764706	0.457971014	0.336548767	1.26184093	0.0941418294	0.937254902	1.38785835	0.377065112	0.652336449	C00350	HMDB0008935	LMGP02011222	53479587	-	53479587	-	ko00563,ko00564,ko01100,ko04136,ko04140,ko04723,ko05167
LIPID-N-0388	PE(18:1_20:3)	GP	PE	38	4	766.538683	767.546506	[M-H]-	C43H78NO8P	1.09504132	1.04330709	0.327533265	1.16683317	0.406623735	0.735294118	1.46796117	0.618666667	0.804986643	0.591170825	0.282632147	0.662883087	0.403755869	0.835690968	10.6075217	7.375	1.50699677	0.593333333	1.69801085	0.431985294	0.631884058	0.570203644	2.07327971	0.499486125	1.42745098	1.77065767	0.701652089	0.798130841	C00350	HMDB0009034	LMGP02010115	53479633	-	53479633	-	ko00563,ko00564,ko01100,ko04136,ko04140,ko04723,ko05167
LIPID-N-0389	PE(16:0_22:4)	GP	PE	38	4	766.538683	767.546506	[M-H]-	C43H78NO8P	3.16115702	36.2204724	1.66837257	6.39360639	4.21343146	1.20588235	68.9320388	12.2133333	4.38112199	4.68330134	2.05609493	7.19636776	1.30328638	4.2437432	15.8727097	14.0714286	6.71689989	1.73111111	5.64195298	1.77757353	3.78743961	1.50696677	13.976765	1.19218911	9.64705882	8.54974705	1.60349854	3.4953271	C00350	HMDB0008943	LMGP02010116	9546817	-	9546817	-	ko00563,ko00564,ko01100,ko04136,ko04140,ko04723,ko05167
LIPID-N-0391	PE(19:0_20:4)	GP	PE	39	4	780.55957	781.562156	[M-H]-	C44H80NO8P	0.865702479	0.862204724	0.509723644	1.16683317	0.546458142	0.1875	1.98058252	0.979555556	0.717720392	1.0268714	0.412081985	0.776390465	0.599061033	0.798694233	1.16875603	3.08928571	1.47470398	1.13777778	2.96564195	0.40625	1.18067633	0.709539121	2.57372654	0.435765673	2.58823529	1.60708263	1.10787172	1.22056075	C00350	-	LMGP02010785	52924486	-	-	-	ko00563,ko00564,ko01100,ko04136,ko04140,ko04723,ko05167
LIPID-N-0387	PE(20:4_18:0)	GP	PE	38	4	766.538683	767.546506	[M-H]-	C43H78NO8P	50.8264463	97.6377953	21.9037871	67.7322677	31.2787489	36.2132353	180.194175	127.288889	47.3731077	57.7735125	21.7907228	49.4892168	30.9859155	60.9357998	89.1031823	98.3928571	56.6200215	31.7777778	93.1283906	23.7132353	42.705314	29.153269	98.1233244	22.1993834	99.4117647	74.3676223	34.0136054	50.0934579	C00350	HMDB0009387	LMGP02010943	52924644	-	52924644	-	ko00563,ko00564,ko01100,ko04136,ko04140,ko04723,ko05167
LIPID-N-0783	PE(O-18:1_22:2)	GP	PE-O	40	3	782.606366	783.614191	[M-H]-	C45H86NO7P	0.0260330579	0.203740157	0.00676560901	0.0743256743	0.595216191	0.0329963235	0.258252427	0.0536888889	0.0462154942	0.0608445298	0.0225458468	0.0421112372	0.0158685446	0.0418933624	4.13693346	0.776785714	0.216361679	0.0133333333	0.216094033	0.0119485294	0.0516908213	0.0111468382	0.140303843	N/A	0.124509804	0.39460371	0.0112730807	0.0438317757	-	-	-	-	-	-	-	-
LIPID-N-0784	PE(O-18:0_22:3)	GP	PE-O	40	3	782.606366	783.614191	[M-H]-	C45H86NO7P	N/A	0.0871062992	N/A	N/A	0.800367985	N/A	0.288349515	N/A	N/A	N/A	N/A	N/A	N/A	N/A	2.13114754	0.496428571	0.155005382	N/A	0.158227848	N/A	N/A	N/A	0.0650580876	N/A	0.0585294118	0.451096121	N/A	N/A	-	-	-	-	-	-	-	-
LIPID-N-0788	PE(O-16:0_20:4)	GP	PE-O	36	4	724.528116	725.535941	[M-H]-	C41H76NO7P	0.399793388	1.56496063	0.242579324	0.773226773	1.6099356	0.393382353	3.39805825	1.55555556	0.670525378	0.74184261	0.433656958	0.679909194	0.369014085	0.937976061	2.86403086	2.25	0.966630786	0.355555556	0.592224231	0.271139706	0.727536232	0.271168274	1.44772118	0.22713258	1	1.77065767	0.259475219	1.03738318	-	-	LMGP02020019	42607456	-	-	-	-
LIPID-N-0789	PE(O-16:1_20:3)	GP	PE-O	36	4	724.528116	725.535941	[M-H]-	C41H76NO7P	1.55991736	4.92125984	0.914022518	2.93706294	2.299908	4.88970588	3.72815534	3.61777778	2.07479964	2.08253359	1.27292341	1.94097616	1.33333333	2.7312296	7.91706847	4.66071429	2.26049516	0.951111111	2.17902351	1.10294118	2.14492754	1.52197213	5.00446828	1.09969168	3.24509804	3.01011804	1.5840622	1.5046729	-	-	-	-	-	-	-	-
LIPID-N-0790	PE(O-18:3_18:1)	GP	PE-O	36	4	724.528116	725.535941	[M-H]-	C41H76NO7P	0.30268595	5.72834646	0.220061412	0.662337662	0.406623735	1.50735294	2.36893204	1.41333333	0.636687444	0.503838772	0.445523193	0.443813848	0.21314554	1.27312296	1.67791707	1.73214286	0.695371367	0.371111111	1.01265823	0.375	0.520772947	0.326902465	1.59964254	0.396711202	1.06862745	1.18043845	0.282798834	0.485046729	-	-	-	-	-	-	-	-
LIPID-N-0791	PE(O-18:2_18:2)	GP	PE-O	36	4	724.528116	725.535941	[M-H]-	C41H76NO7P	1.66322314	4.72440945	0.981576254	2.83716284	2.29070837	5.65257353	6.16504854	3.83111111	2.31522707	2.61036468	1.47788565	1.88422247	1.88732394	3.0359086	6.14271938	8.78571429	4.04736276	2.37777778	5.24412297	1.93933824	2.9178744	2.07931404	6.80071492	3.2065776	4.82352941	5.29510961	2.10884354	3.29906542	-	-	-	-	-	-	-	-
LIPID-N-0816	PE(O-17:1_22:4)	GP	PE-O	39	5	764.559416	765.567241	[M-H]-	C44H80NO7P	0.455578512	3.1496063	0.271238485	1.01898102	0.975160994	0.341911765	7.03883495	2.69333333	0.970614426	1.04606526	0.398058252	0.784335982	0.356807512	0.708378672	1.37897782	2.07142857	1.1517761	0.268888889	1.68173599	0.498161765	0.815458937	0.282958199	2.39499553	0.38643371	1.90196078	1.48397976	0.25170068	0.512149533	-	-	-	-	-	-	-	-
LIPID-N-0792	PE(O-16:0_22:4)	GP	PE-O	38	4	752.559416	753.567241	[M-H]-	C43H80NO7P	0.159090909	1.72244094	0.155578301	0.547452547	0.69825207	0.124080882	2.67961165	0.541333333	0.372217275	0.530710173	0.154261057	0.406356413	0.104225352	0.292709467	1.39826422	1.05357143	0.47255113	0.122222222	0.428571429	0.184742647	0.314975845	0.136120043	0.741733691	0.105858171	0.600980392	0.688870152	0.12244898	0.504672897	-	-	LMGP02020037	52924972	-	-	-	-
LIPID-N-0793	PE(O-18:0_20:4)	GP	PE-O	38	4	752.559416	753.567241	[M-H]-	C43H80NO7P	0.314049587	1.48622047	0.133060389	0.713286713	2.62189512	0.829044118	5.99029126	1.75111111	0.696349065	0.891554702	0.462783172	0.48354143	0.294835681	1.18607182	4.12729026	3.58035714	1.39935414	0.335555556	1.68173599	0.359375	0.477294686	0.293676313	1.93029491	0.22610483	1.38235294	1.95615514	0.246841594	1.47663551	-	-	LMGP02020092	52925027	-	-	-	-
LIPID-N-0794	PE(O-18:1_20:3)	GP	PE-O	38	4	752.559416	753.567241	[M-H]-	C43H80NO7P	0.885330579	3.87795276	0.460593654	1.07892108	1.37074517	2.34375	5.96116505	2.42666667	1.0062333	1.47792706	0.586839266	0.950056754	0.611267606	1.25136017	2.54580521	1.77678571	1.47470398	0.844444444	1.67269439	0.715992647	1.03381643	0.65380493	2.38605898	0.549845838	1.8627451	1.81281619	0.57920311	0.744859813	-	-	-	-	-	-	-	-
LIPID-N-0807	PE(O-16:0_20:5)	GP	PE-O	36	5	722.512466	723.520291	[M-H]-	C41H74NO7P	0.164256198	0.386811024	0.0658137155	0.0949050949	0.101195952	0.734375	0.173786408	0.172444444	0.177203918	0.165067179	0.08403452	0.107604994	0.114553991	0.110990207	0.419479267	0.319642857	0.113024758	0.0838888889	0.207052441	0.0748161765	0.125603865	0.175777063	0.399463807	0.0328879753	0.391176471	0.295109612	0.16909621	0.187850467	-	-	LMGP02020095	52925030	-	-	-	-
LIPID-N-0806	PE(O-15:1_20:4)	GP	PE-O	35	5	708.496816	709.504641	[M-H]-	C40H72NO7P	0.28822314	2.31299213	0.195496418	0.588411588	0.366145354	1.20404412	1.72815534	1.13777778	0.267141585	0.853166987	0.197411003	0.284903519	0.284507042	0.362350381	0.68852459	1.03571429	0.466092573	0.297777778	0.967450271	0.153492647	0.430917874	0.356913183	1.49240393	0.369989723	1.30392157	1.16357504	0.282798834	0.353271028	-	-	-	-	-	-	-	-
LIPID-N-0808	PE(O-18:3_18:2)	GP	PE-O	36	5	722.512466	723.520291	[M-H]-	C41H74NO7P	0.144628099	0.705708661	0.0900716479	0.246753247	0.203311868	0.508272059	0.566990291	0.271111111	0.133570793	0.103646833	0.0738942826	0.196367764	0.102347418	0.214363439	0.256509161	0.526785714	0.119483315	0.114444444	0.431283906	0.134191176	0.228985507	0.120042872	0.593386953	0.178828366	0.434313725	0.549747049	0.0768707483	0.413084112	-	-	-	-	-	-	-	-
LIPID-N-0809	PE(O-16:1_20:4)	GP	PE-O	36	5	722.512466	723.520291	[M-H]-	C41H74NO7P	39.9793388	122.047244	21.5967247	61.3386613	47.7460902	135.110294	137.864078	88.8	41.4069457	69.0019194	24.7033441	43.7003405	30.4225352	33.9499456	92.6711668	91.9642857	59.4187298	37.5555556	75.4068716	30.6066176	48.3091787	33.1189711	117.962466	29.7019527	103.921569	88.5328836	31.1953353	39.4392523	-	-	-	-	-	-	-	-
LIPID-N-0811	PE(O-17:1_20:4)	GP	PE-O	37	5	736.528116	737.535941	[M-H]-	C42H76NO7P	2.74793388	6.86023622	1.6171955	2.92707293	2.87028519	9.55882353	10.4854369	8.54222222	2.90293856	4.09788868	1.66127292	2.54256527	1.94366197	3.94994559	2.06364513	3.41964286	4.77933262	2.01111111	5.84990958	2.27941176	2.51207729	2.66881029	6.09472744	3.29907503	5.25490196	3.4317032	1.66180758	1.56074766	-	-	-	-	-	-	-	-
LIPID-N-0815	PE(O-19:1_20:4)	GP	PE-O	39	5	764.559416	765.567241	[M-H]-	C44H80NO7P	0.704545455	4.84251969	0.467758444	1.25874126	1.44434223	2.20588235	8.83495146	3.31555556	0.970614426	1.28598848	0.670981661	1.05221339	0.564319249	1.34929271	1.38862102	3.54464286	2.88482239	1.51111111	5.32549729	1.12132353	1.93236715	0.851018221	4.64700626	1.23329908	4.40196078	2.8836425	0.914480078	0.971962617	-	-	-	-	-	-	-	-
LIPID-N-0814	PE(O-18:1_20:4)	GP	PE-O	38	5	750.543766	751.551591	[M-H]-	C43H78NO7P	32.231405	137.795276	16.6837257	37.2627373	50.3219871	96.5073529	228.15534	94.2222222	38.3793411	53.7428023	21.1434736	34.1657208	20.7511737	43.8520131	99.3249759	76.875	56.4047363	28.8888889	65.641953	27.0220588	38.8405797	24.0085745	85.3440572	25.385406	72.3529412	67.8752108	19.7278912	26.4485981	-	-	-	-	-	-	-	-
LIPID-N-0817	PE(O-18:0_22:5)	GP	PE-O	40	5	778.575066	779.582891	[M-H]-	C45H82NO7P	0.434917355	1.84055118	0.191402252	0.927072927	1.33394664	0.586397059	2.38834951	1.95555556	0.78539626	0.89731286	0.528586839	0.594778661	0.316431925	0.824809576	1.57184185	1.11607143	1.19483315	0.398888889	1.32911392	0.412683824	1.25603865	0.56698821	2.18051832	0.286742035	1.90196078	1.72006745	0.436345967	1	-	-	-	-	-	-	-	-
LIPID-N-0813	PE(O-18:0_20:5)	GP	PE-O	38	5	750.543766	751.551591	[M-H]-	C43H78NO7P	0.0143595041	0.0119094488	0.00452405322	0.0228771229	0.0316467341	0.0708639706	0.0680582524	0.0237333333	0.0333036509	0.0185220729	0.0162891046	0.00581157775	0.0119248826	0.0410228509	0.119575699	0.0598214286	0.0413347686	0.034	0.0201627486	0.00670036765	0.0369082126	0.0233654877	0.0764075067	0.0216855087	0.0396078431	0.0876897133	0.0126336249	0.0830841121	-	-	LMGP02020008	9547048	-	-	-	-
LIPID-N-0812	PE(O-16:0_22:5)	GP	PE-O	38	5	750.543766	751.551591	[M-H]-	C43H78NO7P	0.544421488	2.66732283	0.364380757	1.04895105	0.839926403	0.838235294	1.33980583	1.49333333	0.997328584	1.27639155	0.498381877	0.716231555	0.407511737	1.01414581	1.98649952	1.59821429	1.13024758	0.503333333	0.819168174	0.355698529	1.352657	0.56698821	2.01966041	0.317574512	1.81372549	1.67790894	0.648202138	1.22429907	-	-	LMGP02020006	9547046	-	-	-	-
LIPID-N-0796	PE(O-18:0_22:4)	GP	PE-O	40	4	780.590716	781.598541	[M-H]-	C45H84NO7P	0.289256198	1.76181102	0.122824974	0.477522478	1.54553818	0.164522059	6.7184466	0.687111111	0.406945681	0.469289827	0.310679612	0.471055619	0.123004695	0.326441785	1.94792671	1.16071429	0.565123789	0.237777778	0.661844485	0.238051471	0.424154589	0.198285102	1.04557641	0.138746146	0.918627451	0.994940978	0.115646259	0.479439252	-	-	LMGP02020060	52924995	-	-	-	-
LIPID-N-0781	PE(O-18:2_22:1)	GP	PE-O	40	3	782.606366	783.614191	[M-H]-	C45H86NO7P	0.0117768595	0.116141732	0.0089457523	0.0532467532	0.0715731371	0.0264705882	0.0980582524	0.0301333333	0.0245770258	0.0348368522	0.0170442287	0.0317820658	0.016056338	0.0128400435	0.407907425	0.174107143	0.0622174381	0.00536666667	0.0719710669	0.0155330882	0.049468599	0.0161843516	0.108132261	0.0126413155	0.0752941176	0.119730185	0.0181729835	0.0501869159	-	-	-	-	-	-	-	-
LIPID-N-0739	PE(O-18:1_18:0)	GP	PE-O	36	1	730.575066	731.582891	[M-H]-	C41H82NO7P	0.0272727273	0.350393701	0.666325486	0.539460539	1.26954922	1.41544118	0.765048544	0.487111111	1.21994657	0.638195777	0.567421791	0.405221339	1.10798122	0.891186072	0.382835101	0.447321429	0.36598493	0.377777778	0.132007233	1.18566176	0.690821256	0.153269025	0.242180518	0.724563207	0.530392157	0.876897133	0.511175899	0.553271028	-	-	-	-	-	-	-	-
LIPID-N-0777	PE(O-20:1_18:2)	GP	PE-O	38	3	754.575066	755.582891	[M-H]-	C43H82NO7P	0.0720041322	0.0834645669	0.046468782	0.102897103	0.0684452622	0.0381433824	0.284466019	0.0679111111	0.0674087266	0.0952975048	0.0812297735	0.0801362089	0.0434741784	0.141458107	0.0864030858	0.132142857	0.101722282	0.15	0.19801085	0.0983455882	0.107246377	0.100107181	0.113494191	0.127440904	0.176470588	0.175379427	0.0821185617	0.130841121	-	-	-	-	-	-	-	-
LIPID-N-0861	PE(O-18:2_22:5)	GP	PE-O	40	7	774.543766	775.551591	[M-H]-	C45H78NO7P	2.53099174	14.2716535	1.3408393	7.24275724	4.3974241	1.13970588	9.60194175	6.4	3.9715049	6.51631478	2.86947141	3.60953462	1.29577465	3.05767138	7.89778206	9.55357143	7.80409042	2.16666667	7.04339964	2.16911765	8.45410628	3.00107181	15.9070599	1.79856115	11.5686275	8.51602024	2.99319728	6.00934579	-	-	-	-	-	-	-	-
LIPID-N-0862	PE(O-18:3_22:4)	GP	PE-O	40	7	774.543766	775.551591	[M-H]-	C45H78NO7P	0.175619835	3.1003937	0.154554759	0.748251748	0.46826127	0.150735294	4.33009709	0.801777778	0.510240427	0.676583493	0.263214671	0.768444949	0.123004695	0.168661589	1.08968177	0.791964286	0.725511302	0.122222222	0.679927667	0.117647059	0.569082126	0.232583065	1.62645219	0.0964028777	1.02941176	0.73608769	0.170068027	0.401869159	-	-	-	-	-	-	-	-
LIPID-N-0869	PE(O-18:3_20:5)	GP	PE-O	38	8	744.496816	745.504641	[M-H]-	C43H72NO7P	0.0441115702	0.153543307	0.0489252815	0.100899101	0.0486660534	0.415441176	0.0539805825	0.0639111111	0.0752448798	0.0546065259	0.0455231931	0.0687854711	0.0339906103	0.087921654	0.0784956606	0.0892857143	0.0807319699	0.0355555556	0.0622061483	0.0611213235	0.0954589372	0.0551982851	0.153708668	0.00944501542	0.0883333333	0.148397976	0.111758989	0.0458878505	-	-	-	-	-	-	-	-
LIPID-N-0871	PE(O-18:2_22:6)	GP	PE-O	40	8	772.528116	773.535941	[M-H]-	C45H76NO7P	8.96694215	40.4527559	6.4073695	18.8811189	17.0193192	6.04779412	52.815534	26.4888889	16.4737311	23.8003839	10.399137	15.5505108	9.48356808	10.6855277	30.6653809	25	20.7750269	8.05555556	29.20434	9.46691176	28.3091787	13.6120043	63.9857015	8.92086331	32.6470588	31.2816189	8.08551992	15.5140187	-	-	-	-	-	-	-	-
LIPID-N-0872	PE(O-18:3_22:5)	GP	PE-O	40	8	772.528116	773.535941	[M-H]-	C45H76NO7P	0.41322314	2.93307087	0.0917093142	1.32867133	0.449862006	0.118566176	1.88349515	0.794666667	0.624220837	0.814779271	0.153182309	0.485811578	0.166197183	0.386289445	1.10896818	1.29464286	0.803013994	0.203333333	1.01265823	0.288602941	1.44927536	0.414790997	2.43074173	0.210688592	1.57843137	1.52613828	0.256559767	0.81682243	-	-	-	-	-	-	-	-
LIPID-N-0734	PE(O-16:1_16:0)	GP	PE-O	32	1	674.512466	675.520291	[M-H]-	C37H74NO7P	0.0415289256	0.297244094	0.258955988	0.236763237	0.64949402	3.18014706	0.323300971	0.2	0.457702582	0.273512476	0.299892125	0.231555051	0.411267606	0.43960827	1.243973	0.753571429	0.231431647	0.191111111	0.132911392	0.257352941	0.297584541	0.0990353698	0.181411975	0.168550874	0.274509804	0.464586847	0.236151603	0.237383178	-	-	-	-	-	-	-	-
LIPID-N-0819	PE(O-18:2_22:3)	GP	PE-O	40	5	778.575066	779.582891	[M-H]-	C45H82NO7P	N/A	N/A	N/A	N/A	0.645814167	N/A	0.478640777	0.205333333	N/A	N/A	N/A	N/A	N/A	N/A	7.58919961	1.77678571	0.29386437	N/A	0.547016275	N/A	N/A	N/A	N/A	N/A	N/A	1.02866779	N/A	N/A	-	-	-	-	-	-	-	-
LIPID-N-0748	PE(O-16:1_16:1)	GP	PE-O	32	2	672.496816	673.504641	[M-H]-	C37H72NO7P	0.0645661157	0.18996063	0.0530194473	0.110889111	0.289788408	0.261948529	0.142718447	0.136888889	0.0763134461	0.0714011516	0.0846817691	0.100794552	0.043943662	0.0776931447	1.2632594	0.791964286	0.177610334	0.157777778	0.132007233	0.0545955882	0.0679227053	0.0874598071	0.140303843	0.0490236382	0.114705882	0.274030354	0.0958211856	0.0828037383	-	-	-	-	-	-	-	-
LIPID-N-0749	PE(O-16:0_18:2)	GP	PE-O	34	2	700.528116	701.535941	[M-H]-	C39H76NO7P	0.226239669	0.227362205	0.0927328557	0.162837163	0.285188592	0.174632353	0.374757282	0.193777778	0.213713268	0.19865643	0.217907228	0.162315551	0.15399061	0.326441785	0.700096432	0.413392857	0.205597417	0.244444444	0.311934901	0.172794118	0.187439614	0.127545552	0.341376229	0.241521069	0.297058824	0.282462057	0.20505345	0.171028037	-	-	LMGP02020100	52925035	-	-	-	-
LIPID-N-0778	PE(O-18:2_20:1)	GP	PE-O	38	3	754.575066	755.582891	[M-H]-	C43H82NO7P	0.0284090909	0.291338583	0.0278403275	0.113886114	0.280588776	0.230698529	0.2	0.0888888889	0.0760463045	0.119001919	0.0321467098	0.0541430193	0.0315492958	0.0744287269	1.90935391	0.634821429	0.212055974	0.052	0.216094033	0.0430147059	0.0942995169	0.0640943194	0.226094727	0.045323741	0.195098039	0.259696459	0.0521865889	0.11682243	-	-	-	-	-	-	-	-
LIPID-N-0750	PE(O-16:1_18:1)	GP	PE-O	34	2	700.528116	701.535941	[M-H]-	C39H76NO7P	2.71694215	8.26771654	1.85261003	3.58641359	7.19411224	5.47794118	4.73786408	5.99111111	3.25022262	3.77159309	2.62135922	3.08740068	2.40375587	4.91838955	27.9652845	10.8035714	4.43487621	3.71111111	5.76853526	2.19669118	3.14975845	2.72240086	5.487042	2.82631038	4.89215686	5.67453626	2.98347911	3.41121495	-	-	-	-	-	-	-	-
LIPID-N-0753	PE(O-18:1_18:1)	GP	PE-O	36	2	728.559416	729.567241	[M-H]-	C41H80NO7P	1.18801653	12.3031496	1.06448311	2.48751249	7.2125115	3.47426471	10.5825243	4.04444444	2.49332146	2.4184261	1.49946063	1.80476731	1.26760563	3.9390642	31.051109	10.8035714	4.5532831	1.73333333	4.35804702	1.69117647	1.98067633	1.42550911	4.24486148	1.82939363	3.32352941	5.11804384	1.09815355	2.14953271	-	-	-	-	-	-	-	-
LIPID-N-0755	PE(O-16:1_20:1)	GP	PE-O	36	2	728.559416	729.567241	[M-H]-	C41H80NO7P	0.151859504	0.580708661	0.141248721	0.378621379	0.735970561	0.545955882	0.434951456	0.274666667	0.24666073	0.399232246	0.120819849	0.189557321	0.138967136	0.258977149	5.09161041	1.48214286	0.45532831	0.197777778	0.579566004	0.176470588	0.297584541	0.200428725	0.522788204	0.191161357	0.612745098	0.797639123	0.165208941	0.298130841	-	-	-	-	-	-	-	-
LIPID-N-0758	PE(O-18:1_20:1)	GP	PE-O	38	2	756.590716	757.598541	[M-H]-	C43H84NO7P	0.132231405	0.524606299	0.0885363357	0.281718282	1.19595216	0.453125	0.898058252	0.203555556	0.166518255	0.277351248	0.0899676375	0.136208854	0.100469484	0.19695321	6.12343298	1.625	0.628632939	0.114444444	0.664556962	0.152573529	0.187439614	0.137191854	0.464700626	0.126413155	0.470588235	0.808600337	0.105928086	0.182242991	-	-	-	-	-	-	-	-
LIPID-N-0759	PE(O-16:1_22:1)	GP	PE-O	38	2	756.590716	757.598541	[M-H]-	C43H84NO7P	0.0126033058	0.0922244094	0.0175025589	0.05004995	0.113155474	0.0640625	0.104854369	0.0390222222	0.0305431879	0.0504798464	0.0218985976	0.0313280363	0.0133333333	0.0282916213	0.734811958	0.378571429	0.0776103337	0.0353333333	0.104882459	0.0173713235	0.0261835749	0.0215434084	0.0749776586	0.0126413155	0.0659803922	0.168634064	0.0192419825	0.0459813084	-	-	-	-	-	-	-	-
LIPID-N-0763	PE(O-18:1_22:1)	GP	PE-O	40	2	784.622016	785.629841	[M-H]-	C45H88NO7P	0.00954545455	0.106299213	0.00620266121	0.0569430569	0.214351426	0.0353860294	0.154368932	0.0302222222	0.0235975067	0.0582533589	0.0294498382	0.0191827469	0.0137089202	0.0207834603	1.06075217	0.296428571	0.0617868676	0.0266666667	0.127486438	0.0266544118	0.0553623188	0.0281886388	0.0837354781	0.0234326824	0.0937254902	0.18296796	0.0173955296	0.0498130841	-	-	-	-	-	-	-	-
LIPID-N-0768	PE(O-24:1_18:1)	GP	PE-O	42	2	812.653316	813.661141	[M-H]-	C47H92NO7P	0.0803719008	N/A	0.0688843398	0.0397602398	0.0482980681	N/A	N/A	0.0549333333	0.089937667	0.0702495202	0.113268608	0.0312145289	0.0833802817	0.0367791077	N/A	0.0066875	0.0217438105	0.0186666667	0.0234177215	0.0390625	0.0265700483	0.0295819936	0.0210902592	0.0316546763	0.0132352941	0.005	0.145772595	0.0242056075	-	-	-	-	-	-	-	-
LIPID-N-0770	PE(O-17:1_18:2)	GP	PE-O	35	3	712.528116	713.535941	[M-H]-	C40H76NO7P	0.0880165289	0.153543307	0.0609007165	0.141858142	0.0899724011	0.113970588	0.181553398	0.0888888889	0.0952804987	0.101727447	0.0475728155	0.0838819523	0.0883568075	0.115342764	0.102217936	0.163392857	0.202368138	0.105222222	0.205244123	0.0983455882	0.07352657	0.0964630225	0.215370867	0.16032888	0.185294118	0.175379427	0.0606413994	0.137383178	-	-	-	-	-	-	-	-
LIPID-N-0773	PE(O-18:1_18:2)	GP	PE-O	36	3	726.543766	727.551591	[M-H]-	C41H78NO7P	1.45661157	4.11417323	1.07471853	2.71728272	3.54185833	3.55698529	9.80582524	4.54222222	2.29741763	2.61996161	1.47788565	1.78206583	1.6713615	4.27638738	7.64705882	6.23214286	4.30570506	1.88888889	5.90415913	2.19669118	2.8115942	1.76848875	6.10366399	2.61048304	4.37254902	5.19392917	1.40913508	2.18691589	-	-	-	-	-	-	-	-
LIPID-N-0774	PE(O-18:2_18:1)	GP	PE-O	36	3	726.543766	727.551591	[M-H]-	C41H78NO7P	1.19834711	16.9291339	1.00409417	2.72727273	3.29346826	4.05330882	8.00970874	4.96888889	2.28851291	2.24568138	1.56418554	1.96367764	1.08920188	3.71055495	19.5756991	11.0714286	4.00430571	2.02222222	4.44846293	1.45220588	2.25120773	1.71489818	6.02323503	1.7368962	3.48039216	4.49409781	1.53547133	2.18691589	-	-	-	-	-	-	-	-
LIPID-N-0751	PE(O-17:1_18:1)	GP	PE-O	35	2	714.543766	715.551591	[M-H]-	C40H78NO7P	0.0866735537	0.760826772	0.0987717503	0.236763237	0.197792088	0.0901654412	0.521359223	0.240888889	0.175422974	0.212092131	0.0954692557	0.118047673	0.107981221	0.162132753	0.532304725	0.423214286	0.319698601	0.134444444	0.289330922	0.0859375	0.154589372	0.150053591	0.393208222	0.231243577	0.315686275	0.251264755	0.103984451	0.117757009	-	-	-	-	-	-	-	-
LIPID-N-0820	PE(O-18:1_22:4)	GP	PE-O	40	5	778.575066	779.582891	[M-H]-	C45H82NO7P	3.26446281	28.6417323	2.02661208	7.08291708	9.5676173	1.53492647	99.0291262	11.1111111	6.47373108	8.15738964	3.76483279	6.82179342	2.4600939	4.26550598	27.3866924	17.1428571	8.52529602	3.08888889	10.1265823	3.87867647	5.36231884	2.80814577	14.6559428	2.64131552	11.5686275	11.6357504	1.85617104	4.71962617	-	-	-	-	-	-	-	-
LIPID-N-0760	PE(O-20:1_18:1)	GP	PE-O	38	2	756.590716	757.598541	[M-H]-	C43H84NO7P	0.0605371901	0.329724409	0.0492323439	0.105894106	0.126034959	0.0853860294	0.455339806	0.112888889	0.102404274	0.107485605	0.0789644013	0.0755959137	0.0770892019	0.154515778	0.302796528	0.217857143	0.117330463	0.164444444	0.311030741	0.0974264706	0.110144928	0.13397642	0.131367292	0.147995889	0.237254902	0.215851602	0.0810495627	0.18411215	-	-	-	-	-	-	-	-
LIPID-N-0823	PE(O-16:1_24:4)	GP	PE-O	40	5	778.575066	779.582891	[M-H]-	C45H82NO7P	0.102995868	2.03740157	0.106448311	0.5004995	0.292548298	N/A	1.60194175	0.665777778	0.376669635	0.458733205	0.104099245	0.380249716	0.0995305164	0.173014146	0.755062681	0.3875	0.245425188	0.136666667	0.348101266	0.123161765	0.293719807	0.1414791	0.947274352	0.0562178828	0.608823529	0.78836425	0.109815355	0.434579439	-	-	-	-	-	-	-	-
LIPID-N-0843	PE(O-18:0_22:6)	GP	PE-O	40	6	776.559416	777.567241	[M-H]-	C45H80NO7P	0.0818181818	0.298228346	0.0699078813	0.153846154	0.309107636	0.0566176471	0.322330097	0.390222222	0.203918077	0.220729367	0.21574973	0.206583428	0.104225352	0.180631121	0.635486982	0.216071429	0.166846071	0.112222222	0.244122966	0.0992647059	0.151690821	0.131832797	0.428954424	0.114080164	0.32254902	0.381956155	0.0724975705	0.256074766	-	-	LMGP02020104	52923729	-	-	-	-
LIPID-N-0842	PE(O-18:1_22:5)	GP	PE-O	40	6	776.559416	777.567241	[M-H]-	C45H80NO7P	4.72107438	19.7834646	2.63050154	9.98001998	9.84360626	3.73161765	21.9417476	15.7333333	7.84505788	11.7082534	5.07011866	6.45856981	3.41784038	6.86615887	17.3577628	12.5892857	12.2712594	5.38888889	13.6528029	6.45220588	12.3671498	5.92711683	20.2859696	4.06988695	21.8627451	16.4418212	5.44217687	8.24299065	-	-	-	-	-	-	-	-
LIPID-N-0841	PE(O-17:1_22:5)	GP	PE-O	39	6	762.543766	763.551591	[M-H]-	C44H78NO7P	0.545454545	1.48622047	0.296827021	1.21878122	0.633854646	0.426470588	1.21359223	1.06666667	0.601068566	0.876199616	0.427184466	0.632236095	0.355868545	0.673558215	0.744455159	0.845535714	1.02691066	0.467777778	1.50994575	0.6875	1.06280193	0.600214362	1.68900804	0.674203494	1.87254902	1.41652614	0.56462585	0.618691589	-	-	-	-	-	-	-	-
LIPID-N-0840	PE(O-16:1_22:5)	GP	PE-O	38	6	748.528116	749.535941	[M-H]-	C43H76NO7P	5.76446281	19.7834646	3.90992835	14.4855145	8.42686293	5.54227941	13.3009709	12.6222222	8.29029386	12.571977	4.67098166	8.03632236	5.03286385	7.09466812	16.1041466	13.9285714	13.4553283	6.07777778	10.4882459	5.34926471	12.7536232	6.69882101	21.8945487	4.49126413	20.9803922	19.3086003	7.1234208	11.588785	-	-	-	-	-	-	-	-
LIPID-N-0839	PE(O-16:0_22:6)	GP	PE-O	38	6	748.528116	749.535941	[M-H]-	C43H76NO7P	0.916322314	2.09645669	0.819856704	1.31868132	1.00275989	0.884191176	2.11650485	1.56444444	0.869100623	1.35316699	0.564185545	0.85584563	0.653521127	0.853101197	1.46576663	1.08035714	0.992465016	0.604444444	1.39240506	0.624080882	1.16908213	0.909967846	2.69883825	0.596094553	1.7745098	1.63575042	0.731778426	0.68411215	-	-	LMGP02020020	22833649	-	-	-	-
LIPID-N-0855	PE(O-18:3_20:4)	GP	PE-O	38	7	746.512466	747.520291	[M-H]-	C43H74NO7P	2.28305785	13.976378	1.0542477	3.58641359	2.84268629	5.12867647	13.9805825	5.61777778	2.84060552	4.43378119	1.70442287	2.74687855	1.57746479	1.84983678	5.46769527	6.75892857	3.34768568	1.51111111	4.83725136	1.84742647	3.79710145	1.90782422	10.7238606	1.51079137	6.5	6.41652614	1.42857143	3.58878505	-	-	-	-	-	-	-	-
LIPID-N-0856	PE(O-18:2_20:5)	GP	PE-O	38	7	746.512466	747.520291	[M-H]-	C43H74NO7P	0.777892562	3.96653543	0.386898669	1.42857143	0.808647654	6.36029412	1.63106796	1.59111111	0.88601959	1.00767754	0.778856526	0.77185017	0.536150235	0.90968444	3.19189971	3.08035714	1.30247578	0.656666667	1.84448463	0.494485294	2.01932367	1.11468382	4.34316354	0.410071942	2.95098039	3.08600337	1.44800777	0.919626168	-	-	-	-	-	-	-	-
LIPID-N-0821	PE(O-20:1_20:4)	GP	PE-O	40	5	778.575066	779.582891	[M-H]-	C45H82NO7P	1.22933884	2.88385827	0.562947799	1.44855145	1.53633855	1.62683824	6.2815534	1.84	0.952804987	1.35316699	0.88781014	1.37343927	0.995305164	1.52339499	1.32111861	1.70535714	1.44241119	1.81111111	3.11934901	1.47058824	1.42028986	1.36120043	2.19839142	1.35662898	2.46078431	2.67284992	0.948493683	1.26168224	-	-	-	-	-	-	-	-
LIPID-N-0857	PE(O-16:1_22:6)	GP	PE-O	38	7	746.512466	747.520291	[M-H]-	C43H74NO7P	14.0495868	43.7007874	12.691914	28.6713287	18.7672493	16.4522059	47.184466	38.7555556	19.1451469	32.8214971	14.8867314	20.7718502	14.2723005	18.171926	27.2902604	26.6964286	23.1431647	13.2222222	33.4538879	12.3161765	29.178744	15.1125402	50.4915103	13.2579651	45.1960784	36.0876897	16.5208941	18.6915888	-	-	-	-	-	-	-	-
LIPID-N-0858	PE(O-17:1_22:6)	GP	PE-O	39	7	760.528116	761.535941	[M-H]-	C44H76NO7P	0.635330579	2.57874016	0.424769703	1.36863137	1.02115915	0.829044118	3.36893204	2.07111111	0.825467498	1.3243762	1.01725998	0.883087401	0.864788732	1.218716	1.43683703	1.25	1.065662	0.492222222	1.74502712	0.639705882	1.2173913	0.698821008	2.24307417	0.708119219	2.34313725	1.87183811	0.669582119	0.611214953	-	-	-	-	-	-	-	-
LIPID-N-0859	PE(O-18:1_22:6)	GP	PE-O	40	7	774.543766	775.551591	[M-H]-	C45H78NO7P	5.06198347	17.3228346	3.72569089	8.49150849	8.94204232	6.03860294	27.7669903	13.0666667	6.32235085	9.98080614	5.40453074	7.18501703	4.86384977	6.77910773	15.9112825	7.73214286	8.11625404	4.86666667	13.4719711	4.91727941	8.55072464	5.09110397	15.4602324	3.60739979	14.5098039	11.1298482	3.29446064	6.60747664	-	-	-	-	-	-	-	-
LIPID-N-0860	PE(O-20:3_20:4)	GP	PE-O	40	7	774.543766	775.551591	[M-H]-	C45H78NO7P	0.733471074	8.29724409	0.309109519	1.12887113	1.23275069	2.19669118	6.16504854	2.10666667	1.21104185	1.59309021	0.743257821	0.869466515	0.422535211	0.84874864	3.52941176	2.03571429	1.11948332	0.622222222	1.49186257	0.522977941	1.17874396	0.523043944	3.02949062	0.311408016	1.93137255	2.58853288	0.421768707	0.731775701	-	-	-	-	-	-	-	-
LIPID-N-0825	PE(O-22:1_20:4)	GP	PE-O	42	5	806.606366	807.614191	[M-H]-	C47H86NO7P	0.0675619835	0.233267717	0.041555783	0.0862137862	0.095676173	0.0594669118	0.458252427	0.112888889	0.0553873553	0.0830134357	0.0582524272	0.0664018161	0.0504225352	0.0673558215	0.12632594	0.1125	0.0923573735	0.0672222222	0.208860759	0.0784926471	0.0877294686	0.0647374062	0.132260947	0.0756423433	0.18627451	0.174536256	0.0556851312	0.0738317757	-	-	-	-	-	-	-	-
LIPID-N-0826	PE(O-20:1_22:4)	GP	PE-O	42	5	806.606366	807.614191	[M-H]-	C47H86NO7P	0.0795454545	0.31988189	0.0580348004	0.117882118	0.0993560258	0.0273897059	1.24271845	0.147555556	0.0806767587	0.0978886756	0.0826321467	0.0794551646	0.074084507	0.103917301	0.154291225	0.119642857	0.120559742	0.128888889	0.150994575	0.0946691176	0.0975845411	0.0891747053	0.130473637	0.0781089414	0.175490196	0.18549747	0.0641399417	0.103738318	-	-	-	-	-	-	-	-
LIPID-N-0828	PE(O-18:1_24:4)	GP	PE-O	42	5	806.606366	807.614191	[M-H]-	C47H86NO7P	0.175619835	1.65354331	0.0848515865	0.330669331	0.283348666	0.0236213235	3.10679612	0.529777778	0.306322351	0.432821497	0.182308522	0.262202043	0.0927699531	0.177366703	0.56027001	0.373214286	0.196986006	0.0885555556	0.370705244	0.164522059	0.249275362	0.13397642	0.670241287	0.0755395683	0.532352941	0.506745363	0.103984451	0.328971963	-	-	-	-	-	-	-	-
LIPID-N-0831	PE(O-16:1_20:5)	GP	PE-O	36	6	720.496816	721.504641	[M-H]-	C41H72NO7P	1.98347107	7.22440945	1.6171955	4.68531469	2.70469181	19.2095588	3.58252427	4.40888889	2.27070347	3.35892514	1.82308522	2.31555051	2.09389671	2.60065288	7.26133076	5.24107143	2.70182992	2.24444444	4.67450271	1.59007353	4.2705314	3.31189711	9.47274352	1.30524152	7.76470588	8.60033727	3.65403304	2.47663551	-	-	-	-	-	-	-	-
LIPID-N-0833	PE(O-16:2_20:4)	GP	PE-O	36	6	720.496816	721.504641	[M-H]-	C41H72NO7P	0.435950413	1.37795276	0.189355169	1.03896104	0.385464581	0.588235294	1.00970874	0.96	0.421193232	0.509596929	0.216828479	0.217934166	0.25258216	0.188248096	1.03182257	1.14285714	0.573735199	0.312222222	0.189873418	1.05698529	2.87922705	0.273311897	0.802502234	0.258992806	0.949019608	0.771500843	0.262390671	2.45794393	-	-	-	-	-	-	-	-
LIPID-N-0837	PE(O-18:2_20:4)	GP	PE-O	38	6	748.528116	749.535941	[M-H]-	C43H76NO7P	18.285124	75.0984252	8.15762538	25.7742258	21.5271389	46.2316176	84.0776699	46.6666667	19.2341941	32.5335893	10.7659115	19.6367764	10.8920188	18.3895539	57.3770492	64.2857143	31.9698601	13.6666667	42.676311	13.6029412	27.2463768	15.5412647	72.207328	13.0524152	51.0784314	45.3625632	12.3420797	20	-	-	-	-	-	-	-	-
LIPID-N-0835	PE(O-15:1_22:5)	GP	PE-O	37	6	734.512466	735.520291	[M-H]-	C42H74NO7P	0.0452479339	0.279527559	0.0501535312	0.121878122	0.0241950322	0.0387867647	0.151456311	0.176	0.0419412289	0.218809981	0.0420711974	0.0682179342	0.00922065728	0.080304679	0.166827387	0.0901785714	0.164693219	0.0228888889	0.131103074	0.0384191176	0.142995169	0.0727759914	0.299374441	0.0507708119	0.184313725	0.265598651	0.0718172983	0.162616822	-	-	-	-	-	-	-	-
LIPID-N-0836	PE(O-17:2_20:4)	GP	PE-O	37	6	734.512466	735.520291	[M-H]-	C42H74NO7P	0.184917355	0.547244094	0.0398157625	0.284715285	0.16375345	0.389705882	0.50776699	0.273777778	0.156723063	0.300383877	0.0877022654	0.120317821	0.0666666667	0.126224157	0.204435873	0.440178571	0.17868676	0.0866666667	0.245027125	0.0762867647	0.314009662	0.0813504823	0.422698838	0.152106886	0.582352941	0.386172007	0.0800777454	0.212149533	-	-	-	-	-	-	-	-
LIPID-N-0834	PE(O-17:1_20:5)	GP	PE-O	37	6	734.512466	735.520291	[M-H]-	C42H74NO7P	0.268595041	0.544291339	0.223132037	0.377622378	0.298068077	1.36029412	0.366990291	0.368	0.18699911	0.302303263	0.169363538	0.257661748	0.250704225	0.255712731	0.268081003	0.390178571	0.330462863	0.353333333	0.532549729	0.284926471	0.562318841	0.541264737	0.920464701	0.157245632	0.870588235	0.733558179	0.655976676	0.312149533	-	-	-	-	-	-	-	-
LIPID-P-0657	PE(P-16:0_20:5)	GP	PE-P	36	5	722.512466	721.504641	[M+H]+	C41H72NO7P	5.87809917	11.3188976	5.80348004	11.4885115	5.1425943	67.5551471	8.13592233	10.4	6.41139804	8.22456814	5.90075512	8.21793417	6.90140845	13.4929271	13.6933462	11.875	5.38213132	6.28888889	11.0307414	3.65808824	10.2415459	10.664523	17.9624665	3.56628983	15.8823529	16.5261383	11.9533528	5.25233645	C00350	HMDB0011354	LMGP02030028	52925061	-	-	-	ko00563,ko00564,ko01100,ko04136,ko04140,ko04723,ko05167
LIPID-P-1407	PE(P-20:2_22:6)	GP	PE-P	42	8	800.559416	799.551591	[M+H]+	C47H78NO7P	0.191115702	1.02362205	0.117707267	0.281718282	0.343146274	0.408088235	0.888349515	0.367111111	0.271593945	0.850287908	0.155339806	0.139614075	0.151173709	0.228509249	0.344262295	0.440178571	0.210979548	0.084	0.6039783	0.134191176	0.402898551	0.286173633	0.5487042	0.0660842754	0.437254902	0.575885329	0.178814383	0.13271028	C00350	-	-	-	-	-	-	ko00563,ko00564,ko01100,ko04136,ko04140,ko04723,ko05167
LIPID-P-1398	PE(P-18:2_22:5)	GP	PE-P	40	7	774.543766	773.535941	[M+H]+	C45H76NO7P	0.579545455	2.3523622	0.309109519	1.71828172	0.552897884	0.602941176	1.91262136	1.44	0.634016028	1.27639155	0.454153182	1.14642452	0.195305164	0.960826986	0.959498554	2.11607143	0.978471475	0.386666667	1.31103074	0.170036765	1.10144928	1.07181136	3.10098302	N/A	2.44117647	1.8549747	0.467444121	1.00934579	C00350	-	-	-	-	-	-	ko00563,ko00564,ko01100,ko04136,ko04140,ko04723,ko05167
LIPID-P-1401	PE(P-20:1_22:6)	GP	PE-P	42	7	802.575066	801.567241	[M+H]+	C47H80NO7P	0.140495868	0.601377953	0.186284545	0.280719281	0.302667893	0.591911765	0.651456311	0.436444444	0.116651825	0.215930902	0.242718447	0.233825199	0.307042254	0.170837867	0.43876567	0.417857143	0.395048439	0.133333333	0.682640145	0.137867647	0.231884058	0.265809218	0.663985702	0.152106886	0.399019608	0.326306914	0.21574344	0.157943925	C00350	-	-	-	-	-	-	ko00563,ko00564,ko01100,ko04136,ko04140,ko04723,ko05167
LIPID-P-1396	PE(P-18:2_20:5)	GP	PE-P	38	7	746.512466	745.504641	[M+H]+	C43H72NO7P	0.133264463	0.510826772	0.142272262	0.117882118	0.184912603	1.99448529	0.159223301	0.525333333	0.226179875	0.508637236	0.213592233	0.189557321	0.162441315	0.237214363	0.118611379	0.421428571	0.160387513	0.153333333	0.241410488	0.0852022059	0.123671498	0.206859593	0.478999106	0.0424460432	0.345098039	0.382799325	0.325558795	0.220560748	C00350	-	-	-	-	-	-	ko00563,ko00564,ko01100,ko04136,ko04140,ko04723,ko05167
LIPID-P-0664	PE(P-18:1_22:6)	GP	PE-P	40	7	774.543766	773.535941	[M+H]+	C45H76NO7P	38.946281	119.094488	37.1545548	92.1078921	48.4820607	46.875	184.466019	96.8888889	60.5520926	79.462572	45.4153182	82.1793417	39.1549296	70.6202394	72.6133076	93.75	69.9677072	26.7777778	120.253165	31.5257353	86.763285	53.6977492	173.36908	39.5683453	100	83.8954469	36.8318756	55.1401869	C00350	HMDB0011460	LMGP02030006	52925039	-	-	-	ko00563,ko00564,ko01100,ko04136,ko04140,ko04723,ko05167
LIPID-P-0661	PE(P-16:0_22:6)	GP	PE-P	38	6	748.528116	747.520291	[M+H]+	C43H74NO7P	110.53719	229.330709	141.248721	239.76024	145.354186	164.522059	318.446602	236.444444	175.422974	250.479846	133.764833	234.960272	137.089202	207.834603	175.506268	192.857143	148.546825	90	242.314647	87.8676471	205.797101	136.120043	302.055407	104.830421	229.411765	200.674536	107.87172	120.560748	C00350	HMDB0005780	LMGP02030001	5283497	-	-	-	ko00563,ko00564,ko01100,ko04136,ko04140,ko04723,ko05167
LIPID-P-0662	PE(P-18:0_22:6)	GP	PE-P	40	6	776.559416	775.551591	[M+H]+	C45H78NO7P	17.9752066	51.6732283	20.1637666	31.3686314	27.874885	44.6691176	130.097087	36.1777778	26.4470169	35.5086372	18.9859763	32.4631101	21.971831	38.3025027	49.3731919	38.9285714	27.8794403	15.7777778	59.0415913	14.7977941	30.6280193	17.7920686	59.6067918	15.3134635	41.7647059	38.0269815	14.7716229	20.0934579	C00350	HMDB0011394	LMGP02030005	42607458	-	-	-	ko00563,ko00564,ko01100,ko04136,ko04140,ko04723,ko05167
LIPID-P-1392	PE(P-18:0_24:6)	GP	PE-P	42	6	804.590716	803.582891	[M+H]+	C47H82NO7P	0.257231405	0.896653543	0.16171955	0.608391608	0.615455382	0.405330882	1.5631068	0.861333333	0.471059662	0.865642994	0.350593312	0.269012486	0.199061033	0.980413493	2.21793635	1.51785714	0.418729817	0.15	0.797468354	0.146139706	0.561352657	0.301178992	1.42984808	0.16032888	0.707843137	1.07925801	0.415937804	0.285046729	C00350	-	-	-	-	-	-	ko00563,ko00564,ko01100,ko04136,ko04140,ko04723,ko05167
LIPID-P-0660	PE(P-18:0_22:5)	GP	PE-P	40	5	778.575066	777.567241	[M+H]+	C45H80NO7P	10.5371901	36.3188976	8.6591607	20.979021	15.1793928	12.0404412	66.3106796	29.5111111	20.2137133	25.2399232	9.48220065	20.7718502	9.05164319	19.2600653	28.4474446	31.6964286	25.1883746	11.6666667	32.3688969	9.375	21.9323671	14.7909968	38.6058981	9.64028777	37.5490196	26.6441821	12.4392614	17.1962617	C00350	HMDB0011418	-	53480878	-	-	-	ko00563,ko00564,ko01100,ko04136,ko04140,ko04723,ko05167
LIPID-P-0659	PE(P-17:0_22:5)	GP	PE-P	39	5	764.559416	763.551591	[M+H]+	C44H78NO7P	1.16735537	3.11023622	0.616171955	2.53746254	1.31554738	1.00183824	3.24271845	2.47111111	1.30899377	1.756238	0.774541532	1.99772985	1.25821596	1.69749728	1.74541948	2.70535714	2.18514532	1.1	3.46292948	1.10294118	2.02898551	1.69346195	3.45844504	1.19218911	3.34313725	1.93086003	1.32167153	1.54205607	C00350	-	-	-	-	-	-	ko00563,ko00564,ko01100,ko04136,ko04140,ko04723,ko05167
LIPID-P-0658	PE(P-18:1_20:4)	GP	PE-P	38	5	750.543766	749.535941	[M+H]+	C43H76NO7P	51.5495868	180.11811	28.863869	64.4355644	53.449862	158.088235	322.330097	121.777778	55.9216385	80.2303263	32.793959	62.76958	32.8638498	67.7910773	121.504339	165.178571	82.131324	36.6666667	136.528029	35.2022059	56.5217391	45.5519829	187.66756	40.6988695	127.45098	117.200675	35.7628766	44.2990654	C00350	-	-	85366510	-	-	-	ko00563,ko00564,ko01100,ko04136,ko04140,ko04723,ko05167
LIPID-P-0655	PE(P-18:0_22:4)	GP	PE-P	40	4	780.590716	779.582891	[M+H]+	C45H82NO7P	7.46900826	40.4527559	4.44216991	12.6873127	16.375345	6.11213235	224.271845	22.7555556	13.3570793	15.4510557	5.85760518	18.61521	6.15023474	12.2959739	34.0405014	38.75	14.3164693	5.13333333	23.2368897	5.38602941	11.3043478	6.45230439	25.7372654	4.98458376	20.8823529	18.2124789	4.06219631	8.21495327	C00350	HMDB0011391	LMGP02030061	52925094	-	-	-	ko00563,ko00564,ko01100,ko04136,ko04140,ko04723,ko05167
LIPID-P-0654	PE(P-18:0_20:4)	GP	PE-P	38	4	752.559416	751.551591	[M+H]+	C43H78NO7P	92.6652893	314.96063	55.0665302	95.8041958	129.714811	290.441176	1087.37864	208	105.07569	130.518234	59.3311758	135.07378	56.9953052	133.841132	215.043394	243.75	128.094726	64	196.202532	67.2794118	79.6135266	73.204716	200.178731	71.8396711	161.764706	149.241147	46.1613217	57.1028037	C00350	HMDB0005779	LMGP02030003	9547058	-	-	-	ko00563,ko00564,ko01100,ko04136,ko04140,ko04723,ko05167
LIPID-P-0653	PE(P-17:0_20:4)	GP	PE-P	37	4	738.543766	737.535941	[M+H]+	C42H76NO7P	6.37396694	22.8346457	4.24769703	8.46153846	5.99816007	12.4080882	45.8252427	16.2666667	7.1682992	9.47216891	3.26860841	7.1169126	5.28638498	10.2393906	7.02989392	13.125	7.868676	4.67777778	19.0777577	3.67647059	6.03864734	5.1982851	16.2645219	5.64234327	15.2941176	12.9005059	3.47910593	3.6635514	C00350	-	-	-	-	-	-	ko00563,ko00564,ko01100,ko04136,ko04140,ko04723,ko05167
LIPID-P-0652	PE(P-16:0_20:4)	GP	PE-P	36	4	724.528116	723.520291	[M+H]+	C41H74NO7P	157.024793	438.976378	83.6233367	189.81019	164.673413	452.205882	676.699029	331.555556	155.832591	222.648752	99.4606257	209.988649	106.103286	184.983678	273.866924	294.642857	194.833154	112.222222	266.726944	85.2941176	134.299517	147.909968	401.251117	96.0945529	330.392157	270.657673	125.364431	103.738318	C00350	HMDB0011352	LMGP02030093	52925126	-	-	-	ko00563,ko00564,ko01100,ko04136,ko04140,ko04723,ko05167
LIPID-P-0650	PE(P-18:0_22:3)	GP	PE-P	40	3	782.606366	781.598541	[M+H]+	C45H84NO7P	0.183884298	0.921259843	0.0700102354	0.385614386	4.1950322	0.287683824	2.41747573	1.26222222	0.473731077	0.689059501	0.155339806	0.555051078	0.132394366	0.323177367	26.5188042	11.6964286	2.14208827	0.14	3.00180832	0.165441176	0.123671498	0.211146838	0.947274352	0.1	0.623529412	4.30860034	0.146744412	0.236448598	C00350	-	-	53480883	-	-	-	ko00563,ko00564,ko01100,ko04136,ko04140,ko04723,ko05167
LIPID-P-0663	PE(P-20:0_22:6)	GP	PE-P	42	6	804.590716	803.582891	[M+H]+	C47H82NO7P	0.470041322	0.579724409	0.511770727	0.896103896	0.494940202	0.398897059	1.85436893	0.883555556	0.596616207	0.57293666	0.563106796	0.679909194	0.624413146	1.17519042	0.360655738	0.767857143	0.494079656	0.667777778	1.6636528	0.446691176	0.782608696	0.920685959	0.806076854	0.543679342	0.97745098	0.781618887	0.419825073	0.657943925	C00350	-	LMGP02030092	52925125	-	-	-	ko00563,ko00564,ko01100,ko04136,ko04140,ko04723,ko05167
LIPID-P-1391	PE(P-16:0_24:6)	GP	PE-P	40	6	776.559416	775.551591	[M+H]+	C45H78NO7P	0.484504132	2.02755906	0.736949846	1.35864136	0.72125115	1.92095588	1.42718447	1.84	0.988423865	1.34357006	0.500539374	2.31555051	0.395305164	1.55603917	3.67405979	2.63392857	0.88482239	0.345555556	0.878842676	0.467830882	1.29468599	0.849946409	3.17247542	0.097327852	1.85294118	1.94772344	0.903790087	0.971962617	C00350	-	-	-	-	-	-	ko00563,ko00564,ko01100,ko04136,ko04140,ko04723,ko05167
LIPID-P-1388	PE(P-18:2_20:4)	GP	PE-P	38	6	748.528116	747.520291	[M+H]+	C43H74NO7P	5.44421488	20.9645669	2.37461617	5.9040959	4.82060718	17.7389706	31.8446602	11.9111111	5.44078362	9.08829175	2.78317152	5.61861521	3.41784038	7.37758433	5.67020251	11.6071429	5.51130248	2.98888889	11.0307414	1.70036765	4.9468599	4.44801715	18.051832	2.17882837	10.5882353	10.1180438	3.0223518	3.41121495	C00350	-	-	-	-	-	-	ko00563,ko00564,ko01100,ko04136,ko04140,ko04723,ko05167
LIPID-P-1389	PE(P-17:0_22:6)	GP	PE-P	39	6	762.543766	761.535941	[M+H]+	C44H76NO7P	1.19834711	3.12007874	1.2691914	2.46753247	1.20515179	1.52573529	3.26213592	3.42222222	1.27337489	1.9865643	1.56418554	2.14528944	1.56807512	2.7312296	1.2729026	2.83928571	2.49730893	1.14444444	3.55334539	1.22242647	2.7826087	2.15434084	3.45844504	1.07913669	2.78431373	2.3608769	1.60349854	1.85981308	C00350	-	-	-	-	-	-	ko00563,ko00564,ko01100,ko04136,ko04140,ko04723,ko05167
LIPID-P-1309	PE(P-16:0_16:0)	GP	PE-P	32	0	676.528116	675.520291	[M+H]+	C37H74NO7P	0.144628099	1.44685039	2.12896622	1.93806194	3.68905244	23.7132353	2.3592233	1.21777778	2.63579697	1.51631478	2.13592233	1.5323496	2.49765258	2.69858542	7.20347155	4.82142857	0.966630786	1.11111111	0.603074141	1.11213235	1.70048309	0.808145766	0.920464701	0.907502569	1.43137255	2.59696459	0.943634597	1.1588785	C00350	HMDB0011158	LMGP02030013	52925046	-	-	-	ko00563,ko00564,ko01100,ko04136,ko04140,ko04723,ko05167
LIPID-P-1318	PE(P-16:0_20:1)	GP	PE-P	36	1	730.575066	729.567241	[M+H]+	C41H80NO7P	0.247933884	0.906496063	0.322415558	1.08891109	2.10671573	2.20588235	1.4368932	0.986666667	0.759572573	0.978886756	0.257820928	0.625425653	0.286384977	0.965179543	9.64320154	5.42857143	1.32400431	0.616666667	1.59132007	0.325367647	0.635748792	0.516613076	1.34941912	0.517985612	1.40196078	2.07419899	0.289601555	0.735514019	C00350	HMDB0011348	LMGP02030025	52925058	-	-	-	ko00563,ko00564,ko01100,ko04136,ko04140,ko04723,ko05167
LIPID-P-1323	PE(P-18:0_20:1)	GP	PE-P	38	1	758.606366	757.598541	[M+H]+	C43H84NO7P	0.225206612	0.825787402	0.187308086	0.474525475	2.20791168	0.701286765	1.74757282	0.420444444	0.447907391	0.539347409	0.114347357	0.238365494	0.264788732	0.423286181	9.55641273	2.625	1.03229279	0.225555556	0.813743219	0.234375	0.337198068	0.317256163	0.778373548	0.117163412	0.485294118	1.47554806	0.31292517	0.262616822	C00350	HMDB0011381	LMGP02030053	52925086	-	-	-	ko00563,ko00564,ko01100,ko04136,ko04140,ko04723,ko05167
LIPID-P-1330	PE(P-16:0_20:2)	GP	PE-P	36	2	728.559416	727.551591	[M+H]+	C41H78NO7P	0.334710744	1.36811024	0.461617195	0.833166833	1.19595216	1.08455882	1.51456311	0.906666667	0.321460374	0.652591171	0.316073355	0.730987514	0.378403756	0.467899891	3.97299904	3.40178571	1.01184069	0.383333333	1.16636528	0.249080882	0.621256039	0.224008574	1.66219839	0.219938335	1.00980392	1.77065767	0.34888241	0.395327103	C00350	HMDB0011349	LMGP02030026	52925059	-	-	-	ko00563,ko00564,ko01100,ko04136,ko04140,ko04723,ko05167
LIPID-P-1331	PE(P-18:0_18:2)	GP	PE-P	36	2	728.559416	727.551591	[M+H]+	C41H78NO7P	2.48966942	4.59645669	2.43602866	4.08591409	5.0873965	4.83455882	19.7087379	4.37333333	4.3365984	3.71401152	3.36569579	4.30192963	3.6713615	6.8117519	7.84956606	10.4464286	5.00538213	3.66666667	8.46292948	2.53676471	5.1884058	4.34083601	7.87310098	6.37204522	4.60784314	6.07082631	2.49757046	3.63551402	C00350	HMDB0011376	LMGP02030046	52925079	-	-	-	ko00563,ko00564,ko01100,ko04136,ko04140,ko04723,ko05167
LIPID-P-1340	PE(P-16:0_20:3)	GP	PE-P	36	3	726.543766	725.535941	[M+H]+	C41H76NO7P	2.29338843	7.88385827	2.4667349	6.45354645	3.32106716	6.28676471	5.11650485	5.47555556	3.55298308	4.52975048	2.54584682	4.43813848	2.2629108	4.30903156	12.729026	8.90178571	3.3153929	2.21111111	3.89692586	1.78308824	3.38164251	2.39013934	9.47274352	1.89105858	4.87254902	7.21753794	2.31292517	1.97196262	C00350	HMDB0011351	LMGP02030027	52925060	-	-	-	ko00563,ko00564,ko01100,ko04136,ko04140,ko04723,ko05167
LIPID-P-1341	PE(P-18:2_18:1)	GP	PE-P	36	3	726.543766	725.535941	[M+H]+	C41H76NO7P	0.159090909	4.3996063	0.271238485	0.983016983	0.513339466	1.97610294	2.42718447	1.35111111	0.439002671	0.714011516	0.374325782	0.671963678	0.159624413	0.993471164	0.925747348	1.66071429	0.649085038	0.405555556	0.698915009	0.170036765	0.415458937	0.178992497	1.65326184	0.411099692	1.07843137	0.741146712	0.187560739	0.293457944	C00350	-	-	-	-	-	-	ko00563,ko00564,ko01100,ko04136,ko04140,ko04723,ko05167
LIPID-P-1343	PE(P-16:1_22:2)	GP	PE-P	38	3	754.575066	753.567241	[M+H]+	C43H80NO7P	3.73966942	11.1220472	2.33367451	3.41658342	5.77736891	13.2352941	43.4951456	8.40888889	4.76402493	4.75047985	2.5566343	4.89216799	2.42253521	5.04896627	8.58244937	10.4464286	5.17761033	3.11111111	8.02893309	2.04963235	4.32850242	2.36870311	8.40929401	2.24049332	6.1372549	6.54300169	1.48688047	2.78504673	C00350	-	-	-	-	-	-	ko00563,ko00564,ko01100,ko04136,ko04140,ko04723,ko05167
LIPID-P-1390	PE(P-18:1_22:5)	GP	PE-P	40	6	776.559416	775.551591	[M+H]+	C45H78NO7P	4.2768595	19.6850394	3.36745138	11.1888112	5.21619135	2.5	19.5145631	10.4888889	7.33748887	9.31861804	3.17152104	7.66174801	4.30046948	6.61588683	15.2362584	19.9107143	10.7642626	3.68888889	12.9294756	3.96139706	13.8164251	8.60664523	27.7033065	4.20349435	17.5490196	13.9123103	5.76287658	9.30841121	C00350	-	-	-	-	-	-	ko00563,ko00564,ko01100,ko04136,ko04140,ko04723,ko05167
LIPID-P-1345	PE(P-16:0_22:3)	GP	PE-P	38	3	754.575066	753.567241	[M+H]+	C43H80NO7P	0.191115702	1.28937008	0.140225179	0.737262737	5.52897884	0.564338235	2.99029126	1.47555556	0.432769368	0.816698656	0.225458468	1.06356413	0.23286385	0.715995647	44.7444552	22.9464286	3.47685684	0.248888889	4.93670886	0.181985294	0.58647343	0.18113612	1.50134048	0.0926002055	0.889215686	7.83305228	0.14382896	0.213084112	C00350	-	-	-	-	-	-	ko00563,ko00564,ko01100,ko04136,ko04140,ko04723,ko05167
LIPID-P-1353	PE(P-18:2_18:2)	GP	PE-P	36	4	724.528116	723.520291	[M+H]+	C41H74NO7P	0.410123967	0.414370079	0.237461617	0.490509491	0.174793008	1.02022059	1.04854369	0.254222222	0.245770258	0.47024952	0.240560949	0.505107832	0.229107981	0.50054407	0.423336548	0.783928571	0.330462863	N/A	0.44755877	0.0915441176	0.266666667	0.320471597	0.53798034	0.175745118	0.583333333	0.282462057	0.20505345	0.289719626	C00350	-	-	-	-	-	-	ko00563,ko00564,ko01100,ko04136,ko04140,ko04723,ko05167
LIPID-P-1355	PE(P-16:0_22:4)	GP	PE-P	38	4	752.559416	751.551591	[M+H]+	C43H78NO7P	14.9793388	103.346457	11.5660184	35.1648352	26.3109476	19.0257353	253.398058	67.2	33.3036509	39.059501	14.5631068	36.5493757	13.2394366	29.8150163	90.2603664	96.4285714	36.8137783	15.5555556	42.676311	13.6029412	28.5990338	14.2550911	87.1313673	9.1983556	50.6862745	51.6863406	11.7589893	20.8411215	C00350	-	LMGP02030033	52925066	-	-	-	ko00563,ko00564,ko01100,ko04136,ko04140,ko04723,ko05167
LIPID-P-1357	PE(P-18:1_20:3)	GP	PE-P	38	4	752.559416	751.551591	[M+H]+	C43H78NO7P	1.06404959	3.28740157	0.286591607	1.64835165	1.26954922	1.80147059	3.95145631	2.08	1.04185218	1.57389635	0.772384035	1.3507378	0.75399061	1.69749728	6.40308582	3.98214286	1.6146394	0.405555556	1.62748644	0.448529412	1.20772947	1.28617363	4.75424486	0.594039054	2.03921569	2.22596965	0.671525753	0.818691589	C00350	-	-	-	-	-	-	ko00563,ko00564,ko01100,ko04136,ko04140,ko04723,ko05167
LIPID-P-1362	PE(P-19:0_20:4)	GP	PE-P	39	4	766.575066	765.567241	[M+H]+	C44H80NO7P	1.55991736	4.37007874	0.903787103	1.70829171	1.39834407	4.33823529	11.9417476	2.67555556	1.40694568	1.83301344	0.737864078	1.48694665	1.12676056	2.38302503	0.792671167	4.3125	3.82131324	1.81111111	5.88607595	1.16727941	2.51207729	1.68274384	4.95084897	2.16855087	3.2254902	2.40303541	1.23420797	1.5046729	C00350	-	-	-	-	-	-	ko00563,ko00564,ko01100,ko04136,ko04140,ko04723,ko05167
LIPID-P-1366	PE(P-16:0_24:4)	GP	PE-P	40	4	780.590716	779.582891	[M+H]+	C45H82NO7P	0.173553719	2.29330709	0.185261003	0.867132867	0.346826127	0.0819852941	2.76699029	1.42222222	0.614425646	0.546065259	0.204962244	0.893303065	0.205633803	0.51468988	0.879459981	1.00892857	0.306781485	0.275555556	0.551537071	0.261029412	0.634782609	0.437299035	1.27792672	N/A	0.96372549	1.34907251	0.315840622	0.711214953	C00350	-	-	-	-	-	-	ko00563,ko00564,ko01100,ko04136,ko04140,ko04723,ko05167
LIPID-P-1374	PE(P-16:0_22:5)	GP	PE-P	38	5	750.543766	749.535941	[M+H]+	C43H76NO7P	21.0743802	72.3425197	15.2507677	48.951049	25.1149954	23.8970588	55.4368932	52.2666667	33.7488869	36.5642994	16.6127292	37.3439274	15.8685446	38.3025027	59.8842816	68.2142857	38.4284177	24	49.1862568	17.8308824	49.2753623	31.0825295	86.1483467	17.2661871	60	65.0084317	21.2827988	34.2990654	C00350	-	-	-	-	-	-	ko00563,ko00564,ko01100,ko04136,ko04140,ko04723,ko05167
LIPID-P-1375	PE(P-18:0_20:5)	GP	PE-P	38	5	750.543766	749.535941	[M+H]+	C43H76NO7P	4.44214876	12.5984252	4.5752303	7.002997	5.63937443	52.4816176	10.8737864	7.18222222	5.65449688	6.41074856	4.45523193	5.97048808	4.62910798	11.5342764	11.8611379	13.4821429	5.23143165	4.01111111	10.1265823	3.55698529	6.61835749	7.22400857	11.2600536	2.78520041	9.44117647	12.0573356	6.92905734	4.40186916	C00350	HMDB0011387	LMGP02030056	52925089	-	-	-	ko00563,ko00564,ko01100,ko04136,ko04140,ko04723,ko05167
LIPID-P-1377	PE(P-18:1_22:4)	GP	PE-P	40	5	778.575066	777.567241	[M+H]+	C45H80NO7P	3.11983471	31.496063	2.24155578	8.94105894	7.14811408	2.5	67.8640777	16.4444444	7.41763134	9.69289827	3.23624595	9.3984109	2.54460094	6.64853101	16.2970106	27.1428571	8.2131324	2.82222222	13.4719711	2.54595588	7.75845411	4.0192926	24.6648794	1.83967112	12.3529412	11.0455312	1.89504373	6.51401869	C00350	-	-	-	-	-	-	ko00563,ko00564,ko01100,ko04136,ko04140,ko04723,ko05167
LIPID-P-1387	PE(P-18:1_20:5)	GP	PE-P	38	6	748.528116	747.520291	[M+H]+	C43H74NO7P	2.1177686	4.84251969	0.9580348	3.33666334	1.57313707	21.5073529	4.13592233	3.99111111	3.09884239	2.56238004	2.25458468	2.14528944	1.64319249	4.16757345	7.4927676	7.11607143	2.10979548	2.21111111	4.54792043	1.65441176	4.22222222	3.24758842	8.73100983	1.26413155	4.11764706	6.75379427	3.67346939	2.23364486	C00350	-	-	-	-	-	-	ko00563,ko00564,ko01100,ko04136,ko04140,ko04723,ko05167
LIPID-P-0643	PE(P-18:1_20:1)	GP	PE-P	38	2	756.590716	755.582891	[M+H]+	C43H82NO7P	0.147727273	0.749015748	N/A	0.290709291	0.566697332	0.717830882	0.841747573	0.273777778	0.194122885	0.353166987	0.22437972	0.230419977	0.142723005	N/A	3.47155256	1.74107143	0.599569429	N/A	0.651898734	0.197610294	0.28115942	0.310825295	0.722966935	0.101541624	0.437254902	0.595278246	0.252672498	0.173831776	C00350	HMDB0011382	LMGP02030054	52925087	-	-	-	ko00563,ko00564,ko01100,ko04136,ko04140,ko04723,ko05167
LIPID-P-0647	PE(P-18:1_18:2)	GP	PE-P	36	3	726.543766	725.535941	[M+H]+	C41H76NO7P	2.23140496	3.06102362	1.03377687	3.61638362	2.07911684	5.76286765	8.23300971	3.42222222	2.27960819	2.95585413	1.65048544	2.62202043	1.81220657	4.13492927	5.10125362	7.51785714	3.98277718	1.97777778	5.28933092	2.14154412	3.62318841	2.30439443	8.1411975	3.68961973	4.62745098	4.97470489	1.68124393	2.98130841	C00350	HMDB0011377	LMGP02030047	52925080	-	-	-	ko00563,ko00564,ko01100,ko04136,ko04140,ko04723,ko05167
LIPID-P-0640	PE(P-16:0_18:2)	GP	PE-P	34	2	700.528116	699.520291	[M+H]+	C39H74NO7P	4.19421488	6.21062992	3.48004094	6.71328671	5.92456302	11.6727941	12.1359223	6.08	4.63935886	6.77543186	3.88349515	6.49262202	4.61971831	8.57453754	9.93249759	13.3928571	8.74058127	6.16666667	11.2115732	5.13786765	5.71014493	5.36977492	11.1706881	8.35560123	6.87254902	9.10623946	4.89795918	4.56074766	C00350	HMDB0011343	LMGP02030094	52925127	-	-	-	ko00563,ko00564,ko01100,ko04136,ko04140,ko04723,ko05167
LIPID-P-0637	PE(P-18:0_18:1)	GP	PE-P	36	1	730.575066	729.567241	[M+H]+	C41H80NO7P	3.4607438	20.7677165	2.37461617	5.35464535	15.1793928	10.2022059	35.3398058	8.83555556	6.35796972	5.93090211	3.78640777	6.0953462	3.56807512	13.0576714	45.9980714	26.7857143	9.95694295	3.63333333	12.2061483	3.90625	4.97584541	4.61950697	9.38337802	3.62795478	7.56862745	10.2023609	3.0223518	3.8411215	C00350	HMDB0011375	LMGP02030004	42607457	-	-	-	ko00563,ko00564,ko01100,ko04136,ko04140,ko04723,ko05167
LIPID-P-0636	PE(P-16:0_18:1)	GP	PE-P	34	1	702.543766	701.535941	[M+H]+	C39H76NO7P	7.48966942	22.0472441	5.71136131	9.8001998	16.099356	26.9301471	34.7572816	17.8666667	9.79519145	10.3646833	6.37540453	9.80703746	6.60093897	13.8193689	65.9594986	42.6785714	12.7018299	7.65555556	21.3381555	5.55147059	8.74396135	7.38478028	16.3538874	8.41726619	12.9411765	19.1399663	5.86005831	7.09345794	C00350	HMDB0011342	LMGP02030095	52925128	-	-	-	ko00563,ko00564,ko01100,ko04136,ko04140,ko04723,ko05167
LIPID-P-0634	PE(P-16:0_16:1)	GP	PE-P	32	1	674.512466	673.504641	[M+H]+	C37H72NO7P	0.40392562	0.773622047	0.392016377	0.564435564	1.47194112	0.776654412	1.2815534	0.650666667	0.336598397	0.334932821	0.507011866	0.662883087	0.351173709	0.683351469	5.41947927	4.04464286	0.980624327	0.403333333	0.752260398	0.170955882	0.537198068	0.364415863	0.730116175	0.337101747	0.593137255	1.44182125	0.671525753	0.534579439	C00350	HMDB0011339	-	52925047	-	-	-	ko00563,ko00564,ko01100,ko04136,ko04140,ko04723,ko05167
LIPID-P-0642	PE(P-18:1_18:1)	GP	PE-P	36	2	728.559416	727.551591	[M+H]+	C41H78NO7P	2.77892562	26.1811024	2.26202661	5.13486513	6.11775529	9.55882353	24.4660194	8.71111111	5.19145147	5.51823417	3.22545847	5.80022701	2.12206573	8.24809576	36.0655738	26.4285714	5.47900969	3.64444444	9.40325497	2.61029412	4.37681159	3.57984995	11.0813226	4.14182939	6.68627451	8.4317032	2.18658892	4.28971963	C00350	HMDB0009115	-	53479670	-	-	-	ko00563,ko00564,ko01100,ko04136,ko04140,ko04723,ko05167
LIPID-N-0432	PG(16:0_16:0)	GP	PG	32	0	721.509789	722.509787	[M-H]-	C38H75O10P	0.0603305785	0.398622047	0.00411463664	0.141858142	0.0808647654	0.646139706	0.646601942	0.167111111	0.0830810329	0.093378119	0.0161812298	0.098183882	0.0043943662	0.0217627856	0.08756027	0.101785714	0.0636167922	0.0412222222	0.241410488	0.0318933824	0.07352657	0.0581993569	0.211796247	0.0124357657	0.145098039	0.0885328836	0.063654033	0.0630841121	-	HMDB0010570	LMGP04010986	446440	-	460605	-	-
LIPID-N-0433	PG(18:0_16:0)	GP	PG	34	0	749.541089	750.541087	[M-H]-	C40H79O10P	N/A	0.0976377953	0.0368474923	0.0417582418	0.0412143514	0.262867647	0.351456311	0.0600888889	0.0422083704	0.0623800384	0.044012945	0.0186606129	0.0330516432	0.0581066376	0.158341369	0.11	0.0477933262	0.0266666667	0.0482820976	N/A	N/A	N/A	0.0432529044	N/A	0.0505882353	0.0443507589	0.0349854227	0.0237383178	-	HMDB0010600	LMGP04010888	52927153	-	-	-	-
LIPID-N-0435	PG(18:0_18:0)	GP	PG	36	0	777.57709	778.572387	[M-H]-	C42H83O10P	0.101446281	0.114173228	0.0920163767	0.144855145	0.0837166513	0.273897059	0.12038835	0.110222222	0.0979519145	0.124760077	0.129449838	0.13507378	0.142723005	0.126224157	0.208293153	0.110714286	0.0958019376	0.110111111	0.106690778	0.0833639706	0.0729468599	0.126473741	0.0938337802	0.142857143	0.0962745098	0.0935919056	0.148688047	0.0981308411	-	HMDB0010602	LMGP04010038	24779552	-	-	-	-
LIPID-N-0438	PG(16:0_18:1)	GP	PG	34	1	747.525439	748.525437	[M-H]-	C40H77O10P	0.634297521	2.69685039	0.419651996	1.16083916	0.816927323	1.08823529	2.73786408	1.62133333	0.731967943	0.902111324	0.373247033	0.699205448	0.499530516	0.903155604	7.46383799	3.98214286	1.16684607	0.708888889	1.5045208	0.325367647	0.713043478	0.355841372	2.00178731	0.322713258	1.75686275	2.3608769	0.437317784	0.869158879	-	-	LMGP04010002	5283509	-	-	-	-
LIPID-N-0439	PG(17:0_18:1)	GP	PG	35	1	761.52203	762.541087	[M-H]-	C41H79O10P	0.0138016529	0.136811024	0.017011259	0.0729270729	0.0417663293	N/A	0.308737864	0.0997333333	0.0363312556	0.027831094	0.0151456311	N/A	0.0321126761	0.0285092492	0.161427194	0.196428571	0.0501614639	0.0177777778	0.0942133816	0.0106985294	0.0488888889	0.0445873526	0.120464701	0.0341212744	0.0698039216	0.0627318718	0.0277939747	0.0373831776	-	-	LMGP04010893	-	-	-	-	-
LIPID-N-0440	PG(18:0_18:1)	GP	PG	36	1	775.556739	776.556737	[M-H]-	C42H81O10P	0.915289256	1.21456693	0.949846469	1.04695305	1.09107636	1.875	2.27184466	1.27822222	0.895814782	1	1.30744337	1.08740068	0.991549296	0.996735582	3.64513018	2.57142857	1.21205597	1.50888889	1.1681736	0.928308824	0.999033816	1.04394427	1.22252011	1.18807811	1.15686275	1.39460371	1.01068999	1.11214953	-	HMDB0010604	LMGP04010037	24779551	-	460605	-	-
LIPID-N-0444	PG(18:2_16:0)	GP	PG	34	2	745.509789	746.509787	[M-H]-	C40H75O10P	0.291322314	0.427165354	0.210849539	0.4995005	0.191352346	0.314338235	0.596116505	0.371555556	0.233303651	0.216890595	0.22437972	0.229284904	0.304225352	0.507072905	0.223722276	0.380357143	0.262648009	0.631111111	0.347197107	0.1875	0.218357488	0.154555198	0.593386953	0.221993834	0.368627451	0.347386172	0.295432459	0.271028037	-	HMDB0010645	LMGP04010877	52927142	-	-	-	-
LIPID-N-0446	PG(18:1_18:1)	GP	PG	36	2	773.541089	774.541087	[M-H]-	C42H79O10P	0.11053719	0.183070866	0.0508700102	0.138861139	0.287028519	0.0736213235	0.552427184	0.130666667	0.0770258237	0.0906909789	0.0710895361	0.0878547106	0.0737089202	0.104787813	1.46576663	0.878571429	0.212055974	0.163333333	0.215189873	0.0510110294	0.0843478261	0.0696677385	0.255585344	0.0670092497	0.205882353	0.234401349	0.110787172	0.137383178	-	-	LMGP04010033	-	-	460605	-	-
LIPID-N-0449	PG(20:1_18:1)	GP	PG	38	2	801.572389	802.572387	[M-H]-	C44H83O10P	0.141735537	0.145275591	0.0693961105	0.196003996	0.148298068	0.349264706	0.25631068	0.135644444	0.127693678	0.144913628	0.0694714132	0.214528944	0.0871361502	0.435255713	0.595949855	0.382142857	0.204305705	0.315555556	0.27124774	0.0523897059	0.125217391	0.102893891	0.193029491	0.114080164	0.153137255	0.190556492	0.172400389	0.201869159	-	-	LMGP04010540	52926805	-	-	-	-
LIPID-N-0447	PG(18:0_18:2)	GP	PG	36	2	773.541089	774.541087	[M-H]-	C42H79O10P	0.233471074	0.383858268	0.110951894	0.321678322	0.261269549	0.3125	0.883495146	0.279111111	0.208370436	0.199616123	0.155555556	0.229284904	0.177840376	0.335146899	0.354869817	0.366071429	0.232508073	0.58	0.323688969	0.202205882	0.193236715	0.0977491961	0.495084897	0.197944502	0.366666667	0.416526138	0.207968902	0.214953271	-	HMDB0010605	LMGP04010982	52927245	-	-	-	-
LIPID-N-0453	PG(18:2_18:2)	GP	PG	36	4	769.509789	770.509787	[M-H]-	C42H75O10P	0.242768595	0.364173228	0.122824974	0.415584416	0.200551978	0.0652573529	0.396116505	0.360888889	0.151380232	0.282149712	0.0991370011	0.165720772	0.135211268	0.190424374	0.331726133	0.242857143	0.175457481	0.23	0.212477396	0.102941176	0.201932367	0.116827438	0.333333333	0.151079137	0.437254902	0.222596965	0.165208941	0.146728972	-	HMDB0010650	LMGP04010956	52927219	-	460605	-	-
LIPID-N-0454	PG(16:0_20:4)	GP	PG	36	4	769.509789	770.509787	[M-H]-	C42H75O10P	0.0124380165	0.0468503937	0.0262026612	0.0401598402	0.0130450782	0.0318014706	0.225242718	0.0586666667	0.0211932324	0.0213051823	0.0133764833	0.0185017026	0.0354929577	0.0535364527	0.0613307618	0.0707142857	0.0305705059	0.0608888889	0.0287522604	0.0272058824	0.0133140097	0.0237942122	0.11689008	0.0357656732	0.0521568627	0.0536256324	0.0517006803	0.0306542056	-	HMDB0010580	LMGP04010036	24779550	-	-	-	-
LIPID-N-0462	PG(18:0_22:6)	GP	PG	40	6	821.541089	822.541087	[M-H]-	C46H79O10P	0.0299586777	0.069488189	0.107676561	0.122877123	0.0678932843	0.0637867647	0.17184466	0.122133333	0.114336598	0.10671785	0.118662352	0.0767309875	0.0724882629	0.0877040261	0.0478302797	0.0810714286	0.0775026911	0.0833333333	0.0296564195	0.0185661765	0.0349758454	0.0510182208	0.0929401251	0.0372045221	0.153137255	0.142158516	0.0511175899	0.0757009346	-	-	LMGP04010581	52926846	-	-	-	-
LIPID-N-0465	PG(18:1_22:6)	GP	PG	40	7	819.525439	820.525437	[M-H]-	C46H77O10P	0.0190909091	0.132086614	0.00949846469	0.037962038	0.0314627415	0.122242647	0.154174757	0.0535111111	0.0211932324	0.0404990403	0.024811219	0.0183654938	0.0240375587	0.0179107726	0.140019286	0.0985714286	0.0426264801	0.0207777778	0.0954792043	0.00904411765	0.0284057971	0.0441586281	0.0863270777	0.0174511819	0.0537254902	0.104047218	0.038483965	0.0465420561	-	HMDB0010644	LMGP04010043	52926308	-	460605	-	-
LIPID-N-0451	PG(18:2_18:1)	GP	PG	36	3	771.525439	772.525437	[M-H]-	C42H77O10P	0.0785123967	0.25984252	0.0724667349	0.251748252	0.178288868	0.0836397059	0.47961165	0.266666667	0.101335708	0.106525912	0.0330097087	0.108286039	0.12	0.160826986	0.69045323	0.446428571	0.172443488	0.308888889	0.139059675	0.0547794118	0.128695652	0.0683815648	0.293118856	0.124152107	0.191372549	0.23777403	0.166180758	0.192523364	-	HMDB0010649	LMGP04010350	52926615	-	460605	-	-
LIPID-N-0478	PI(16:0_18:1)	GP	PI	34	1	835.541484	836.541482	[M-H]-	C43H81O13P	0.76446281	6.88976378	0.462640737	3.01698302	1.51977921	38.6029412	1.46407767	2.57777778	1.88423865	1.04798464	1.88133765	2.72871737	1.13802817	3.88248096	6.2487946	3.67857143	1.63186222	1.43555556	1.81555154	0.753676471	1.77004831	1.32475884	3.6461126	0.657759507	2.18823529	2.60708263	1.1739553	1.89158879	-	HMDB0009782	LMGP06010001	53480051	-	-	-	-
LIPID-N-0514	PI(20:3_18:0)	GP	PI	38	3	887.572784	888.572782	[M-H]-	C47H85O13P	0.466942149	2.38976378	0.299283521	1.23076923	6.2925483	2.15073529	1.70873786	1.84177778	0.886910062	1.10556622	0.448759439	0.985244041	0.458215962	0.905331882	51.3018322	17.5357143	2.78579117	0.137777778	3.41772152	0.172426471	0.52173913	0.608788853	2.35210009	0.201027749	1.16078431	10.623946	0.67638484	0.497196262	-	HMDB0009880	LMGP06010568	53480094	-	-	-	-
LIPID-N-0508	PI(18:1_18:2)	GP	PI	36	3	859.541484	860.541482	[M-H]-	C45H81O13P	2.47520661	4.2519685	0.769703173	2.95304695	1.6375345	7.83088235	0.955339806	1.856	1.95191451	1.63915547	1.57928803	1.23496027	0.893896714	2.34602829	3.37126326	2.72142857	1.66630786	1.21777778	2.2278481	1.05147059	2.58550725	1.44908896	6.07685433	1.93627955	2.2627451	1.96290051	0.824101069	1.77570093	-	HMDB0009838	LMGP06010931	52928384	-	-	-	-
LIPID-N-0499	PI(18:0_19:2)	GP	PI	37	2	875.564957	876.572782	[M-H]-	C46H85O13P	0.318595041	1.73622047	0.401637666	1.02697303	0.44526219	0.291176471	1.36699029	1.24088889	0.673196794	0.50671785	0.517799353	0.549375709	0.369201878	0.796517954	0.655737705	0.535714286	0.366846071	0.298666667	0.810126582	0.287132353	0.69178744	0.225937835	0.514745308	0.164850976	0.819607843	0.870151771	0.382507289	0.353271028	-	-	-	-	-	-	-	-
LIPID-N-0496	PI(18:1_18:1)	GP	PI	36	2	861.557134	862.557132	[M-H]-	C45H83O13P	4.33884298	8.22834646	0.790174002	4.35564436	4.23183073	11.4338235	3.77087379	3.73333333	3.30543188	1.86180422	2.28263215	2.29738933	2.15962441	4.304679	34.1755063	15.2142857	4.60710441	2.83111111	4.33996383	2.13235294	3.15748792	2.37084673	8.90080429	2.52415211	4.90196078	6.306914	2.16132167	2.88971963	-	-	-	-	-	-	-	-
LIPID-N-0475	PI(16:0_16:1)	GP	PI	32	1	807.510184	808.510182	[M-H]-	C41H77O13P	0.134297521	0.614173228	0.458546571	0.519480519	0.401103956	1.35294118	0.187184466	0.304711111	0.331611754	0.37428023	1.04422869	0.998864926	0.405633803	1.13601741	0.50144648	0.196428571	0.136921421	0.444444444	0.171428571	0.165808824	0.171594203	0.310825295	0.521894549	0.104419322	0.324313725	0.505902192	0.263168124	0.385046729	-	HMDB0009779	LMGP06010881	52928334	-	-	-	-
LIPID-N-0493	PI(17:1_18:1)	GP	PI	35	2	847.533658	848.541482	[M-H]-	C44H81O13P	1.42561983	3.54330709	1.05220061	1.31468531	1.08187672	0.919117647	2.2368932	1.48977778	1.70258237	1.02111324	1.94606257	2.35187287	1.11173709	1.42763874	1.53134041	1.39642857	1.20990312	1.04888889	0.820976492	1.00367647	1.85507246	1.16613076	0.957998213	1.10585817	1.3372549	1.18381113	1.1350826	1.71962617	-	-	LMGP06010227	52927680	-	-	-	-
LIPID-N-0469	PI(16:0_18:0)	GP	PI	34	0	837.557134	838.557132	[M-H]-	C43H83O13P	0.165289256	1.31496063	0.189559877	0.216983017	0.482060718	20.625	1.34757282	0.264177778	0.448797863	0.334357006	0.291262136	0.315096481	0.180657277	0.47007617	1.00675024	0.896428571	0.404736276	0.542222222	0.302712477	0.233455882	0.100869565	0.0617363344	0.453976765	0.217471737	0.381176471	0.44856661	0.470359572	0.352149533	-	HMDB0009781	LMGP06010878	52928331	-	-	-	-
LIPID-N-0490	PI(18:2_16:0)	GP	PI	34	2	833.525834	834.525832	[M-H]-	C43H79O13P	1.02066116	3.35826772	0.487205732	2.19380619	0.632934683	22.8676471	1.22718447	1.15555556	0.943900267	0.894433781	1.66990291	1.46197503	0.488262911	2.77693145	1.41947927	1.10357143	0.895586652	1.12444444	1.04520796	0.727941176	1.22125604	0.964630225	3.00625559	0.665981501	1.49019608	1.77403035	0.497570457	1.35327103	-	HMDB0009846	LMGP06010847	52928300	-	-	-	-
LIPID-N-0522	PI(16:0_20:4)	GP	PI	36	4	857.525834	858.525832	[M-H]-	C45H79O13P	2.61157025	11.4173228	2.32139202	5.83416583	2.52437902	24.5220588	11.2621359	5.97333333	3.26268923	3.67370441	4.35814455	5.584563	2.10704225	5.35364527	5.36162006	3.64285714	2.19160388	2.17777778	3.52260398	1.41911765	3.30821256	2.5380493	7.61394102	1.42651593	4.82352941	6.81281619	2.14965986	3.18130841	-	HMDB0009789	LMGP06010958	52928411	-	-	-	-
LIPID-N-0495	PI(18:0_18:2)	GP	PI	36	2	861.557134	862.557132	[M-H]-	C45H83O13P	2.75206612	16.496063	1.33469806	5.51448551	2.92180313	69.1176471	10.7184466	3.84	2.41139804	2.37619962	2.1618123	3.45970488	1.65633803	4.78781284	6.98167792	6.96428571	3.44456405	2.73333333	4.3761302	1.77205882	2.51207729	1.62057878	10.8310992	1.16752312	6.23529412	6.44182125	1.65597668	3.81308411	-	HMDB0009809	LMGP06010956	52928409	-	-	-	-
LIPID-N-0523	PI(17:0_20.4)	GP	PI	37	4	871.53424	872.541482	[M-H]-	C46H81O13P	1.11157025	2.62598425	0.377072671	1.33866134	0.655013799	2.80147059	2.13592233	1.888	0.797862867	0.986564299	0.699029126	0.839954597	0.469483568	0.974972797	0.852459016	1.78214286	0.684607104	0.591111111	0.94755877	0.393382353	0.796135266	0.861736334	1.66219839	0.505652621	1.15686275	1.49072513	0.497570457	0.814953271	-	-	LMGP06010004	9547141	-	-	-	-
LIPID-N-0521	PI(18:2_18:2)	GP	PI	36	4	857.525834	858.525832	[M-H]-	C45H79O13P	0.369834711	0.401574803	0.151074719	0.285314685	0.327138914	0.838235294	0.0873786408	0.0899555556	0.269991095	0.118234165	0.252427184	0.182973893	0.19943662	0.323394995	0.16316297	0.276071429	0.516684607	0.198222222	0.405063291	0.234191176	0.354782609	0.271811361	1.06881144	0.319013361	0.357647059	0.42158516	0.0812439261	0.198878505	-	HMDB0009850	LMGP06010927	52928380	-	-	-	-
LIPID-N-0525	PI(20:3_18:1)	GP	PI	38	4	885.557134	886.557132	[M-H]-	C47H83O13P	0.124380165	N/A	0.0667349028	N/A	0.680772769	N/A	0.244660194	N/A	N/A	N/A	N/A	N/A	N/A	0.157562568	10.5689489	3.20357143	0.486544672	N/A	0.578661844	N/A	N/A	N/A	0.195174263	N/A	N/A	1.33220911	N/A	0.0691588785	-	HMDB0009881	LMGP06010569	53480095	-	-	-	-
LIPID-N-0482	PI(18:0_18:1)	GP	PI	36	1	863.572784	864.572782	[M-H]-	C45H85O13P	0.5	4.33070866	0.319344933	1.92207792	2.6274149	30.5514706	3.30097087	1.248	0.915405165	0.783109405	0.76806904	1.27128263	0.61971831	1.55821545	8.44744455	3.89285714	1.93326157	0.706666667	1.52260398	0.459558824	0.680193237	0.535905681	2.35567471	0.485097636	2.05882353	1.43001686	0.979591837	1.61495327	-	-	LMGP06010957	52928410	-	-	-	-
LIPID-N-0524	PI(18:0_20:4)	GP	PI	38	4	885.557134	886.557132	[M-H]-	C47H83O13P	51.2396694	226.771654	22.4360287	83.1168831	51.5179393	131.617647	184.466019	110.222222	44.8797863	61.8042226	21.8770227	50.8513053	26.0657277	41.9151251	94.5033751	97.1428571	40.6889128	37.8222222	74.5027125	19.5588235	44.4444444	30.3965702	139.052726	27.3381295	99.6078431	125.801012	23.9844509	36.4485981	-	HMDB0009815	LMGP06010010	42607491	-	-	-	-
LIPID-N-0551	PI(18:0_22:6)	GP	PI	40	6	909.557134	910.557132	[M-H]-	C49H83O13P	0.180165289	0.527559055	0.128556807	0.176623377	0.187304508	4.15441176	0.177475728	0.337777778	0.186286732	0.213819578	0.113052859	0.188422247	0.0769953052	0.522306855	0.574734812	0.143928571	0.180839612	0.193777778	0.133092224	0.0713235294	0.112463768	0.135048232	0.396782842	0.20061665	0.303137255	0.603709949	0.0621963071	0.0680373832	-	HMDB0009821	LMGP06010012	52927465	-	-	-	-
LIPID-N-0548	PI(16:0_22:6)	GP	PI	38	6	881.525834	882.525832	[M-H]-	C47H79O13P	0.0147933884	0.206299213	0.0974411464	0.0515484515	0.021674333	2.98161765	0.0823300971	0.0707555556	0.0758682102	N/A	0.215318231	0.147105562	0.0679812207	0.235908596	0.0617164899	0.0864285714	0.0282454252	0.0622222222	0.0270162749	0.0161029412	0.105120773	0.0587352626	0.0832886506	0.0194861254	0.0650980392	0.128836425	0.0118172983	0.0710280374	-	-	LMGP06010011	52927464	-	-	-	-
LIPID-N-0480	PI(17:0_18:1)	GP	PI	35	1	849.549308	850.557132	[M-H]-	C44H83O13P	1.61983471	1.96850394	0.285772774	1.77022977	0.437902484	0.897058824	1.97281553	1.21955556	0.669634907	1.41266795	0.376699029	1.12145289	0.336150235	0.779107726	2.14464802	2.86428571	0.495156082	0.457777778	1.14647378	0.188970588	0.362898551	0.393140407	1.22252011	0.341212744	0.878431373	1.07588533	0.520894072	0.642990654	-	-	LMGP06010295	52927748	-	-	-	-
LIPID-N-0538	PI(20:4_18:1)	GP	PI	38	5	883.541484	884.541482	[M-H]-	C47H81O13P	2.23140496	6.92913386	0.912998976	3.01298701	2.44342226	3.46691176	3.9223301	3.12177778	1.94122885	1.92322457	1.36785329	2.0476731	1.2056338	1.68879217	8.17743491	6.71428571	1.89881593	1.03111111	2.87884268	0.852941176	1.98647343	1.42765273	5.14745308	0.912641316	4.11764706	5.09274874	0.781341108	2.20934579	-	HMDB0009895	LMGP06010599	53480102	-	-	-	-
LIPID-N-0529	PI(18:0_22:4)	GP	PI	40	4	913.588434	914.588432	[M-H]-	C49H87O13P	0.520661157	10.0787402	0.289457523	1.95004995	1.574977	2.35294118	6.6407767	1.30844444	1.21816563	1.13627639	0.359439051	0.976163451	0.302347418	0.396082699	5.05303761	3.92857143	1.37351991	0.244	1.25497288	0.233088235	0.676328502	0.21221865	2.9562109	0.210483042	1.40784314	3.18043845	0.217687075	0.594392523	-	HMDB0009817	LMGP06010853	53480065	-	-	-	-
LIPID-N-0547	PI(18:2_20:4)	GP	PI	38	6	881.525834	882.525832	[M-H]-	C47H79O13P	0.269421488	0.429133858	0.108904811	0.337662338	0.203127875	0.886029412	0.419417476	0.354488889	0.117542297	0.255278311	0.248543689	0.318274688	0.128075117	0.207616975	0.729026037	0.338214286	0.333692142	0.12	0.168173599	0.165073529	0.166183575	0.134190782	0.750670241	0.158273381	0.241568627	0.401349073	0.123226433	0.125981308	-	-	LMGP06010845	52928298	-	-	-	-
LIPID-N-0544	PI(18:0_22:5)	GP	PI	40	5	911.572784	912.572782	[M-H]-	C49H85O13P	0.326859504	4.60629921	0.454452405	0.951048951	0.879484821	5.625	0.866019417	0.679111111	0.477292965	0.545105566	0.54368932	0.540295119	0.18629108	0.644178455	1.52362584	1.40357143	0.671689989	0.364	0.828209765	0.330514706	0.575845411	0.302250804	1.81948168	0.302980473	1.12156863	1.28499157	0.563654033	0.261308411	-	-	-	-	-	-	-	-
LIPID-N-0891	PMeOH(16:0_22:4)	GP	PMeOH	38	4	737.512132	738.519957	[M-H]-	C42H75O8P	0.0323347107	0.0977362205	0.0127942682	0.0455544456	0.023551058	0.124080882	0.0957281553	0.0326222222	0.0225289403	0.0317658349	0.011218986	0.0388195233	0.0249765258	0.0689880305	0.0571841851	0.0617857143	0.0306781485	0.0608888889	0.0275768535	0.00750919118	0.0239613527	0.0271168274	0.0598748883	N/A	0.0560784314	0.0564924115	0.0352769679	0.058317757	-	-	-	-	-	-	-	-
LIPID-N-0877	PMeOH(16:0_16:0)	GP	PMeOH	32	0	661.480832	662.488657	[M-H]-	C36H71O8P	9.91735537	10.0393701	10.0409417	10.2897103	8.62925483	8.62132353	9.33009709	8.03555556	7.77382012	10.4606526	9.89212513	11.6912599	9.57746479	10.7943417	9.52748312	8.69642857	10.0107643	11.0444444	9.03254973	9.0625	8.33816425	10.9324759	9.1152815	10.2774923	10.4901961	8.51602024	9.58211856	9.81308411	-	-	-	-	-	-	-	-
LIPID-N-0884	PMeOH(18:0_20:2)	GP	PMeOH	38	2	741.543432	742.551257	[M-H]-	C42H79O8P	0.0820247934	0.0636811024	N/A	0.100899101	0.0303587856	0.125	0.0514563107	0.06	0.0386464826	0.0610364683	0.0126213592	0.053461975	0.0331455399	0.0821545158	0.0801350048	0.0982142857	0.0598493003	0.0575555556	0.175406872	0.0424632353	0.0633816425	0.0398713826	0.162645219	0.081294964	0.13627451	0.119730185	0.0516034985	0.0488785047	-	-	-	-	-	-	-	-
LIPID-N-0892	PMeOH(18:0_22:4)	GP	PMeOH	40	4	765.543432	766.551257	[M-H]-	C44H79O8P	0.0661157025	0.159448819	0.0338792221	0.173826174	0.0482060718	0.158088235	0.0937864078	0.114666667	0.0508459484	0.0616122841	0.0436893204	0.0657207719	0.0423474178	0.0695321001	0.237222758	0.209821429	0.0540365985	0.0434444444	0.12477396	0.110294118	0.328502415	0.0745980707	0.145665773	0.0143884892	0.207843137	0.202360877	0.0724975705	0.395327103	-	-	-	-	-	-	-	-
LIPID-N-0576	PS(18:0_17:2)	GP	PS	35	2	772.512861	773.520686	[M-H]-	C41H76NO10P	71.0743802	476.377953	38.444217	215.384615	131.370745	72.4264706	838.834951	337.422222	188.423865	294.049904	115.210356	172.985244	63.4741784	79.6517954	397.299904	334.285714	221.31324	61.3333333	306.329114	57.7205882	197.874396	93.0332262	711.349419	35.2723535	261.176471	377.740304	73.4693878	86.3551402	C02737	-	LMGP03010314	52925424	-	-	-	ko00260,ko00564,ko01100,ko05140,ko05146,ko05322
LIPID-N-0577	PS(18:0_18:2)	GP	PS	36	2	786.528511	787.536336	[M-H]-	C42H78NO10P	149.173554	220.866142	74.1044012	213.386613	93.100276	9.92647059	134.368932	134.044444	125.022262	264.107486	79.8274002	172.531215	94.2723005	166.267682	146.190935	195.714286	170.936491	148	247.739602	118.014706	142.222222	135.476956	224.128686	164.439877	221.176471	188.195616	126.724976	121.121495	C02737	HMDB0012380	LMGP03010031	9547091	-	-	-	ko00260,ko00564,ko01100,ko05140,ko05146,ko05322
LIPID-N-0579	PS(18:1_20:1)	GP	PS	38	2	814.559811	815.567636	[M-H]-	C44H82NO10P	42.9752066	62.2047244	36.3971341	42.3576424	42.3183073	38.6029412	101.359223	61.8666667	53.7845058	56.4299424	60.8414239	56.753689	29.0704225	30.85963	82.1600771	60.3571429	41.8945102	37.6888889	44.1229656	21.1764706	37.3333333	39.4855305	36.461126	17.6772867	36.3921569	61.0455312	41.5937804	34.0560748	C02737	HMDB0112412	LMGP03010956	52926063	-	460605	-	ko00260,ko00564,ko01100,ko05140,ko05146,ko05322
LIPID-N-0578	PS(18:1_19:1)	GP	PS	37	2	800.544161	801.551986	[M-H]-	C43H80NO10P	14.5041322	6.92913386	2.43193449	9.07092907	6.0349586	3.55147059	26.9514563	9.13777778	7.37310775	8.21497121	3.88781014	9.85244041	4.61971831	12.3177367	119.961427	39.6428571	12.744887	7.33333333	18.5895118	3.09191176	4.25120773	4.71596999	9.86595174	3.67523124	7.17647059	16.9983137	4.78134111	6.35514019	C02737	-	LMGP03010333	52925443	-	-	-	ko00260,ko00564,ko01100,ko05140,ko05146,ko05322
LIPID-N-0574	PS(18:2_16:0)	GP	PS	34	2	758.497211	759.505036	[M-H]-	C40H74NO10P	5.24793388	4.92125984	3.26305015	9.59040959	2.94020239	1.01838235	4.27184466	4.62222222	4.23864648	5.25911708	2.64509169	6.31101022	4.3943662	7.52992383	8.79459981	6.25	3.65123789	8.88888889	3.72513562	3.5	1.51497585	2.16505895	4.64700626	4.23432682	3.71372549	3.97976391	3.61127308	3.6411215	C02737	HMDB0012398	LMGP03010877	52925986	-	460605	-	ko00260,ko00564,ko01100,ko05140,ko05146,ko05322
LIPID-N-0567	PS(16:0_18:1)	GP	PS	34	1	760.512861	761.520686	[M-H]-	C40H76NO10P	9.7107438	16.8110236	9.66223132	22.4175824	13.6890524	2.09558824	40	13.3688889	9.51024043	15.0479846	7.07659115	23.7003405	8.03755869	19.6300326	72.1311475	38.9285714	14.0365985	16.6222222	16.2748644	7.05882353	8.77294686	6.47374062	19.2672029	7.81089414	17.2941176	18.2124789	10.9620991	16.1495327	C02737	HMDB0012357	LMGP03010007	5283499	-	-	-	ko00260,ko00564,ko01100,ko05140,ko05146,ko05322
LIPID-N-0563	PS(18:0_18:0)	GP	PS	36	0	790.559811	791.567636	[M-H]-	C42H82NO10P	313.22314	1700.7874	203.889458	771.228771	250.965961	237.5	2792.23301	1223.11111	534.28317	886.756238	359.87055	794.551646	236.244131	544.069641	2341.36933	1014.28571	486.544672	237.777778	777.576854	115.073529	366.376812	240.085745	1258.26631	61.6649538	807.843137	1062.3946	239.455782	345.046729	C02737	HMDB0012378	LMGP03010036	9547096	-	-	-	ko00260,ko00564,ko01100,ko05140,ko05146,ko05322
LIPID-N-0560	PS(16:0_16:0)	GP	PS	32	0	734.497211	735.505036	[M-H]-	C38H74NO10P	1.02479339	3.55905512	2.7430911	3.36463536	3.97424103	0.391176471	2.20582524	2.28977778	0.776491541	1.13627639	3.08090615	2.27014756	2.20093897	2.15886834	2.49180328	3.37857143	3.68568353	1.96444444	2.16274864	2.48529412	1.64637681	3.2926045	1.54423592	3.3381295	1.77254902	2.12478921	1.68707483	3.15514019	C02737	HMDB0000614	LMGP03010029	9547090	40290-42-4	-	-	ko00260,ko00564,ko01100,ko05140,ko05146,ko05322
LIPID-N-0591	PS(22:4_18:0)	GP	PS	40	4	838.559811	839.567636	[M-H]-	C46H82NO10P	3.8553719	75.984252	4.62640737	13.9460539	9.3100276	0.239705882	85.8252427	26.4888889	13.6064114	20.1535509	6.90399137	14.846765	4.24413146	9.61915125	31.5911283	19.8928571	13.9504844	5.28888889	16.7088608	6.13970588	7.53623188	5.48767417	24.1286863	4.52209661	16.8627451	14.7386172	5.2866861	4.37383178	C02737	HMDB0112793	LMGP03010798	52925908	-	460605	-	ko00260,ko00564,ko01100,ko05140,ko05146,ko05322
LIPID-N-0593	PS(18:0_20:5)	GP	PS	38	5	808.512861	809.520686	[M-H]-	C44H76NO10P	14.7933884	22.0866142	5.81371546	29.8501499	10.7083717	1.0625	164.660194	15.2177778	15.0667854	24.0307102	6.38619202	17.9341657	7.88732394	16.7573449	24.6865959	29.1785714	18.7728741	16.7555556	32.1518987	11.3970588	13.6811594	14.2336549	29.2761394	16.5673176	23.9607843	19.1905565	10.6899903	14.4299065	C02737	HMDB0112378	LMGP03010884	52925993	-	-	-	ko00260,ko00564,ko01100,ko05140,ko05146,ko05322
LIPID-N-0595	PS(18:0_22:5)	GP	PS	40	5	836.544161	837.551986	[M-H]-	C46H80NO10P	8.09917355	17.8346457	3.47594678	16.7032967	12.474701	N/A	22.8737864	26.9866667	11.7186109	20.4222649	7.93959008	21.8388195	4.01877934	6.09357998	28.5438766	15.25	9.94617869	2.05777778	14.6473779	1.33088235	9.81642512	8.14576635	22.30563	3.47790339	8.31372549	15.1770658	3.40524781	2.22803738	C02737	HMDB0010166	-	53480355	-	-	-	ko00260,ko00564,ko01100,ko05140,ko05146,ko05322
LIPID-N-0596	PS(16:0_22:6)	GP	PS	38	6	806.497211	807.505036	[M-H]-	C44H74NO10P	8.09917355	6.18110236	16.1310133	20.7392607	3.40018399	0.9375	7.88349515	10.3111111	12.4309884	12.7831094	26.7961165	35.6867196	7.88732394	29.2927095	4.975892	2.8	3.63832078	11.5111111	3.83363472	3.05514706	5.2173913	7.54555198	7.93565684	1.29085303	3.83137255	6.306914	5.98639456	8.03738318	C02737	HMDB0012362	LMGP03010043	46891805	-	-	-	ko00260,ko00564,ko01100,ko05140,ko05146,ko05322
LIPID-N-0598	PS(18:0_22:6)	GP	PS	40	6	834.528511	835.536336	[M-H]-	C46H78NO10P	44.214876	208.661417	48.3111566	123.876124	62.5574977	4.52205882	102.135922	147.2	85.841496	137.044146	65.587918	152.553916	44.3192488	99.6735582	183.992285	90.7142857	102.47578	63.1111111	117.179024	43.0147059	84.6376812	73.7406217	165.504915	24.008222	116.078431	118.043845	38.5228377	79.2523364	C02737	HMDB0010167	LMGP03010040	24779546	-	59720717	-	ko00260,ko00564,ko01100,ko05140,ko05146,ko05322
LIPID-N-0584	PS(18:0_20:3)	GP	PS	38	3	812.544161	813.551986	[M-H]-	C44H80NO10P	37.231405	186.220472	29.6827021	99.1008991	46.3661454	1.97058824	94.7572816	95.2888889	71.5939448	119.385797	28.1337648	75.368899	23.8122066	43.960827	121.504339	128.928571	74.919268	29.3333333	100.180832	37.5	42.8985507	40.5144695	224.84361	25.2415211	117.647059	128.499157	30.6705539	36.8224299	C02737	HMDB0012382	LMGP03010885	52925994	-	-	-	ko00260,ko00564,ko01100,ko05140,ko05146,ko05322
LIPID-N-0589	PS(18:0_20:4)	GP	PS	38	4	810.528511	811.536336	[M-H]-	C44H78NO10P	18.0165289	77.9527559	7.12384852	22.3776224	32.8610856	122.058824	372.038835	53.6888889	17.4532502	36.4683301	11.175836	12.985244	10.2159624	8.31338411	37.415622	29.9642857	18.9881593	13.3333333	28.318264	6.36029412	17.6618357	12.0042872	58.6237712	4.80986639	28.5882353	53.2883642	7.93002915	5.64485981	C02737	HMDB0012383	LMGP03010039	24779545	-	-	-	ko00260,ko00564,ko01100,ko05140,ko05146,ko05322
LIPID-N-0570	PS(18:0_18:1)	GP	PS	36	1	788.544161	789.551986	[M-H]-	C42H80NO10P	104.132231	523.622047	103.582395	224.975025	216.375345	12.0955882	605.825243	430.222222	212.288513	304.798464	121.251348	249.716232	96.9014085	154.080522	667.309547	367.857143	308.719053	148.444444	379.746835	157.720588	201.73913	123.472669	436.103664	120.863309	411.764706	295.784148	137.609329	168.598131	C02737	HMDB0010163	LMGP03010025	59720717	-	59720717	-	ko00260,ko00564,ko01100,ko05140,ko05146,ko05322
LIPID-P-1568	SM(d18:1/26:0)	SP	SM	44	1	843.7	842.724075	[M+H]+	C49H99N2O6P	0.239669421	0.405511811	0.172159672	0.497502498	0.351425943	0.757352941	1.0815534	0.305777778	0.267141585	0.220729367	0.165264293	0.224744608	0.13971831	0.48531012	0.246865959	0.246428571	0.376749193	0.295555556	0.68716094	0.224264706	0.167729469	0.156270096	0.35746202	0.30626927	0.668627451	0.365935919	0.254616132	0.295327103	C00550	-	LMSP03010026	44260136	-	-	-	ko00600,ko01100,ko04071,ko04217
LIPID-P-1567	SM(d18:2/24:2)	SP	SM	42	4	809.669301	808.645825	[M+H]+	C47H89N2O6P	0.475206612	3.34645669	0.343909928	1.40859141	0.986200552	1.60477941	4.62135922	1.97333333	1.36420303	1.243762	0.84789644	1.47559591	0.401877934	0.794341676	1.27483124	1.2875	1.18622174	1.00444444	1.25858951	0.494485294	0.966183575	0.874598071	3.25290438	0.472764645	1.28431373	2.49578415	0.608357629	1.12897196	C00550	-	-	-	-	-	-	ko00600,ko01100,ko04071,ko04217
LIPID-P-0759	SM(d18:1/25:1)	SP	SM	43	2	827.700601	826.692775	[M+H]+	C48H95N2O6P	0.919421488	1.12007874	1.02149437	1.87012987	1.46274149	1.00551471	3.24271845	1.12177778	1.13624221	1.63723608	0.850053937	1.55959137	1.23380282	1.55386289	0.761812922	1.43214286	1.02260495	1.70888889	2.22423146	1.02022059	1.21545894	1.03536977	1.3798034	1.24563207	2	1.50927487	1.2303207	1.88785047	C00550	-	LMSP03010083	52931221	-	-	-	ko00600,ko01100,ko04071,ko04217
LIPID-P-0764	SM(d18:2/23:1)	SP	SM	41	3	797.653651	796.645825	[M+H]+	C46H89N2O6P	1.77272727	8.40551181	0.436028659	2.4975025	5.26218951	1.23345588	22.3300971	7.46666667	2.52894034	5.33589251	0.798274002	2.13620885	1.58309859	1.37976061	5.86306654	5.92857143	3.401507	1.33555556	5.18987342	0.691176471	2.20289855	1.47052519	6.39857015	0.606372045	4.19607843	5.14333895	1.43440233	2.14953271	C00550	-	-	-	-	-	-	ko00600,ko01100,ko04071,ko04217
LIPID-P-0747	SM(d18:1/25:0)	SP	SM	43	1	829.716251	828.708425	[M+H]+	C48H97N2O6P	1.97107438	3.07086614	1.3776868	2.61738262	1.82152714	2.15073529	9.70873786	1.90222222	1.85218166	2.11132438	1.37432578	2.14982974	1.55492958	2.37214363	1.09739634	1.76428571	2.17438105	2.46666667	3.65280289	1.72794118	1.52077295	1.74705252	2.30563003	2.09660843	3.43137255	2.3777403	2.02137998	2.74766355	C00550	-	LMSP03010027	44260137	-	-	-	ko00600,ko01100,ko04071,ko04217
LIPID-P-0748	SM(d20:0/24:1)	SP	SM	44	1	843.731902	842.724075	[M+H]+	C49H99N2O6P	0.367768595	0.883858268	0.190174002	0.423576424	0.264949402	0.893382353	1.77475728	0.332444444	0.249332146	0.261036468	0.1201726	0.458569807	0.240375587	0.417845484	0.25265188	0.303571429	0.445640474	0.346666667	0.694394213	0.334558824	0.309178744	0.242229368	0.334226988	0.357656732	0.598039216	0.490725126	0.134499514	0.357009346	C00550	-	LMSP03010088	52931231	-	-	-	ko00600,ko01100,ko04071,ko04217
LIPID-P-0749	SM(d18:2/14:0)	SP	SM	32	2	673.528451	672.520625	[M+H]+	C37H73N2O6P	0.0349173554	0.063976378	0.0221084954	0.0297702298	0.149034039	0.0669117647	0.132621359	0.0618666667	0.0201246661	0.0310940499	0.0205177994	0.0172985244	0.0358685446	0.0315560392	0.93731919	0.151071429	0.0387513455	0.0722222222	0.0428571429	0.0146691176	0.0628019324	N/A	0.0588025022	0.01336074	0.0382352941	0.0634064081	0.026627794	0.0135514019	C00550	HMDB0240637	LMSP03010034	52931131	2292199-25-6	-	-	ko00600,ko01100,ko04071,ko04217
LIPID-P-0750	SM(d18:1/16:1)	SP	SM	34	2	701.559751	700.551925	[M+H]+	C39H77N2O6P	0.212809917	0.145472441	0.129785056	0.235764236	0.141306348	0.288602941	0.314563107	0.122844444	0.254674978	0.216890595	0.104854369	0.227014756	0.225352113	0.219804135	0.217936355	0.165714286	0.132185145	0.24	0.189873418	0.204044118	0.169082126	0.0803858521	0.293118856	0.248715313	0.217647059	0.202360877	0.189698737	0.177009346	C00550	HMDB0240613	LMSP03010041	52931145	222403-66-9	-	-	ko00600,ko01100,ko04071,ko04217
LIPID-P-0751	SM(d18:1/17:1)	SP	SM	35	2	715.575401	714.567575	[M+H]+	C40H79N2O6P	0.223140496	0.427165354	0.216990788	0.371628372	0.331186753	0.457720588	1.03883495	0.510222222	0.265360641	0.343570058	0.222222222	0.233825199	0.354929577	0.339499456	0.370298939	0.325	0.51022605	0.346666667	0.640144665	0.340073529	0.330434783	0.240085745	0.956210903	0.511819116	0.582352941	0.41989882	0.217687075	0.459813084	C00550	-	-	-	-	-	-	ko00600,ko01100,ko04071,ko04217
LIPID-P-0753	SM(d18:1/19:1)	SP	SM	37	2	741.591051	740.583225	[M+H]+	C42H81N2O6P	0.299586777	0.320866142	0.216990788	0.217782218	0.171481141	0.295955882	0.444660194	0.259555556	0.272484417	0.253358925	0.274002157	0.251986379	0.304225352	0.383025027	0.318225651	0.3375	0.221743811	0.277777778	0.269439421	0.149816176	0.18589372	0.142765273	0.252010724	0.2672148	0.28627451	0.242833052	0.246841594	0.343925234	C00550	-	-	-	-	-	-	ko00600,ko01100,ko04071,ko04217
LIPID-P-0754	SM(d18:1/20:1)	SP	SM	38	2	757.622351	756.614525	[M+H]+	C43H85N2O6P	0.69214876	1.13976378	0.4790174	0.491508492	0.529898804	2.90441176	3.16504854	1.29777778	1.01691897	0.623800384	0.770226537	1.44381385	0.681690141	1.19912949	1.02989392	0.839285714	1.00753498	0.868888889	1.01446655	0.786764706	0.697584541	0.430868167	1.8230563	0.565262076	0.954901961	0.853288364	0.691933916	0.545794393	C00550	HMDB0240610	LMSP03010059	52931179	222403-67-0	-	-	ko00600,ko01100,ko04071,ko04217
LIPID-P-0756	SM(d18:1/22:1)	SP	SM	40	2	785.653651	784.645825	[M+H]+	C45H89N2O6P	2.95454545	5.19685039	1.89764585	4.05594406	4.30542778	4.17279412	7.2038835	3.68	2.86731968	4.37619962	2.05825243	3.60953462	2.17840376	3.54733406	5.36162006	8	7.10441335	2.97777778	5.94936709	3.05147059	5.15942029	3.06538049	9.83020554	2.85714286	6.88235294	4.23271501	2.56559767	4.18691589	C00550	HMDB0012104	LMSP03010072	52931203	222403-68-1	-	-	ko00600,ko01100,ko04071,ko04217
LIPID-P-0757	SM(d18:1/23:1)	SP	SM	41	2	799.669301	798.661475	[M+H]+	C46H91N2O6P	3.38842975	2.00787402	2.70214944	3.95604396	1.96872125	4.09926471	7.39805825	2.50666667	3.73998219	4.01151631	3.21467098	3.49602724	4.15023474	5.94124048	0.777242044	3.10714286	3.05705059	5.4	4.71971067	2.92279412	2.70531401	1.79635584	2.84182306	2.89825283	3.1372549	2.07419899	3.75121477	3.47663551	C00550	HMDB0240614	LMSP03010075	52931209	2124199-71-7	-	-	ko00600,ko01100,ko04071,ko04217
LIPID-P-0758	SM(d18:1/24:1)	SP	SM	42	2	813.684952	812.677125	[M+H]+	C47H93N2O6P	0.231404959	1.91929134	0.214943705	0.629370629	0.638454462	1.06617647	1.48543689	0.412444444	0.484416741	0.387715931	0.282632147	0.324631101	0.240375587	0.339499456	1.18032787	0.707142857	0.454251884	0.212444444	0.475587703	0.371323529	0.394202899	0.259378349	1.33869526	0.166700925	0.917647059	0.541315346	0.225461613	0.456074766	C00550	HMDB0012107	LMSP03010007	44260126	-	-	-	ko00600,ko01100,ko04071,ko04217
LIPID-P-0760	SM(d18:1/26:1)	SP	SM	44	2	841.716252	840.708425	[M+H]+	C49H97N2O6P	0.280991736	1.09645669	0.2395087	0.799200799	0.70101196	0.746323529	2	0.609777778	0.459483526	0.610364683	0.491909385	0.426787741	0.238497653	0.685527748	0.659594986	0.508928571	0.673842842	0.271111111	0.707052441	0.435661765	0.374879227	0.568060021	0.993744415	0.441932169	0.647058824	0.752107926	0.207968902	1.12523364	C00550	HMDB0013461	LMSP03010009	44260128	-	-	-	ko00600,ko01100,ko04071,ko04217
LIPID-P-0762	SM(d18:2/20:1)	SP	SM	38	3	755.606701	754.598875	[M+H]+	C43H83N2O6P	2.52066116	1.75787402	2.395087	2.11788212	2.61269549	1.74264706	3.04854369	1.48622222	2.29741763	2.39923225	3.0420712	2.8830874	2.51643192	2.17627856	1.89392478	1.75	2.79870829	2.51111111	2.15189873	2.88602941	2.31884058	2.87245445	2.12689902	3.04213772	2.25490196	1.60033727	2.00194363	2.20560748	C00550	-	LMSP03010057	52931175	-	-	-	ko00600,ko01100,ko04071,ko04217
LIPID-P-0763	SM(d18:2/22:1)	SP	SM	40	3	783.638001	782.630175	[M+H]+	C45H87N2O6P	0.73553719	2.14566929	0.68986694	1.38461538	0.7874885	0.954044118	2.42718447	1.27111111	0.881567231	1.61804223	0.683926645	1.5800227	0.78685446	0.789989119	1.47733848	2.23214286	1.00107643	0.833333333	1.93490054	0.654411765	1.04541063	0.351554126	2.82394996	0.668036999	1.87254902	1.24283305	1.12730807	1.4411215	C00550	-	LMSP03010070	52931199	-	-	-	ko00600,ko01100,ko04071,ko04217
LIPID-P-0765	SM(d18:2/24:1)	SP	SM	42	3	811.669301	810.661475	[M+H]+	C47H91N2O6P	0.200413223	0.681102362	0.0874104401	0.263736264	0.130082797	0.261029412	0.481553398	0.234666667	0.146393589	0.201535509	0.107011866	0.238365494	0.0739906103	0.109466812	0.223722276	0.183928571	0.2131324	0.105555556	0.130560579	0.0735294118	0.101642512	0.0722400857	0.437890974	0.0622816033	0.219607843	0.29005059	0.112147716	0.271028037	C00550	HMDB0240636	LMSP03010080	52931215	2256062-31-2	-	-	ko00600,ko01100,ko04071,ko04217
LIPID-P-0768	SM(d18:2/24:3)	SP	SM	42	5	807.638001	806.630175	[M+H]+	C47H87N2O6P	9.79338843	26.7716535	2.2517912	9.93006993	3.86384545	19.6691176	34.7572816	10.0088889	4.47016919	8.40690979	2.89104639	6.53802497	2.40375587	5.74537541	19.6721311	19.4642857	7.4058127	5.24444444	13.4538879	2.11397059	5.66183575	6.47374062	13.7444147	2.83658787	12.1568627	8.90387858	3.82896016	7.70093458	C00550	-	-	-	-	-	-	ko00600,ko01100,ko04071,ko04217
LIPID-P-0746	SM(d18:1/24:0)	SP	SM	42	1	815.700602	814.692775	[M+H]+	C47H95N2O6P	0.518595041	1.23425197	0.329580348	0.707292707	0.642134315	1.18382353	2.36893204	0.536888889	0.414959929	0.512476008	0.394822006	0.544835414	0.276056338	0.461371055	0.285438766	0.483928571	0.503767492	0.591111111	0.813743219	0.367647059	0.448309179	0.465166131	0.705987489	0.400822199	0.856862745	0.730185497	0.585034014	0.624299065	C00550	HMDB0011697	LMSP03010008	5283595	-	-	-	ko00600,ko01100,ko04071,ko04217
LIPID-P-0745	SM(d18:1/23:0)	SP	SM	41	1	801.684951	800.677125	[M+H]+	C46H93N2O6P	11.9628099	18.2283465	9.06857728	16.8431568	10.6899724	9.39338235	44.4660194	10.6311111	10.8637578	16.8330134	9.06148867	13.6435868	10.5915493	14.3416757	5.99807136	9.83928571	16.4047363	13.3333333	23.5081374	12.0036765	12.8309179	12.7545552	14.1197498	13.2579651	17.9019608	15.5311973	10.4956268	14.2990654	C00550	HMDB0012105	LMSP03010078	46891684	-	-	-	ko00600,ko01100,ko04071,ko04217
LIPID-P-0743	SM(d18:1/21:0)	SP	SM	39	1	773.653651	772.645825	[M+H]+	C44H89N2O6P	0.398760331	0.446850394	0.370522006	0.431568432	2.18951242	0.625	1.75339806	0.256	0.445235975	0.45681382	0.332254585	0.422247446	0.323004695	0.441784548	1.14754098	0.473214286	0.600645856	0.348888889	0.611211573	0.586397059	0.477294686	0.454448017	0.436103664	0.478931141	0.523529412	0.416526138	0.28765792	0.314018692	C00550	HMDB0240611	LMSP03010067	52931193	121999-71-1	-	-	ko00600,ko01100,ko04071,ko04217
LIPID-P-0744	SM(d18:1/22:0)	SP	SM	40	1	787.669301	786.661475	[M+H]+	C45H91N2O6P	0.223140496	0.773622047	0.143091095	0.331668332	0.261269549	0.729779412	1.66990291	0.437333333	0.2920748	0.285988484	0.19180151	0.281498297	0.197183099	0.339499456	0.389585342	0.385714286	0.398277718	0.291111111	0.421338156	0.272058824	0.322705314	0.250803859	0.455764075	0.22610483	0.396078431	0.344013491	0.202137998	0.323364486	C00550	HMDB0012103	LMSP03010006	44260125	-	-	-	ko00600,ko01100,ko04071,ko04217
LIPID-P-0729	SM(d18:0/14:0)	SP	SM	32	0	677.559751	676.551925	[M+H]+	C37H77N2O6P	0.0260330579	0.0484251969	0.0247697032	0.0355644356	0.704691812	N/A	0.347572816	0.0385777778	0.0159928762	0.0401151631	0.0394822006	0.0196821793	0.0550234742	0.0811751904	0.588235294	0.182142857	0.094510226	0.0224444444	0.0566003617	0.028125	0.0314975845	0.0261521972	0.0437890974	N/A	0.128039216	0.180438449	0.045675413	0.0514018692	C00550	HMDB0012085	LMSP03010030	44260138	-	-	-	ko00600,ko01100,ko04071,ko04217
LIPID-P-0731	SM(d18:0/17:0)	SP	SM	35	0	719.606701	718.598875	[M+H]+	C40H83N2O6P	0.254132231	2.67716535	0.247697032	1.0989011	1.85832567	0.461397059	2.17475728	1.21244444	0.516473731	0.928982726	0.226537217	0.538024972	0.19342723	0.526659412	9.14175506	5.32142857	1.22282024	0.377777778	1.07594937	0.295955882	0.790338164	0.538049303	1.78373548	0.304213772	1.04705882	1.88870152	0.303206997	0.8	C00550	-	LMSP03010046	52931153	-	-	-	ko00600,ko01100,ko04071,ko04217
LIPID-P-0732	SM(d18:0/18:0)	SP	SM	36	0	733.622351	732.614525	[M+H]+	C41H85N2O6P	0.615702479	1.08858268	0.444216991	0.909090909	2.18951242	0.536764706	4.29126214	0.968888889	0.742653606	1.10556622	0.537216828	0.778660613	0.537089202	0.72687704	2.37222758	1.12142857	1.11948332	0.517777778	1.58951175	0.818014706	0.844444444	0.542336549	1.19749777	0.797533402	1.17058824	1.27655987	0.367346939	0.878504673	C00550	HMDB0012087	LMSP03010020	44260130	-	-	-	ko00600,ko01100,ko04071,ko04217
LIPID-P-0733	SM(d18:0/20:0)	SP	SM	38	0	761.653651	760.645825	[M+H]+	C43H89N2O6P	0.365702479	0.68503937	0.372569089	0.335664336	0.581416743	1.66176471	3.2038835	0.552888889	0.434550312	0.353166987	0.478964401	0.765039728	0.234741784	0.794341676	0.829315333	0.651785714	0.559741658	0.344444444	0.884267631	0.525735294	0.340096618	0.310825295	0.918677391	0.441932169	0.547058824	0.510961214	0.423712342	0.222429907	C00550	HMDB0012090	LMSP03010021	44260131	-	-	-	ko00600,ko01100,ko04071,ko04217
LIPID-P-0730	SM(d18:0/16:0)	SP	SM	34	0	705.591051	704.583225	[M+H]+	C39H81N2O6P	0.176652893	0.30511811	0.0751279427	0.172627373	0.268629255	0.0849264706	0.357281553	0.1632	0.121816563	0.203454894	0.0450916936	0.132803632	0.154366197	0.189118607	0.176470588	0.16875	0.226049516	0.106	0.311030741	0.136580882	0.153623188	0.0870310825	0.289544236	0.139773895	0.345098039	0.231028668	0.157823129	0.114392523	C00550	HMDB0010168	LMSP03010004	9939965	-	-	-	ko00600,ko01100,ko04071,ko04217
LIPID-P-0737	SM(d18:1/15:0)	SP	SM	33	1	689.559751	688.551925	[M+H]+	C38H77N2O6P	1.91322314	3.44488189	1.57420676	2.01798202	2.04231831	2.07720588	7.08737864	2.08	1.62243989	1.93857965	1.53829558	1.44381385	1.57183099	1.81066376	1.51398264	1.45714286	2.21743811	1.62222222	2.13381555	1.33272059	1.78550725	1.40192926	2.57372654	2.46659815	2.49019608	1.93929174	1.70456754	1.85981308	C00550	-	LMSP03010038	52931139	-	-	-	ko00600,ko01100,ko04071,ko04217
LIPID-P-0741	SM(d18:1/19:0)	SP	SM	37	1	745.622351	744.614525	[M+H]+	C42H85N2O6P	0.75	1.81496063	0.765609007	1.04895105	4.25022999	2.16911765	4.7184466	0.912	0.878005343	0.827255278	0.87162891	1.06015891	0.833802817	1.36452666	3.95371263	1.98214286	1.90527449	0.895555556	1.84448463	1.05698529	1.07246377	0.608788853	1.54781055	1.88283659	1.56078431	1.42158516	0.532555879	1	C00550	-	LMSP03010055	52931171	-	-	-	ko00600,ko01100,ko04071,ko04217
LIPID-P-0740	SM(d18:1/18:0)	SP	SM	36	1	731.606701	730.598875	[M+H]+	C41H83N2O6P	0.332644628	1.22047244	0.378710338	0.451548452	0.437902484	0.323529412	2.50485437	0.620444444	0.402493321	0.525911708	0.388349515	0.490351873	0.405633803	0.491838955	0.775313404	0.542857143	0.617868676	0.348888889	0.679927667	0.487132353	0.444444444	0.227224009	1.0437891	0.511819116	0.656862745	0.566610455	0.314868805	0.439252336	C00550	HMDB0001348	LMSP03010001	5283588	-	-	-	ko00600,ko01100,ko04071,ko04217
LIPID-P-0742	SM(d18:1/20:0)	SP	SM	38	1	759.638001	758.630175	[M+H]+	C43H87N2O6P	0.0636363636	0.129527559	0.0497441146	0.0813186813	0.0796688132	0.325367647	0.438834951	0.0878222222	0.110774711	0.086756238	0.0539374326	0.0701475596	0.0873239437	0.130359086	0.107425265	0.0823214286	0.116469322	0.0653333333	0.154068716	0.0783088235	0.10531401	0.0533762058	0.121537087	0.104419322	0.114901961	0.0718381113	0.0480077745	0.0480373832	C00550	HMDB0012102	LMSP03010005	44260124	-	-	-	ko00600,ko01100,ko04071,ko04217
LIPID-P-0738	SM(d18:1/16:0)	SP	SM	34	1	703.575401	702.567575	[M+H]+	C39H79N2O6P	2.95454545	7.89370079	2.31320368	4.8951049	4.94940202	5.3125	10.4271845	5.01333333	3.75779163	5.02879079	2.54584682	3.58683314	3.26760563	3.91730141	9.16104147	5.28571429	3.8320775	3.28888889	4.81012658	3.73161765	3.98067633	2.31511254	9.1152815	3.08324769	6.43137255	6.88026981	3.01263362	4.63551402	C00550	HMDB0010169	LMSP03010003	5283590	-	-	-	ko00600,ko01100,ko04071,ko04217
LIPID-P-0739	SM(d18:1/17:0)	SP	SM	35	1	717.591051	716.583225	[M+H]+	C40H81N2O6P	6.28099174	31.496063	5.69089048	10.2897103	11.6099356	6.54411765	53.9805825	15.1644444	10.2760463	13.3973129	6.29989213	8.78547106	6.83568075	8.6398259	11.5718419	11.1607143	16.598493	6.2	21.6998192	9.43014706	12.4057971	6.60235798	31.2779267	12.9496403	25.6862745	18.8870152	5.03401361	9.86915888	C00550	-	LMSP03010044	46891763	-	-	-	ko00600,ko01100,ko04071,ko04217
LIPID-P-1279	SPH(d17:1)	SP	SPH	17	1	286.28244	285.266779	[M+H]+	C17H35NO2	2.21487603	1.54330709	1.44114637	0.895104895	1.82152714	1.95588235	1.50291262	1.312	0.85841496	1.84261036	2.403452	0.980703746	2.64037559	1.88030468	1.6316297	1.65	1.98493003	1.98666667	1.6238698	1.83455882	1.51497585	3.04394427	1.18677391	1.68961973	3.44705882	1.94940978	2.78328474	2.13831776	-	-	LMSP01040002	5283557	-	-	-	-
LIPID-P-0097	SPH(d18:2)	SP	SPH	18	2	298.274604	297.266779	[M+H]+	C18H35NO2	0.0607438017	0.246850394	0.0827021494	0.113886114	0.17074517	0.485294118	1.21165049	0.157866667	0.100801425	0.102495202	0.137216828	0.11123723	0.229859155	0.123177367	0.228351013	0.104642857	0.167491927	0.160444444	0.13960217	0.129779412	0.16115942	0.171918542	0.464700626	0.302980473	0.623529412	0.203035413	0.242565598	0.352149533	C00836	-	LMSP01080010	11220228	-	-	-	ko00600,ko01100,ko04071
LIPID-P-0096	SPH(d18:1)	SP	SPH	18	1	300.290254	299.282429	[M+H]+	C18H37NO2	0.429752066	2.15748031	0.242784033	1.12287712	1.8325667	1.31985294	9.24271845	1.04177778	0.79430098	0.652591171	0.975188781	0.730987514	0.548356808	0.953210011	2.63066538	1.6	1.14531755	0.813333333	1.56238698	0.459558824	0.830917874	0.793140407	3.07059875	0.616649538	3.23529412	2.21922428	0.454810496	2.84485981	C00836	-	LMSP01010001	5280335	-	-	-	ko00600,ko01100,ko04071
LIPID-P-0095	SPH(d16:1)	SP	SPH	16	1	272.258954	271.251129	[M+H]+	C16H33NO2	13.9256198	10.5511811	10.6038895	9.15084915	10.5611776	9.81617647	9.63106796	8.10666667	10.0445236	11.2092131	11.8230852	11.9409762	14.084507	13.2317737	8.44744455	10	13.8213132	12	10.5244123	10.6617647	10.821256	13.2904609	9.18677391	9.49640288	14.2352941	10.0505902	14.7716229	12.1869159	C00836	-	LMSP01040008	14767871	-	-	-	ko00600,ko01100,ko04071
LIPID-P-0094	SPH(d18:0)	SP	SPH	18	0	302.305904	301.298079	[M+H]+	C18H39NO2	0.102066116	0.381889764	0.0446264074	0.146253746	0.401103956	0.0555147059	0.241553398	0.0544	0.130721282	0.196161228	0.30420712	0.220204313	0.132206573	0.377366703	0.397299904	0.241428571	0.175672766	0.267111111	0.318987342	0.111029412	0.0942995169	0.255091104	0.386058981	0.117985612	0.701960784	0.325463744	0.0975704568	0.620560748	C00836	HMDB0000269	LMSP01020001	91486	-	-	-	ko00600,ko01100,ko04071
LIPID-P-1281	SPH(d20:1)	SP	SPH	20	1	328.31998	327.313729	[M+H]+	C20H41NO2	0.265702479	0.14015748	0.20962129	0.166233766	0.225574977	N/A	0.133980583	0.159288889	0.203739982	0.25681382	0.148004315	0.247900114	0.237746479	0.209793254	0.218322083	0.124642857	0.253606028	0.242222222	0.237974684	0.234926471	0.210628019	0.280814577	0.168722073	0.238437821	0.749019608	0.314333895	0.278328474	0.377570093	-	-	-	-	-	-	-	-
LIPID-P-1160	TG(18:1_18:1_24:4)	GL	TG	60	6	980.86798	962.83024	[M+NH4]+	C63H110O6	4.48347107	1.24409449	5.64994882	7.07292707	9.67801288	0.979779412	4.29126214	4.51555556	5.25378451	11.6314779	5.39374326	6.22020431	16.6197183	9.57562568	0.779170685	7.98214286	26.9106566	6.86666667	15.6057866	31.8014706	9.60386473	8.40300107	6.97050938	32.065776	7.68627451	2.49578415	9.75704568	4.48598131	C00422	-	-	-	-	-	-	ko00561,ko01100,ko04714,ko04923,ko04931,ko04975,ko04977,ko04979,ko05417
LIPID-P-1157	TG(18:0_18:1_22:5)	GL	TG	58	6	952.83209	934.79894	[M+NH4]+	C61H106O6	195.454545	19.2519685	197.338792	194.605395	195.768169	22.9779412	109.514563	106.311111	122.172752	269.481766	228.694714	146.651532	379.342723	258.106638	14.6190935	84.2857143	386.652314	244.444444	274.141049	694.852941	204.057971	207.073955	200.893655	542.651593	222.352941	58.6846543	237.512148	109.158879	C00422	HMDB0044930	LMGL03011227	9545188	-	-	-	ko00561,ko01100,ko04714,ko04923,ko04931,ko04975,ko04977,ko04979,ko05417
LIPID-P-1156	TG(18:0_18:0_22:6)	GL	TG	58	6	952.83392	934.79894	[M+NH4]+	C61H106O6	131.404959	10.511811	171.954964	131.068931	147.930083	27.5367647	20.7378641	134.044444	139.982191	285.604607	123.408846	149.375709	413.14554	263.329706	16.6248795	73.2142857	261.786868	123.555556	142.495479	190.808824	131.78744	127.759914	111.170688	253.64851	175.686275	120.404722	132.555879	100.934579	C00422	HMDB0044774	LMGL03011233	101079455	-	-	-	ko00561,ko01100,ko04714,ko04923,ko04931,ko04975,ko04977,ko04979,ko05417
LIPID-P-1155	TG(18:1_18:1_22:4)	GL	TG	58	6	952.83209	934.79894	[M+NH4]+	C61H106O6	369.834711	49.2125984	413.510747	551.448551	515.179393	51.4705882	227.572816	423.111111	559.216385	506.71785	325.350593	372.3042	837.558685	622.415669	40.8871745	205.357143	753.498385	331.555556	488.245931	772.058824	401.932367	425.294748	443.252904	1089.41418	316.470588	205.39629	415.937804	173.084112	C00422	HMDB0010467	LMGL03011221	9545182	-	-	-	ko00561,ko01100,ko04714,ko04923,ko04931,ko04975,ko04977,ko04979,ko05417
LIPID-P-1145	TG(16:0_16:1_22:5)	GL	TG	54	6	896.770716	878.73634	[M+NH4]+	C57H98O6	929.752066	34.6850394	544.524053	407.592408	386.384545	42.6470588	48.5436893	387.555556	577.025824	487.523992	565.264293	391.827469	796.244131	491.838955	31.436837	175.714286	254.036598	311.111111	220.976492	985.294118	277.487923	484.458735	257.730116	452.209661	326.666667	189.544688	1247.81341	226.168224	C00422	HMDB0044073	LMGL03010525	9544488	-	-	-	ko00561,ko01100,ko04714,ko04923,ko04931,ko04975,ko04977,ko04979,ko05417
LIPID-P-1151	TG(16:0_18:0_22:6)	GL	TG	56	6	924.8017	906.76764	[M+NH4]+	C59H102O6	607.438017	51.5748031	462.640737	511.488511	603.49586	68.75	102.524272	426.666667	552.092609	729.366603	522.114347	472.190692	1652.58216	1009.79325	63.2594021	157.142857	495.156082	493.333333	405.063291	933.823529	323.091787	733.118971	514.745308	583.761562	490.196078	394.60371	656.948494	342.429907	C00422	HMDB0043939	LMGL03010853	9544814	-	-	-	ko00561,ko01100,ko04714,ko04923,ko04931,ko04975,ko04977,ko04979,ko05417
LIPID-P-1150	TG(18:0_18:2_20:4)	GL	TG	56	6	924.80151	906.76764	[M+NH4]+	C59H102O6	1673.55372	375.984252	2722.62027	1826.17383	2726.77093	470.588235	625.242718	2193.77778	1734.63936	2084.45298	2222.22222	1879.68218	6084.50704	4396.0827	244.165863	692.857143	2174.38105	1391.11111	1692.5859	2775.73529	1433.81643	2340.83601	1526.36282	2511.81912	1898.03922	1234.40135	2678.32847	844.859813	C00422	HMDB0005412	LMGL03010676	9544638	-	-	-	ko00561,ko01100,ko04714,ko04923,ko04931,ko04975,ko04977,ko04979,ko05417
LIPID-P-1149	TG(16:0_18:1_22:5)	GL	TG	56	6	924.80176	906.76764	[M+NH4]+	C59H102O6	1479.33884	105.11811	1477.99386	1042.95704	1254.82981	155.147059	138.640777	1208.88889	979.519145	1381.95777	970.873786	944.381385	2463.84977	1505.98477	128.061716	308.571429	1804.09042	1084.44444	1301.98915	4080.88235	1286.95652	1303.32262	1197.49777	1751.28469	1262.7451	701.517707	1718.17298	986.915888	C00422	HMDB0044134	LMGL03010849	9544810	-	-	-	ko00561,ko01100,ko04714,ko04923,ko04931,ko04975,ko04977,ko04979,ko05417
LIPID-P-1147	TG(17:1_18:1_20:4)	GL	TG	55	6	910.78217	892.75199	[M+NH4]+	C58H100O6	38.8016529	5.82677165	64.6878199	63.5364635	32.5298988	7.05882353	6.48543689	43.7333333	44.1674087	63.3397313	41.2513484	31.1010216	120.187793	73.1229597	6.40308582	20.0714286	55.5435953	32.8444444	44.1229656	94.4852941	54.8792271	62.1650589	36.461126	134.840699	53.3333333	25.1602024	71.1370262	25.7196262	C00422	-	LMGL03010500	9544463	-	-	-	ko00561,ko01100,ko04714,ko04923,ko04931,ko04975,ko04977,ko04979,ko05417
LIPID-P-1146	TG(16:0_16:0_22:6)	GL	TG	54	6	896.770716	878.73634	[M+NH4]+	C57H98O6	2595.04132	421.259843	2575.2303	3340.65934	3234.59062	219.852941	648.543689	3804.44444	2895.81478	2575.81574	3098.16613	2406.35641	7887.32394	5745.37541	364.12729	525	2144.24112	1831.11111	2325.49729	5477.94118	2999.03382	4372.99035	3431.63539	4275.43679	3921.56863	2691.39966	4742.46842	1562.61682	C00422	HMDB0010418	LMGL03010526	9544489	-	-	-	ko00561,ko01100,ko04714,ko04923,ko04931,ko04975,ko04977,ko04979,ko05417
LIPID-P-1152	TG(18:2_18:2_20:2)	GL	TG	56	6	924.80151	906.76764	[M+NH4]+	C59H102O6	471.07438	49.2125984	491.299898	927.072927	491.26035	51.8382353	151.262136	449.777778	676.758682	679.462572	427.184466	474.46084	1010.32864	696.40914	87.9459981	367.857143	759.956943	488.888889	694.394213	1794.11765	382.608696	608.788853	586.237712	1083.24769	433.333333	222.596965	421.768707	390.654206	C00422	HMDB0010491	LMGL03010663	9544625	-	-	-	ko00561,ko01100,ko04714,ko04923,ko04931,ko04975,ko04977,ko04979,ko05417
LIPID-P-1167	TG(16:2_18:2_18:3)	GL	TG	52	7	866.72345	848.68939	[M+NH4]+	C55H92O6	23.3884298	0.511811024	36.7246673	15.7442557	22.6310948	2.79411765	3.07961165	11.9822222	22.7960819	21.3051823	20.4962244	17.8887628	37.9342723	30.8161045	1.80135005	5.03571429	10.4628633	10.6222222	14.1772152	28.6397059	12.9082126	16.9346195	14.334227	35.2723535	18	17.1669477	43.9261419	7.47663551	C00422	-	-	-	-	-	-	ko00561,ko01100,ko04714,ko04923,ko04931,ko04975,ko04977,ko04979,ko05417
LIPID-P-1144	TG(16:0_18:2_20:4)	GL	TG	54	6	896.77222	878.73634	[M+NH4]+	C57H98O6	3516.52893	325.19685	3971.34084	4115.88412	2958.60166	378.676471	377.087379	3982.22222	3276.93678	3285.98848	2977.34628	3082.86039	7887.32394	5136.01741	228.351013	1189.28571	1175.45748	2591.11111	1877.03436	3860.29412	2991.30435	1672.02572	2023.23503	2137.7184	2250.98039	1322.09106	5014.57726	1682.24299	C00422	HMDB0005391	LMGL03010399	9544362	-	-	-	ko00561,ko01100,ko04714,ko04923,ko04931,ko04975,ko04977,ko04979,ko05417
LIPID-P-1183	TG(18:1_18:2_22:4)	GL	TG	58	7	950.817666	932.78329	[M+NH4]+	C61H104O6	516.528926	62.5984252	383.21392	358.441558	348.850046	61.0294118	83.8834951	366.222222	512.911843	460.652591	280.04315	359.137344	1074.1784	979.325354	49.75892	364.285714	934.337998	361.777778	603.9783	1485.29412	459.903382	471.596999	475.424486	1582.73381	385.882353	106.576728	348.688047	296.82243	C00422	HMDB0049399	LMGL03011298	9545259	-	-	-	ko00561,ko01100,ko04714,ko04923,ko04931,ko04975,ko04977,ko04979,ko05417
LIPID-P-1180	TG(17:0_18:1_22:6)	GL	TG	57	7	936.80664	918.76764	[M+NH4]+	C60H102O6	143.38843	18.0314961	240.327533	106.293706	237.350506	24.6691176	19.3398058	152.177778	198.39715	188.867562	148.435814	138.479001	668.544601	274.646355	16.4705882	81.7857143	215.715823	121.333333	235.081374	264.705882	119.033816	182.207931	106.16622	245.837616	256.862745	88.3642496	181.535471	91.2149533	C00422	-	LMGL03011076	9545037	-	-	-	ko00561,ko01100,ko04714,ko04923,ko04931,ko04975,ko04977,ko04979,ko05417
LIPID-P-1179	TG(16:1_16:1_24:5)	GL	TG	56	7	922.80664	904.75199	[M+NH4]+	C59H100O6	88.0165289	6.02362205	118.116684	75.5244755	72.3091076	9.70588235	10.5631068	37.1555556	67.6758682	71.0172745	95.5771305	85.1305335	214.084507	127.96518	8.17743491	45	89.1280947	74.4444444	62.3869801	160.661765	67.6328502	103.536977	78.1054513	191.983556	114.705882	29.8482293	164.62585	54.0186916	C00422	-	-	-	-	-	-	ko00561,ko01100,ko04714,ko04923,ko04931,ko04975,ko04977,ko04979,ko05417
LIPID-P-1177	TG(16:0_18:1_22:6)	GL	TG	56	7	922.786366	904.75199	[M+NH4]+	C59H100O6	5743.80165	787.401575	9498.46469	7312.68731	6623.73505	658.088235	765.048544	6080	5057.88068	7677.54319	7206.04099	7990.91941	16563.3803	13841.1317	1045.32305	1875	5037.67492	6711.11111	4810.12658	9816.17647	3053.1401	4372.99035	5397.6765	8797.5334	9176.47059	4148.39798	6530.61224	3170.09346	C00422	HMDB0044135	LMGL03010925	9544886	-	-	-	ko00561,ko01100,ko04714,ko04923,ko04931,ko04975,ko04977,ko04979,ko05417
LIPID-P-1176	TG(18:1_18:2_20:4)	GL	TG	56	7	922.78271	904.75199	[M+NH4]+	C59H100O6	3111.57025	292.125984	4339.81576	2297.7023	4047.83809	426.470588	323.883495	2695.11111	2347.28406	3259.11708	3128.37109	3636.77639	4694.83568	4874.86398	209.064609	860.714286	2316.46932	1248.88889	1855.33454	3713.23529	2322.70531	3352.62594	2394.99553	4275.43679	2062.7451	1440.13491	3448.00777	1050.46729	C00422	HMDB0005462	LMGL03010741	9544702	-	-	-	ko00561,ko01100,ko04714,ko04923,ko04931,ko04975,ko04977,ko04979,ko05417
LIPID-P-1175	TG(17:0_18:2_20:5)	GL	TG	55	7	908.77051	890.73634	[M+NH4]+	C58H98O6	42.1487603	1.66929134	72.0573183	49.95005	26.0533579	5.625	2.69514563	20.4444444	38.4683882	26.4107486	49.1909385	24.8354143	112.676056	60.0652884	1.96335583	7.82142857	10.7212056	21.7333333	9.33092224	48.5294118	20.0193237	52.3043944	29.3476318	20.8016444	27.8039216	12.8161889	73.0806608	14.9906542	C00422	-	LMGL03010560	9544522	-	-	-	ko00561,ko01100,ko04714,ko04923,ko04931,ko04975,ko04977,ko04979,ko05417
LIPID-P-1174	TG(15:0_18:1_22:6)	GL	TG	55	7	908.77136	890.73634	[M+NH4]+	C58H98O6	261.157025	14.7244094	362.743091	309.290709	265.685373	28.6029412	15.223301	152.888889	174.532502	264.87524	245.523193	257.434733	473.239437	531.01197	13.9633558	76.4285714	192.034446	116.888889	174.683544	338.235294	253.140097	328.403001	165.147453	497.430627	273.333333	112.647555	238.678328	103.551402	C00422	HMDB0043248	LMGL03015165	56938947	-	-	-	ko00561,ko01100,ko04714,ko04923,ko04931,ko04975,ko04977,ko04979,ko05417
LIPID-P-1172	TG(18:1_18:2_18:4)	GL	TG	54	7	894.75232	876.72069	[M+NH4]+	C57H96O6	276.859504	14.6456693	380.348004	423.576424	522.539098	35.7352941	32.5825243	196.622222	388.24577	301.34357	255.87918	270.601589	751.173709	522.306855	43.972999	106.428571	160.602799	181.777778	197.830018	503.676471	200.57971	294.105038	210.902592	385.200411	202.745098	131.871838	454.810496	141.682243	C00422	HMDB0049402	LMGL03016218	56940000	-	-	-	ko00561,ko01100,ko04714,ko04923,ko04931,ko04975,ko04977,ko04979,ko05417
LIPID-P-1171	TG(16:0_16:1_22:6)	GL	TG	54	7	894.755066	876.72069	[M+NH4]+	C57H96O6	1789.2562	177.952756	2681.67861	1526.47353	1751.60994	329.044118	198.834951	1102.22222	1520.92609	2000	2558.7918	1943.24631	6159.62441	1562.56801	163.548698	344.642857	839.612487	1560	802.893309	1845.58824	657.004831	2568.06002	1415.5496	1566.28983	2160.78431	988.195616	2355.68513	1274.76636	C00422	HMDB0044079	LMGL03010586	9544548	-	-	-	ko00561,ko01100,ko04714,ko04923,ko04931,ko04975,ko04977,ko04979,ko05417
LIPID-P-1170	TG(16:0_18:2_20:5)	GL	TG	54	7	894.75232	876.72069	[M+NH4]+	C57H96O6	1380.16529	51.9685039	2829.06858	911.088911	816.927323	133.088235	79.223301	668.444444	1225.2894	1001.91939	1268.60841	1266.74234	2621.59624	1758.43308	121.504339	137.5	199.784715	648.888889	365.280289	1305.14706	977.777778	1813.50482	725.6479	530.318602	639.215686	698.145025	3206.99708	500.934579	C00422	HMDB0044273	LMGL03010451	9544414	-	-	-	ko00561,ko01100,ko04714,ko04923,ko04931,ko04975,ko04977,ko04979,ko05417
LIPID-P-1169	TG(18:2_18:2_18:3)	GL	TG	54	7	894.755066	876.72069	[M+NH4]+	C57H96O6	1047.52066	62.7952756	2088.02456	1358.64136	1436.98252	116.176471	155.92233	641.777778	1456.81211	842.610365	1055.01618	1266.74234	2516.43192	1566.92057	117.068467	485.714286	850.376749	766.666667	685.352622	2297.79412	618.357488	1386.9239	838.248436	1467.6259	598.039216	436.762226	1448.00777	400	C00422	HMDB0010490	LMGL03010420	9544383	-	-	-	ko00561,ko01100,ko04714,ko04923,ko04931,ko04975,ko04977,ko04979,ko05417
LIPID-P-1168	TG(15:0_16:1_22:6)	GL	TG	53	7	880.73163	862.70504	[M+NH4]+	C56H94O6	95.8677686	5.90551181	148.208802	53.9460539	57.7736891	7.61029412	7.06796117	63.6444444	89.7595726	67.9462572	125.134844	192.962543	212.206573	103.59086	6.82738669	16.7142857	38.9235737	35.8666667	50.994575	104.411765	61.8357488	74.1693462	81.1438785	82.631038	63.5294118	43.5075885	97.1817298	37.0093458	C00422	HMDB0043219	LMGL03015055	56938841	-	-	-	ko00561,ko01100,ko04714,ko04923,ko04931,ko04975,ko04977,ko04979,ko05417
LIPID-P-1166	TG(16:1_16:1_20:5)	GL	TG	52	7	866.723766	848.68939	[M+NH4]+	C55H92O6	86.3636364	5.11811024	264.892528	98.3016983	87.9484821	14.0808824	5.3592233	63.6444444	70.5253785	61.8042226	162.243797	59.0238365	256.525822	168.008705	6.98167792	10.7142857	19.2465016	81.3333333	46.6546112	104.044118	83.4782609	143.193998	52.5469169	34.696814	93.7254902	88.0269815	454.810496	36.1121495	C00422	HMDB0048607	LMGL03010247	56938198	-	-	-	ko00561,ko01100,ko04714,ko04923,ko04931,ko04975,ko04977,ko04979,ko05417
LIPID-P-1142	TG(18:1_18:2_18:3)	GL	TG	54	6	896.770716	878.73634	[M+NH4]+	C57H98O6	2747.93388	249.212598	5977.48209	4555.44456	5482.98068	324.264706	547.572816	2257.77778	5520.92609	5259.11708	2964.40129	4363.22361	6910.79812	6354.73341	344.455159	1160.71429	2587.72874	1848.88889	2036.16637	6580.88235	2257.00483	3648.44587	4039.32082	7769.78417	2909.80392	1767.28499	3634.5967	1398.13084	C00422	HMDB0010481	LMGL03010373	53480537	-	-	-	ko00561,ko01100,ko04714,ko04923,ko04931,ko04975,ko04977,ko04979,ko05417
LIPID-P-1114	TG(16:0_18:1_22:4)	GL	TG	56	5	926.81519	908.78329	[M+NH4]+	C59H104O6	545.454545	89.7637795	1080.85977	447.552448	555.657774	46.3235294	200.38835	522.666667	495.102404	579.654511	513.484358	599.318956	661.032864	631.120783	48.2160077	324.642857	675.995694	462.222222	528.028933	761.029412	331.980676	523.043944	418.230563	579.650565	666.666667	167.959528	404.275996	189.906542	C00422	HMDB0044128	LMGL03010775	9544736	-	-	-	ko00561,ko01100,ko04714,ko04923,ko04931,ko04975,ko04977,ko04979,ko05417
LIPID-P-1138	TG(16:0_18:2_18:4)	GL	TG	52	6	868.74237	850.70504	[M+NH4]+	C55H94O6	212.396694	24.9606299	483.111566	393.206793	223.367065	38.6029412	31.8446602	216.533333	370.436331	271.017274	411.650485	242.451759	706.103286	422.198041	74.0597878	57.1428571	83.1001076	171.111111	123.688969	256.985294	139.516908	253.80493	210.54513	122.096608	171.372549	119.392917	392.614189	106.915888	C00422	HMDB0044271	LMGL03015732	56939514	-	-	-	ko00561,ko01100,ko04714,ko04923,ko04931,ko04975,ko04977,ko04979,ko05417
LIPID-P-1098	TG(16:0_16:1_20:4)	GL	TG	52	5	870.755066	852.72069	[M+NH4]+	C55H96O6	859.504132	105.905512	892.528147	499.5005	691.812328	67.2794118	73.0097087	565.333333	641.139804	886.756238	1091.69364	407.718502	2629.10798	914.036997	61.3307618	107.857143	165.769645	591.111111	173.598553	577.205882	358.647343	471.596999	604.110813	247.070915	588.235294	424.957841	948.493683	245.607477	C00422	HMDB0005380	LMGL03010185	9544150	-	-	-	ko00561,ko01100,ko04714,ko04923,ko04931,ko04975,ko04977,ko04979,ko05417
LIPID-P-1099	TG(14:0_16:0_22:5)	GL	TG	52	5	870.755066	852.72069	[M+NH4]+	C55H96O6	173.140496	19.0944882	180.962129	168.231768	208.279669	13.0147059	30.0194175	146.488889	142.119323	157.773512	185.113269	161.634506	694.835681	356.039173	13.5776278	51.7857143	137.782562	155.555556	163.110307	341.911765	211.014493	304.823151	306.702413	189.928058	293.72549	163.237774	332.361516	111.401869	C00422	HMDB0042143	LMGL03014245	56938034	-	-	-	ko00561,ko01100,ko04714,ko04923,ko04931,ko04975,ko04977,ko04979,ko05417
LIPID-P-1100	TG(16:0_17:1_20:4)	GL	TG	53	5	884.77124	866.73634	[M+NH4]+	C56H98O6	35.3719008	4.72440945	40.5322416	55.1448551	38.2704692	4.52205882	3.19223301	24.6755556	30.2048085	40.3071017	45.3074434	25.9704881	105.915493	60.5005441	5.32304725	11.8571429	33.0678149	29.9555556	22.8571429	99.6323529	36.057971	60.4501608	18.3020554	55.9095581	37.8823529	26.9139966	54.0330418	18.9906542	C00422	-	LMGL03010244	9544209	-	-	-	ko00561,ko01100,ko04714,ko04923,ko04931,ko04975,ko04977,ko04979,ko05417
LIPID-P-1101	TG(17:1_18:2_18:2)	GL	TG	53	5	884.770714	866.73634	[M+NH4]+	C56H98O6	199.586777	12.9330709	177.27738	325.674326	351.425943	37.3161765	23.8834951	218.666667	340.160285	255.278311	280.474649	254.256527	493.896714	433.079434	42.4300868	98.9285714	251.883746	188	305.605787	584.558824	202.898551	632.368703	232.350313	639.260021	142.941176	89.376054	367.346939	101.495327	C00422	-	LMGL03010218	9544183	-	-	-	ko00561,ko01100,ko04714,ko04923,ko04931,ko04975,ko04977,ko04979,ko05417
LIPID-P-1102	TG(15:0_18:1_20:4)	GL	TG	53	5	884.77124	866.73634	[M+NH4]+	C56H98O6	50.4132231	7.55905512	83.111566	38.4415584	67.3413063	12.3897059	10.0970874	34.3822222	38.824577	50.2879079	55.231931	72.6447219	125.821596	55.2774755	12.8061716	9.53571429	30.6996771	24.4444444	17.8661844	70.9558824	30.6859903	64.7374062	36.461126	43.1654676	49.4117647	23.9460371	117.006803	20	C00422	HMDB0043268	LMGL03015156	56938938	-	-	-	ko00561,ko01100,ko04714,ko04923,ko04931,ko04975,ko04977,ko04979,ko05417
LIPID-P-1104	TG(18:1_18:2_18:2)	GL	TG	54	5	898.786366	880.75199	[M+NH4]+	C57H100O6	8161.15702	708.661417	10194.4729	10469.5305	12713.8914	1875	2058.25243	8284.44444	11415.8504	11919.3858	8284.78964	12099.8865	23474.1784	16974.9728	4339.44069	6767.85714	13541.4424	6933.33333	11211.5732	30882.3529	9275.36232	14726.6881	9079.5353	21377.184	10274.5098	6644.18212	11448.0078	7046.72897	C00422	HMDB0005461	LMGL03010327	25240373	-	-	-	ko00561,ko01100,ko04714,ko04923,ko04931,ko04975,ko04977,ko04979,ko05417
LIPID-P-1105	TG(16:0_18:1_20:4)	GL	TG	54	5	898.786366	880.75199	[M+NH4]+	C57H100O6	3074.38017	385.03937	3578.30092	2585.41459	2870.28519	332.720588	528.15534	2677.33333	2429.20748	2533.58925	3663.43042	2374.57435	8525.8216	3952.12187	293.539055	714.285714	1106.5662	2266.66667	893.309222	3525.73529	1267.63285	2156.48446	2941.91242	1718.39671	2533.33333	1652.61383	2857.14286	1383.17757	C00422	HMDB0005385	LMGL03010355	9544319	-	-	-	ko00561,ko01100,ko04714,ko04923,ko04931,ko04975,ko04977,ko04979,ko05417
LIPID-P-1111	TG(18:1_18:2_20:2)	GL	TG	56	5	926.81464	908.78329	[M+NH4]+	C59H104O6	702.479339	129.92126	1531.21801	1602.3976	1070.83717	248.897059	172.427184	778.666667	972.39537	1282.14971	647.249191	1557.32123	1566.19718	1871.59956	215.236258	1210.71429	2914.96233	1022.22222	1989.15009	2966.91176	912.077295	1997.85638	1386.95264	2968.13977	1486.27451	593.591906	1259.47522	871.028037	C00422	HMDB0049395	LMGL03010602	131760192	-	-	-	ko00561,ko01100,ko04714,ko04923,ko04931,ko04975,ko04977,ko04979,ko05417
LIPID-P-1113	TG(18:0_18:3_20:2)	GL	TG	56	5	926.817666	908.78329	[M+NH4]+	C59H104O6	350.413223	47.6377953	487.205732	779.220779	321.987121	95.5882353	85.8252427	369.777778	644.701692	591.170825	277.454153	626.560726	856.338028	970.620239	78.6885246	348.214286	1020.4521	436	972.875226	992.647059	444.444444	801.714898	636.282395	813.97739	505.882353	248.903879	431.48688	183.17757	C00422	HMDB0045114	LMGL03010601	9544563	-	-	-	ko00561,ko01100,ko04714,ko04923,ko04931,ko04975,ko04977,ko04979,ko05417
LIPID-P-1184	TG(16:0_20:2_22:5)	GL	TG	58	7	950.817666	932.78329	[M+NH4]+	C61H104O6	54.1322314	7.55905512	37.4616172	36.1638362	47.4701012	4.55882353	6.75728155	30.7555556	42.030276	48.7523992	61.7044229	39.2281498	109.295775	82.6985854	5.36162006	27.0714286	74.919268	43.3333333	85.7142857	93.3823529	32.4251208	46.7309753	40.0357462	59.6094553	59.2156863	22.158516	42.3712342	23.8504673	C00422	HMDB0044325	LMGL03011299	9545260	-	-	-	ko00561,ko01100,ko04714,ko04923,ko04931,ko04975,ko04977,ko04979,ko05417
LIPID-P-1122	TG(18:2_18:2_22:1)	GL	TG	58	5	954.84814	936.81459	[M+NH4]+	C61H108O6	70.2479339	2.53937008	25.7932446	54.3456543	62.7414903	8.38235294	5.39805825	31.6444444	58.4149599	31.0940499	40.3451996	61.5209989	56.713615	82.0457018	3.70298939	65	93.4337998	54.8888889	145.207957	129.411765	30.9178744	61.9506967	42.1805183	133.40185	58.2352941	15.7166948	56.9484937	29.9065421	C00422	HMDB0052591	LMGL03011124	25240388	-	-	-	ko00561,ko01100,ko04714,ko04923,ko04931,ko04975,ko04977,ko04979,ko05417
LIPID-P-1123	TG(18:1_18:2_22:2)	GL	TG	58	5	954.84351	936.81459	[M+NH4]+	C61H108O6	35.2892562	0.787401575	7.45138178	16.4635365	19.0616375	2.00367647	2.03106796	8.10666667	23.8290294	24.5297505	13.7216828	21.3393871	24.4507042	26.1153428	2.49566056	15.2857143	28.8051668	16.6666667	36.0578662	42.2794118	5.95169082	25.5519829	10.7596068	53.4429599	21.8039216	7.72344013	14.8104956	10.6915888	C00422	HMDB0049398	LMGL03011214	9545175	-	-	-	ko00561,ko01100,ko04714,ko04923,ko04931,ko04975,ko04977,ko04979,ko05417
LIPID-P-1124	TG(18:0_18:1_22:4)	GL	TG	58	5	954.8457	936.81459	[M+NH4]+	C61H108O6	107.438017	25.6692913	133.060389	105.494505	192.456302	13.125	162.718447	135.111111	113.268032	147.024952	56.9579288	154.370034	236.244131	277.257889	16.0462874	66.0714286	168.353068	61.3333333	189.15009	197.058824	132.173913	143.193998	83.2886506	217.060637	140	69.1399663	120.505345	82.2429907	C00422	HMDB0044956	LMGL03011144	131755969	-	-	-	ko00561,ko01100,ko04714,ko04923,ko04931,ko04975,ko04977,ko04979,ko05417
LIPID-P-1126	TG(24:1_18:2_18:2)	GL	TG	60	5	982.87994	964.84589	[M+NH4]+	C63H112O6	26.0330579	2.08661417	24.3602866	33.1668332	32.75069	3.40073529	3.30097087	18.8444444	39.715049	32.0537428	20.7551241	38.5925085	37.370892	68.3351469	7.77242044	41.4285714	71.474704	52.6666667	105.605787	43.5661765	91.0144928	65.5948553	36.103664	104.624872	28.627451	16.4418212	51.5063168	66.1682243	C00422	HMDB0052158	-	131762849	-	-	-	ko00561,ko01100,ko04714,ko04923,ko04931,ko04975,ko04977,ko04979,ko05417
LIPID-P-1127	TG(14:1_18:2_18:3)	GL	TG	50	6	840.70367	822.67374	[M+NH4]+	C53H90O6	171.900826	6.37795276	204.298874	89.1108891	55.1977921	6.91176471	9.04854369	74.3111111	127.159394	67.1785029	62.9989213	91.7139614	214.460094	112.73123	14.3876567	12.1071429	34.4025834	113.777778	64.7377939	66.5441176	282.512077	84.8874598	85.0759607	96.1973279	80.7843137	40.1349073	121.671526	67.6635514	C00422	HMDB0048078	LMGL03014788	131758919	-	-	-	ko00561,ko01100,ko04714,ko04923,ko04931,ko04975,ko04977,ko04979,ko05417
LIPID-P-1128	TG(16:0_18:2_16:4)	GL	TG	50	6	840.70734	822.67374	[M+NH4]+	C53H90O6	122.31405	9.68503937	218.219038	98.7012987	47.1021159	5.99264706	5.63106796	91.0222222	94.3900267	42.2264875	59.5469256	93.0760499	122.441315	67.4646355	12.4975892	13.5357143	16.0602799	104	61.8444846	31.5441176	160.386473	60.8788853	55.406613	23.8848921	74.9019608	43.8448567	78.5228377	66.1682243	C00422	-	-	-	-	-	-	ko00561,ko01100,ko04714,ko04923,ko04931,ko04975,ko04977,ko04979,ko05417
LIPID-P-1131	TG(14:0_16:1_20:5)	GL	TG	50	6	840.70697	822.67374	[M+NH4]+	C53H90O6	57.0247934	3.19685039	68.3725691	20.4195804	20.9383625	0.834558824	2.46601942	12.3022222	25.1469279	15.3934741	4.21574973	19.8864926	45.4460094	17.7149075	0.910318226	2.21428571	8.05166846	36.3555556	21.9168174	18.3088235	70.7246377	20.1071811	13.5478105	16.1151079	33.0980392	13.1197302	9.83479106	30.4672897	C00422	HMDB0042327	LMGL03014263	131753469	-	-	-	ko00561,ko01100,ko04714,ko04923,ko04931,ko04975,ko04977,ko04979,ko05417
LIPID-P-1132	TG(12:0_16:0_22:6)	GL	TG	50	6	840.70734	822.67374	[M+NH4]+	C53H90O6	381.818182	30.0787402	532.241556	204.595405	172.585097	9.04411765	37.5533981	68.9777778	198.39715	134.740883	97.9503776	209.307605	503.286385	159.303591	20.6750241	27.5714286	53.8213132	360	190.596745	141.911765	680.193237	224.222937	106.16622	97.4306269	187.45098	155.480607	198.639456	272.523364	C00422	-	LMGL03013346	56937136	-	-	-	ko00561,ko01100,ko04714,ko04923,ko04931,ko04975,ko04977,ko04979,ko05417
LIPID-P-1133	TG(15:0_16:1_20:5)	GL	TG	51	6	854.71991	836.68939	[M+NH4]+	C54H92O6	6.44628099	N/A	12.0777892	13.4665335	3.67985281	1.36397059	N/A	2.32177778	4.16740873	3.14779271	7.59439051	N/A	18.2535211	N/A	N/A	1.07857143	N/A	N/A	N/A	10.5882353	6.02898551	6.43086817	2.71671135	N/A	5.41176471	4.62057336	13.4499514	N/A	C00422	HMDB0043217	LMGL03015047	56938833	-	-	-	ko00561,ko01100,ko04714,ko04923,ko04931,ko04975,ko04977,ko04979,ko05417
LIPID-P-1134	TG(15:1_18:2_18:3)	GL	TG	51	6	854.72162	836.68939	[M+NH4]+	C54H92O6	25.9917355	1.25590551	31.85261	14.5454545	20.3127875	2.88235294	2.22912621	13.3333333	20.6589492	20.1919386	23.7324703	20.6129398	43.5680751	40.4787813	1.71263259	4.17857143	9.64477933	10.3111111	14.8282098	19.4117647	17.0048309	21.0075027	6.61304736	20.8427544	23.2156863	11.8718381	34.7910593	5.53271028	C00422	-	LMGL03015517	56939299	-	-	-	ko00561,ko01100,ko04714,ko04923,ko04931,ko04975,ko04977,ko04979,ko05417
LIPID-P-1135	TG(16:0_16:1_20:5)	GL	TG	52	6	868.739416	850.70504	[M+NH4]+	C55H94O6	175.619835	21.9685039	380.348004	459.54046	156.393744	29.4117647	16.1553398	181.333333	163.134461	210.74856	241.208198	306.469921	469.483568	531.01197	21.5236258	43.9285714	46.5016146	174.666667	103.435805	245.588235	175.072464	358.413719	117.247542	168.139774	171.764706	100.505902	333.13897	75.8878505	C00422	HMDB0044077	LMGL03010215	9544180	-	-	-	ko00561,ko01100,ko04714,ko04923,ko04931,ko04975,ko04977,ko04979,ko05417
LIPID-P-1137	TG(16:1_18:2_18:3)	GL	TG	52	6	868.73779	850.70504	[M+NH4]+	C55H94O6	747.933884	49.6062992	1666.32549	711.288711	596.136155	73.1617647	113.398058	608	1118.43277	648.752399	634.304207	944.381385	1705.16432	822.633297	79.4599807	207.5	255.32831	942.222222	452.079566	1316.17647	498.550725	968.917471	632.707775	892.086331	552.941176	489.038786	967.930029	312.523364	C00422	HMDB0048751	LMGL03010193	9544158	-	-	-	ko00561,ko01100,ko04714,ko04923,ko04931,ko04975,ko04977,ko04979,ko05417
LIPID-P-1116	TG(18:0_18:1_20:4)	GL	TG	56	5	926.81738	908.78329	[M+NH4]+	C59H104O6	541.322314	157.480315	929.37564	571.428571	599.816007	74.6323529	318.446602	519.111111	559.216385	783.109405	720.604099	444.494892	1284.50704	648.531012	60.5593057	177.142857	452.099031	635.555556	408.679928	1224.26471	398.067633	553.054662	582.663092	678.314491	389.019608	397.976391	536.443149	248.598131	C00422	HMDB0005406	LMGL03010615	9544577	-	-	-	ko00561,ko01100,ko04714,ko04923,ko04931,ko04975,ko04977,ko04979,ko05417
LIPID-P-1186	TG(19:0_18:1_22:6)	GL	TG	59	7	964.83331	946.79894	[M+NH4]+	C62H106O6	29.8347107	2.0511811	39.6724667	42.7572428	55.9337626	5.03676471	6.05825243	26.0977778	32.3063224	41.8426104	51.7799353	28.1952327	94.6478873	65.2883569	4.43587271	26.25	72.7664155	36.0444444	85.3526221	78.3088235	34.9758454	49.7320472	39.3208222	115.519013	60	22.0910624	50.9232264	31.2897196	C00422	-	-	-	-	-	-	ko00561,ko01100,ko04714,ko04923,ko04931,ko04975,ko04977,ko04979,ko05417
LIPID-P-1215	TG(16:1_18:2_22:6)	GL	TG	56	9	918.75494	900.72069	[M+NH4]+	C59H96O6	1322.31405	130.708661	2210.84954	967.032967	1214.35143	164.705882	151.84466	661.333333	1050.7569	1508.63724	1501.61812	1393.8706	3211.26761	2354.73341	96.4320154	296.071429	594.187298	604.444444	643.761302	948.529412	923.671498	1324.75884	1029.49062	748.201439	1258.82353	539.629005	1337.2206	478.504673	C00422	HMDB0048763	LMGL03011075	9545036	-	-	-	ko00561,ko01100,ko04714,ko04923,ko04931,ko04975,ko04977,ko04979,ko05417
LIPID-P-1194	TG(14:1_18:2_20:5)	GL	TG	52	8	864.70801	846.67374	[M+NH4]+	C55H90O6	10.1239669	1.37795276	31.3613101	9.75024975	8.75804968	1.44852941	0.737864078	6.61333333	6.51825467	9.6353167	16.828479	9.4892168	56.713615	17.6278564	1.24204436	1.06785714	0.512378902	7.11111111	2.96564195	13.0147059	10.3188406	13.5905681	6.29133155	2.94758479	11.5294118	9.07251265	31.2147716	4.78504673	C00422	HMDB0048088	LMGL03014798	56938587	-	-	-	ko00561,ko01100,ko04714,ko04923,ko04931,ko04975,ko04977,ko04979,ko05417
LIPID-P-1236	TG(18:1_20:4_22:6)	GL	TG	60	11	970.7818	952.75199	[M+NH4]+	C63H100O6	96.2809917	8.85826772	185.465711	84.7152847	119.227231	17.9779412	31.4951456	44.0888889	108.281389	77.9270633	110.032362	101.248581	465.7277	164.526659	5.55448409	19.2142857	23.5952637	42.5333333	57.5045208	50.7352941	61.8357488	66.8810289	44.6827525	124.563207	81.5686275	28.8026981	91.350826	29.0093458	C00422	HMDB0049490	LMGL03011970	9545931	-	-	-	ko00561,ko01100,ko04714,ko04923,ko04931,ko04975,ko04977,ko04979,ko05417
LIPID-P-1238	TG(18:2_20:5_20:5)	GL	TG	58	12	940.73914	922.70504	[M+NH4]+	C61H94O6	8.20247934	0.742125984	17.482088	4.75524476	5.55657774	1.39705882	0.291262136	5.36888889	5.94835263	5.95009597	20.0431499	6.03859251	30.6103286	10.4461371	0.486017358	0.407142857	1.09795479	5.75555556	1.27305606	6.19485294	9.89371981	16.3987138	4.09294013	2.05549846	7.09803922	7.30185497	17.2400389	2.37383178	C00422	HMDB0052797	LMGL03011473	9545434	-	-	-	ko00561,ko01100,ko04714,ko04923,ko04931,ko04975,ko04977,ko04979,ko05417
LIPID-P-1239	TG(14:0_22:6_22:6)	GL	TG	58	12	940.73926	922.70504	[M+NH4]+	C61H94O6	28.5123967	1.2519685	58.3418628	20.3796204	25.9429623	4.28308824	2.52427184	17.5288889	30.4541407	28.4069098	60.8414239	22.9284904	83.5680751	41.1316649	1.57184185	3.67857143	6.22174381	15.2444444	14.1952984	22.7941176	25.1207729	35.3697749	15.4244861	22.4049332	40.5882353	14.5362563	32.4586978	12.3738318	C00422	HMDB0042929	LMGL03012812	56936606	-	-	-	ko00561,ko01100,ko04714,ko04923,ko04931,ko04975,ko04977,ko04979,ko05417
LIPID-P-1243	TG(18:2_20:5_22:6)	GL	TG	60	13	966.75488	948.72069	[M+NH4]+	C63H96O6	73.1404959	4.68503937	210.849539	53.9460539	92.7322907	9.55882353	5.74757282	51.9111111	57.7025824	55.2783109	208.414239	82.1793417	295.586854	187.595212	5.09161041	7.53571429	15.7158235	36.2222222	28.7884268	62.1323529	80.7729469	98.6066452	49.6872207	59.6094553	94.9019608	45.8684654	113.50826	30.7663551	C00422	HMDB0052799	LMGL03012093	9546054	-	-	-	ko00561,ko01100,ko04714,ko04923,ko04931,ko04975,ko04977,ko04979,ko05417
LIPID-P-1244	TG(18:2_22:5_22:6)	GL	TG	62	13	994.78632	976.75199	[M+NH4]+	C65H100O6	292.14876	17.480315	630.501535	178.621379	456.301748	57.7205882	52.815534	119.822222	236.50935	289.443378	366.774542	230.192963	1123.00469	474.428727	15.8534233	65	180.409042	128.444444	243.761302	386.029412	226.859903	244.37299	231.277927	363.412127	307.058824	82.6306914	323.809524	151.775701	C00422	HMDB0052739	LMGL03012400	9546359	-	-	-	ko00561,ko01100,ko04714,ko04923,ko04931,ko04975,ko04977,ko04979,ko05417
LIPID-P-0823	TG(12:0_14:0_16:1)	GL	TG	42	1	738.65991	720.62679	[M+NH4]+	C45H84O6	15.7438017	1.97244094	10.8085977	13.4665335	24.1398344	2.79044118	3.42524272	21.7955556	16.0284951	7.37044146	28.004315	11.9863791	24.3380282	18.3242655	5.55448409	3.5	8.91280947	14.8888889	6.40144665	1.56617647	13.294686	15.1768489	6.32707775	6.49537513	40.3921569	18.7183811	35.7240039	33.3457944	C00422	-	LMGL03013212	56937002	-	-	-	ko00561,ko01100,ko04714,ko04923,ko04931,ko04975,ko04977,ko04979,ko05417
LIPID-P-0822	TG(8:0_16:0_18:1)	GL	TG	42	1	738.65857	720.62679	[M+NH4]+	C45H84O6	73.553719	4.13385827	37.011259	60.7392607	142.042318	2.97426471	7.88349515	43.0222222	27.4621549	23.5316699	51.7799353	20.2497162	88.2629108	39.6517954	21.3693346	14.75	21.7438105	60	9.11392405	5.18382353	63.3816425	68.1672026	21.948168	17.1839671	58.4313725	62.0573356	103.012634	51.588785	C00422	-	-	-	-	-	-	ko00561,ko01100,ko04714,ko04923,ko04931,ko04975,ko04977,ko04979,ko05417
LIPID-P-0819	TG(8:0_16:0_16:1)	GL	TG	40	1	710.62518	692.59549	[M+NH4]+	C43H80O6	87.6033058	3.71259843	78.6079836	94.7052947	103.403864	5.14705882	5.39805825	66.1333333	36.6874443	26.6794626	148.004315	75.8229285	123.192488	100.108814	12.4975892	6.5	14.8116254	233.777778	25.6057866	10.6617647	76.9082126	205.359057	34.1376229	8.55087359	79.6078431	117.706577	150.437318	85.2336449	C00422	-	-	-	-	-	-	ko00561,ko01100,ko04714,ko04923,ko04931,ko04975,ko04977,ko04979,ko05417
LIPID-P-1235	TG(16:0_22:5_22:6)	GL	TG	60	11	970.78467	952.75199	[M+NH4]+	C63H100O6	171.07438	12.6377953	289.048106	163.836164	153.449862	19.7058824	41.9417476	80.3555556	133.926981	179.654511	231.283711	192.508513	604.694836	259.847661	13.5004822	33.9642857	80.5166846	96.8888889	139.963834	220.220588	134.10628	201.071811	99.0169794	187.872559	190.980392	61.7200675	257.725948	84.1121495	C00422	HMDB0044471	LMGL03012086	9546047	-	-	-	ko00561,ko01100,ko04714,ko04923,ko04931,ko04975,ko04977,ko04979,ko05417
LIPID-P-0789	TG(14:0_16:0_18:0)	GL	TG	48	0	824.770716	806.73634	[M+NH4]+	C51H98O6	144.628099	194.88189	153.940635	96.3036963	43.4222631	12.8676471	34.2135922	89.9555556	145.325022	108.253359	198.921251	77.6390465	112.676056	106.63765	33.9440694	11.75	36.3401507	69.3333333	51.3562387	35	81.5458937	43.7299035	38.6058981	55.9095581	104.705882	41.1467116	100.680272	86.3551402	C00422	HMDB0042124	LMGL03014225	131753268	-	-	-	ko00561,ko01100,ko04714,ko04923,ko04931,ko04975,ko04977,ko04979,ko05417
LIPID-P-0787	TG(15:0_16:0_16:0)	GL	TG	47	0	810.75201	792.72069	[M+NH4]+	C50H96O6	164.876033	43.1102362	144.728762	86.1138861	48.3900644	29.9632353	21.9417476	58.8444444	69.6349065	50.671785	129.665588	110.329171	133.333333	68.117519	31.8225651	21.25	76.4262648	92.8888889	66.7269439	41.9117647	184.154589	78.8853162	62.0196604	65.1593011	128.235294	27.6559865	82.6044704	77.5700935	C00422	HMDB0043019	LMGL03012900	56936694	-	-	-	ko00561,ko01100,ko04714,ko04923,ko04931,ko04975,ko04977,ko04979,ko05417
LIPID-P-0786	TG(14:0_16:0_16:0)	GL	TG	46	0	796.739416	778.70504	[M+NH4]+	C49H94O6	184.710744	49.8031496	144.524053	107.492507	211.591536	50.9191176	75.1456311	161.066667	114.692787	121.497121	254.584682	79.9091941	165.633803	118.389554	123.818708	105.714286	120.559742	331.111111	50.4520796	39.5220588	147.826087	278.670954	121.179625	36.9989723	431.372549	225.969646	505.344995	149.719626	C00422	HMDB0010411	LMGL03012786	545606	-	-	-	ko00561,ko01100,ko04714,ko04923,ko04931,ko04975,ko04977,ko04979,ko05417
LIPID-P-0776	TG(10:0_15:0_16:0)	GL	TG	41	0	726.65826	708.62679	[M+NH4]+	C44H84O6	9.79338843	N/A	9.08904811	3.58441558	4.4526219	0.588235294	1.07184466	4.97777778	6.01959038	2.76775432	8.58683927	1.49375709	18.4788732	4.83133841	1.26133076	1.99642857	3.26803014	6.71111111	2.10126582	N/A	7.22705314	1.96784566	1.89097408	2.96813977	10.3921569	5.90219224	6.80272109	2.52336449	C00422	HMDB0072597	-	131779393	-	-	-	ko00561,ko01100,ko04714,ko04923,ko04931,ko04975,ko04977,ko04979,ko05417
LIPID-P-0775	TG(8:0_14:0_18:0)	GL	TG	40	0	712.64423	694.61114	[M+NH4]+	C43H82O6	4.81404959	0.322834646	5.71136131	5.19480519	6.56853726	0.766544118	0.640776699	6.79111111	2.60017809	3.80038388	8.19848975	1.9046538	9.18309859	3.85201306	5.47733848	0.810714286	1.16684607	7.33333333	2.27848101	0.569852941	4.05797101	6.49517685	2.41286863	N/A	3.78431373	3.49072513	9.21282799	2.11214953	C00422	HMDB0072111	-	131778910	-	-	-	ko00561,ko01100,ko04714,ko04923,ko04931,ko04975,ko04977,ko04979,ko05417
LIPID-P-0770	TG(8:0_14:0_16:0)	GL	TG	38	0	684.61102	666.57984	[M+NH4]+	C41H78O6	1.71900826	N/A	3.38587513	1.92607393	4.63661454	0.338235294	0.31223301	5.72444444	1.78806768	2.17274472	5.39374326	2.39273553	4.35680751	1.46245919	1.34233365	0.717857143	2.0452099	4.39111111	1.59132007	0.404411765	2.4115942	3.27974277	3.43878463	0.711202467	2.6627451	2.78246206	7.11370262	2.26915888	C00422	HMDB0071936	-	131778738	-	-	-	ko00561,ko01100,ko04714,ko04923,ko04931,ko04975,ko04977,ko04979,ko05417
LIPID-P-1234	TG(18:2_20:4_20:5)	GL	TG	58	11	942.755064	924.72069	[M+NH4]+	C61H96O6	70.661157	5.66929134	182.190379	67.9320679	57.0377185	13.0514706	9.90291262	52.2666667	40.9617097	48.7523992	100.970874	37.9568672	379.342723	101.849837	3.25554484	4.10714286	5.25296017	39.0222222	21.482821	53.3088235	90.0483092	92.1757771	47.8999106	20.020555	89.0196078	30.1854975	110.398445	28.635514	C00422	HMDB0052692	LMGL03011398	9545359	-	-	-	ko00561,ko01100,ko04714,ko04923,ko04931,ko04975,ko04977,ko04979,ko05417
LIPID-P-1233	TG(18:2_18:3_22:6)	GL	TG	58	11	942.75507	924.72069	[M+NH4]+	C61H96O6	335.950413	21.3385827	601.842375	393.206793	412.143514	82.3529412	35.8058252	222.222222	279.608192	287.523992	478.964401	306.92395	1355.86854	770.402612	22.4108004	64.6428571	134.768568	188.444444	184.086799	315.073529	360.966184	320.685959	296.336014	347.379239	431.372549	150.758853	415.937804	115.88785	C00422	HMDB0052649	LMGL03011620	9545581	-	-	-	ko00561,ko01100,ko04714,ko04923,ko04931,ko04975,ko04977,ko04979,ko05417
LIPID-P-1232	TG(14:0_20:5_22:6)	GL	TG	56	11	914.72357	896.68939	[M+NH4]+	C59H92O6	11.1983471	1.18503937	27.7175026	9.75024975	15.8601656	1.4375	2.22912621	7.53777778	7.9430098	11.2476008	21.4023732	12.4858116	42.4413146	27.203482	N/A	2.31071429	2.5489774	11.1555556	6.47377939	13.7867647	13.4879227	20.3215434	10.5093834	8.42754368	15.8823529	8.87015177	24.5286686	5.42056075	C00422	HMDB0042869	LMGL03014543	56938332	-	-	-	ko00561,ko01100,ko04714,ko04923,ko04931,ko04975,ko04977,ko04979,ko05417
LIPID-P-1196	TG(18:2_18:3_18:3)	GL	TG	54	8	892.739416	874.70504	[M+NH4]+	C57H94O6	400	11.1023622	242.784033	261.338661	160.073597	23.8970588	13.3203883	84.9777778	188.067676	105.182342	170.010787	203.859251	409.389671	334.711643	13.1147541	29.8928571	45.2099031	78.2222222	103.797468	186.397059	65.3140097	147.052519	94.3699732	154.573484	156.862745	59.6964587	337.414966	58.317757	C00422	HMDB0052637	LMGL03010471	9544434	-	-	-	ko00561,ko01100,ko04714,ko04923,ko04931,ko04975,ko04977,ko04979,ko05417
LIPID-P-1197	TG(16:1_16:1_22:6)	GL	TG	54	8	892.7251	874.70504	[M+NH4]+	C57H94O6	520.661157	66.5354331	1023.54145	384.815185	702.851886	115.073529	78.8349515	522.666667	338.379341	763.915547	612.729234	572.077185	2159.62441	1188.2481	119.961427	181.071429	310.441335	488.888889	441.229656	830.882353	463.768116	866.02358	579.088472	517.985612	819.607843	333.558179	843.537415	287.476636	C00422	HMDB0048609	LMGL03010649	9544611	-	-	-	ko00561,ko01100,ko04714,ko04923,ko04931,ko04975,ko04977,ko04979,ko05417
LIPID-P-1200	TG(16:0_18:2_22:6)	GL	TG	56	8	920.76624	902.73634	[M+NH4]+	C59H98O6	5537.19008	661.417323	6673.49028	4795.2048	4747.01012	658.088235	636.893204	3395.55556	3918.07658	8061.42035	6903.99137	5175.93644	13295.7746	9923.83025	833.172613	2575	3242.19591	4533.33333	4593.12839	11838.2353	5294.68599	5744.9089	4825.73727	4933.1963	8352.94118	3844.85666	7152.57532	2706.54206	C00422	HMDB0044275	LMGL03010999	9544960	-	-	-	ko00561,ko01100,ko04714,ko04923,ko04931,ko04975,ko04977,ko04979,ko05417
LIPID-P-1202	TG(16:1_16:1_24:6)	GL	TG	56	8	920.76624	902.73634	[M+NH4]+	C59H98O6	1305.78512	131.102362	1207.77892	971.028971	1118.67525	114.705882	122.718447	721.777778	1011.57614	1769.6737	1674.21791	894.438138	2347.41784	1579.97824	156.991321	442.857143	684.607104	1617.77778	1012.65823	1801.47059	703.381643	724.54448	886.505809	1241.52107	1682.35294	634.064081	1624.87852	553.271028	C00422	-	-	-	-	-	-	ko00561,ko01100,ko04714,ko04923,ko04931,ko04975,ko04977,ko04979,ko05417
LIPID-P-1203	TG(17:0_18:2_22:6)	GL	TG	57	8	934.78571	916.75199	[M+NH4]+	C60H100O6	207.024793	13.3070866	245.240532	222.977023	167.433303	29.9264706	26.407767	93.8666667	137.13268	291.746641	234.304207	232.91714	548.356808	376.931447	13.924783	87.8571429	155.866523	156.888889	169.25859	238.602941	147.63285	191.211147	119.392315	464.542652	223.921569	84.9915683	202.526725	86.728972	C00422	-	LMGL03011153	9545114	-	-	-	ko00561,ko01100,ko04714,ko04923,ko04931,ko04975,ko04977,ko04979,ko05417
LIPID-P-1204	TG(18:1_18:2_22:5)	GL	TG	58	8	948.7981	930.76764	[M+NH4]+	C61H102O6	1400.82645	66.9291339	1134.08393	1010.98901	1000.91996	163.602941	173.980583	497.777778	1132.68032	1128.59885	1096.00863	1116.9126	2354.92958	2285.09249	167.791707	807.142857	1209.90312	871.111111	1276.67269	3180.14706	1244.44444	1436.22722	1311.88561	5878.72559	992.156863	377.740304	1259.47522	642.990654	C00422	HMDB0049400	LMGL03011382	9545343	-	-	-	ko00561,ko01100,ko04714,ko04923,ko04931,ko04975,ko04977,ko04979,ko05417
LIPID-P-1205	TG(18:1_18:1_22:6)	GL	TG	58	8	948.79718	930.76764	[M+NH4]+	C61H102O6	324.380165	66.7322835	419.651996	255.744256	391.904324	98.1617647	42.7184466	279.111111	331.255565	698.65643	297.734628	424.517594	713.615023	820.457018	42.0443587	152.5	600.645856	344.444444	356.238698	878.676471	353.623188	553.054662	514.745308	801.644399	437.254902	168.634064	415.937804	254.205607	C00422	HMDB0010465	LMGL03011389	9545350	-	-	-	ko00561,ko01100,ko04714,ko04923,ko04931,ko04975,ko04977,ko04979,ko05417
LIPID-P-1206	TG(18:0_18:2_22:6)	GL	TG	58	8	948.8009	930.76764	[M+NH4]+	C61H102O6	2603.30579	313.779528	4421.69908	4075.92408	4231.83073	742.647059	411.650485	2972.44444	3739.98219	6564.29942	3426.10572	3972.75823	10441.3146	8269.85854	307.039537	1807.14286	3423.03552	3151.11111	4231.46474	5588.23529	4405.7971	3262.59378	2938.3378	7440.90442	4588.23529	1743.67622	3611.27308	2037.38318	C00422	HMDB0045098	LMGL03011388	9545349	-	-	-	ko00561,ko01100,ko04714,ko04923,ko04931,ko04975,ko04977,ko04979,ko05417
LIPID-P-1207	TG(18:2_18:2_22:4)	GL	TG	58	8	948.8009	930.76764	[M+NH4]+	C61H102O6	229.752066	13.4645669	176.04913	189.81019	177.368905	34.1176471	33.0873786	115.911111	211.576135	203.838772	160.949299	166.174801	401.877934	295.538629	20.3664417	143.928571	334.983854	119.555556	247.016275	518.382353	184.347826	293.247588	161.215371	776.978417	176.078431	56.3237774	155.490768	85.6074766	C00422	HMDB0010494	LMGL03011375	9545336	-	-	-	ko00561,ko01100,ko04714,ko04923,ko04931,ko04975,ko04977,ko04979,ko05417
LIPID-P-1208	TG(17:1_17:1_24:6)	GL	TG	58	8	948.8009	930.76764	[M+NH4]+	C61H102O6	84.7107438	6.06299213	81.8833163	60.7392607	67.3413063	6.21323529	22.8349515	48.3555556	102.582369	90.2111324	77.6699029	51.7593644	200.187793	108.378672	6.9045323	25.7142857	74.058127	56.8888889	53.8878843	91.5441176	52.9468599	48.4458735	46.8275246	129.085303	44.3137255	36.0876897	89.4071914	36.4859813	C00422	-	-	-	-	-	-	ko00561,ko01100,ko04714,ko04923,ko04931,ko04975,ko04977,ko04979,ko05417
LIPID-P-1209	TG(18:1_20:1_22:6)	GL	TG	60	8	976.83276	958.79894	[M+NH4]+	C63H106O6	195.867769	10.6692913	268.577277	176.223776	250.229991	39.3382353	20.2718447	156.444444	230.810329	194.241843	191.585761	234.733258	540.84507	396.95321	15.2748312	150	300.538213	181.333333	528.028933	492.647059	191.690821	354.983923	214.477212	505.652621	270.588235	109.612142	224.295432	210.46729	C00422	HMDB0049322	LMGL03011766	9545727	-	-	-	ko00561,ko01100,ko04714,ko04923,ko04931,ko04975,ko04977,ko04979,ko05417
LIPID-P-1210	TG(18:1_20:3_22:4)	GL	TG	60	8	976.82965	958.79894	[M+NH4]+	C63H106O6	72.7272727	5.39370079	55.2712385	51.9480519	55.5657774	9.04411765	11.184466	25.8844444	52.7159394	55.6621881	54.368932	92.1679909	143.474178	87.921654	6.8659595	44.2857143	72.335845	44.8888889	74.8643761	133.088235	33.8550725	59.1639871	47.5424486	142.651593	84.3137255	19.5278246	54.0330418	33.0841121	C00422	HMDB0049336	LMGL03011746	9545707	-	-	-	ko00561,ko01100,ko04714,ko04923,ko04931,ko04975,ko04977,ko04979,ko05417
LIPID-P-1211	TG(18:1_22:1_22:6)	GL	TG	62	8	1004.86475	986.83024	[M+NH4]+	C65H110O6	10.7024793	1.73622047	15.0255885	21.8181818	17.4793008	1.89705882	1.21553398	8.60444444	9.08281389	16.8138196	12.772384	8.85357548	32.4882629	22.3286181	1.05303761	13.4642857	27.9870829	14.5777778	52.8028933	22.3529412	21.9516908	28.0385852	14.5844504	84.2754368	16.1568627	7.08263069	18.8921283	18.5046729	C00422	HMDB0049364	LMGL03012199	9546160	-	-	-	ko00561,ko01100,ko04714,ko04923,ko04931,ko04975,ko04977,ko04979,ko05417
LIPID-P-1212	TG(18:2_18:3_18:4)	GL	TG	54	9	890.72583	872.68939	[M+NH4]+	C57H92O6	34.4628099	1.14566929	47.0829069	22.0979021	32.0883165	3.33088235	1.88737864	17.92	25.1469279	18.4644914	31.1111111	21.6118048	55.2112676	37.3014146	2.39151398	1.85	3.8277718	17.1111111	10.4159132	31.6544118	16.7729469	21.8649518	16.9079535	13.5662898	17.6078431	14.8397976	52.0894072	11.6635514	C00422	HMDB0052645	LMGL03016289	56940071	-	-	-	ko00561,ko01100,ko04714,ko04923,ko04931,ko04975,ko04977,ko04979,ko05417
LIPID-P-1214	TG(16:1_16:2_22:6)	GL	TG	54	9	890.724	872.68939	[M+NH4]+	C57H92O6	36.9008264	5.5511811	97.4411464	62.7372627	50.7819687	10.1470588	6.7184466	43.0222222	58.0587711	51.8234165	59.5469256	45.8569807	153.99061	104.461371	5.6316297	13.1428571	21.0118407	46.6666667	41.5913201	58.0882353	49.0821256	66.8810289	36.818588	67.4203494	98.0392157	35.0758853	89.7959184	37.7570093	C00422	-	-	-	-	-	-	ko00561,ko01100,ko04714,ko04923,ko04931,ko04975,ko04977,ko04979,ko05417
LIPID-P-1231	TG(18:1_20:3_22:6)	GL	TG	60	10	972.80157	954.76764	[M+NH4]+	C63H102O6	35.3305785	2.00393701	51.9959058	38.1618382	43.4222631	5.25735294	8.62135922	27.0222222	31.2021371	46.8330134	40.2157497	26.1520999	108.544601	50.9249184	4.08871745	12.1071429	31.9913886	17.9111111	36.8896926	53.6764706	23.2657005	24.2229368	25.7372654	57.1428571	26.9019608	9.61214165	34.7521866	18.6915888	C00422	HMDB0049343	LMGL03011905	9545866	-	-	-	ko00561,ko01100,ko04714,ko04923,ko04931,ko04975,ko04977,ko04979,ko05417
LIPID-P-1230	TG(18:0_20:4_22:6)	GL	TG	60	10	972.802016	954.76764	[M+NH4]+	C63H102O6	255.371901	17.1653543	203.889458	197.402597	321.619135	32.6838235	74.1747573	202.666667	196.260018	310.172745	302.481122	233.825199	574.647887	478.781284	15.5062681	73.9285714	201.076426	171.111111	215.551537	309.191176	145.700483	213.076099	125.826631	394.244604	291.372549	94.4350759	242.565598	139.065421	C00422	HMDB0045206	LMGL03011904	9545865	-	-	-	ko00561,ko01100,ko04714,ko04923,ko04931,ko04975,ko04977,ko04979,ko05417
LIPID-P-1229	TG(16:0_20:4_22:6)	GL	TG	58	10	944.770713	926.73634	[M+NH4]+	C61H98O6	65.2892562	6.06299213	151.074719	47.1528472	106.715731	7.61029412	22.2912621	47.2888889	42.030276	51.4395393	67.7454153	60.3859251	171.643192	77.0402612	3.93442623	4.28571429	20.7965554	36.9333333	24.0867993	69.8529412	49.0821256	66.8810289	61.8409294	30.3802672	66.6666667	37.0994941	82.02138	23.2897196	C00422	HMDB0044387	LMGL03011537	9545497	-	-	-	ko00561,ko01100,ko04714,ko04923,ko04931,ko04975,ko04977,ko04979,ko05417
LIPID-P-1226	TG(18:2_18:2_22:6)	GL	TG	58	10	944.77032	926.73634	[M+NH4]+	C61H98O6	1789.2562	118.110236	1940.6346	1706.29371	1718.49126	297.058824	206.601942	1063.11111	1471.05966	1819.57774	1402.37325	2442.67877	5633.80282	3756.2568	166.248795	525	981.700753	768.888889	2036.16637	1408.08824	1576.81159	1697.7492	815.013405	2244.60432	1525.4902	671.163575	1589.8931	583.17757	C00422	HMDB0010496	LMGL03011544	9545505	-	-	-	ko00561,ko01100,ko04714,ko04923,ko04931,ko04975,ko04977,ko04979,ko05417
LIPID-P-1224	TG(16:1_20:4_20:5)	GL	TG	56	10	916.739416	898.70504	[M+NH4]+	C59H94O6	49.5867769	4.33070866	168.270215	67.1328671	78.0128795	10.7720588	5.98058252	44.0888889	68.7444346	46.0652591	95.3613808	37.5936436	249.014085	122.306855	3.97299904	5.46428571	7.4058127	44.3111111	17.5406872	70.9558824	97.7777778	93.0332262	48.6148347	28.6125385	49.8039216	30.0168634	155.490768	17.1214953	C00422	HMDB0048849	LMGL03010948	9544909	-	-	-	ko00561,ko01100,ko04714,ko04923,ko04931,ko04975,ko04977,ko04979,ko05417
LIPID-P-1187	TG(18:1_20:1_22:5)	GL	TG	60	7	978.84796	960.81459	[M+NH4]+	C63H108O6	23.5123967	4.01574803	22.272262	25.0549451	39.374425	4.22794118	9.3592233	15.7866667	21.015138	22.9942418	18.8133765	18.7060159	51.0798122	44.3960827	3.83027965	43.2142857	168.353068	36.4888889	99.0958409	110.294118	57.5845411	64.7374062	34.1018767	131.140802	32.745098	21.1467116	41.2050534	40.3738318	C00422	HMDB0049316	LMGL03011684	9545645	-	-	-	ko00561,ko01100,ko04714,ko04923,ko04931,ko04975,ko04977,ko04979,ko05417
LIPID-P-1223	TG(18:2_18:3_20:5)	GL	TG	56	10	916.739416	898.70504	[M+NH4]+	C59H94O6	27.6033058	1.32283465	60.593654	21.8181818	39.7424103	5.88235294	3.1961165	22.1511111	24.0783615	22.4184261	40.776699	16.2088536	99.9061033	38.9553863	2.38379942	2.71785714	3.17330463	12.9777778	10.8137432	33.125	33.5072464	29.0675241	21.6979446	21.2127441	20.9803922	18.5834739	39.6501458	11.1401869	C00422	HMDB0010508	LMGL03010954	53480555	-	-	-	ko00561,ko01100,ko04714,ko04923,ko04931,ko04975,ko04977,ko04979,ko05417
LIPID-P-1220	TG(20:1_18:2_22:6)	GL	TG	60	9	974.8175	956.78329	[M+NH4]+	C63H104O6	230.578512	16.6929134	314.431934	296.903097	324.195032	39.3382353	40	119.111111	251.469279	347.408829	267.098166	157.548241	1077.93427	583.242655	17.8592093	126.428571	382.77718	221.333333	575.045208	676.470588	303.381643	301.822079	186.952636	707.09147	325.098039	116.694772	295.043732	217.196262	C00422	HMDB0050602	-	131761343	-	-	-	ko00561,ko01100,ko04714,ko04923,ko04931,ko04975,ko04977,ko04979,ko05417
LIPID-P-1219	TG(16:0_20:4_22:5)	GL	TG	58	9	946.786366	928.75199	[M+NH4]+	C61H100O6	595.041322	39.0944882	540.429887	487.512488	434.222631	79.4117647	100.582524	274.133333	473.731077	783.109405	412.944984	414.074915	1006.57277	1170.83787	57.0877531	228.214286	990.312164	431.111111	795.660036	1338.23529	294.492754	595.927117	457.551385	1257.96506	525.490196	253.288364	419.825073	226.542056	C00422	HMDB0044381	LMGL03011453	9545414	-	-	-	ko00561,ko01100,ko04714,ko04923,ko04931,ko04975,ko04977,ko04979,ko05417
LIPID-P-1217	TG(18:1_18:2_22:6)	GL	TG	58	9	946.78754	928.75199	[M+NH4]+	C61H100O6	5454.54545	296.850394	4667.34903	5914.08591	5041.39834	808.823529	473.786408	2208	3846.83882	7639.15547	3883.49515	2878.54711	25502.3474	8748.63983	369.527483	1439.28571	5554.35953	4093.33333	4846.29295	5955.88235	4096.61836	4544.48017	3646.1126	6495.37513	5960.78431	2701.51771	6530.61224	1932.71028	C00422	HMDB0049406	LMGL03011467	9545428	-	-	-	ko00561,ko01100,ko04714,ko04923,ko04931,ko04975,ko04977,ko04979,ko05417
LIPID-P-1216	TG(18:2_18:3_20:4)	GL	TG	56	9	918.755066	900.72069	[M+NH4]+	C59H96O6	214.049587	24.9212598	569.089048	189.410589	158.969641	38.9705882	37.0097087	138.666667	176.313446	252.591171	263.214671	166.174801	563.380282	336.01741	20.0578592	31.8571429	46.5016146	82.2222222	150.813743	234.191176	274.782609	202.78671	146.91689	97.8417266	190.196078	116.020236	259.669582	75.1401869	C00422	HMDB0005448	LMGL03010876	9544831	-	-	-	ko00561,ko01100,ko04714,ko04923,ko04931,ko04975,ko04977,ko04979,ko05417
LIPID-P-1095	TG(16:1_18:2_18:2)	GL	TG	52	5	870.75372	852.72069	[M+NH4]+	C55H96O6	3553.71901	263.779528	3991.81167	4555.44456	4434.22263	579.044118	475.728155	3111.11111	3348.17453	3051.82342	3214.67098	3791.14642	11586.8545	7268.7704	588.235294	1964.28571	1993.54144	3666.66667	2676.31103	5551.47059	1951.69082	4330.1179	2806.07685	4809.86639	3549.01961	1720.06745	3809.52381	1887.85047	C00422	HMDB0005446	LMGL03010163	25240366	-	-	-	ko00561,ko01100,ko04714,ko04923,ko04931,ko04975,ko04977,ko04979,ko05417
LIPID-P-1222	TG(22:1_18:2_22:6)	GL	TG	62	9	1002.84851	984.81459	[M+NH4]+	C65H108O6	7.68595041	N/A	6.79631525	13.3466533	15.2345906	2.29779412	2.2407767	8.07111111	11.9323241	14.2034549	14.4552319	9.80703746	27.2300469	22.7638738	1.10703954	10.1428571	33.6706136	15.3333333	28.3905967	27.6470588	10.7826087	16.1629153	11.4387846	34.4090442	8.31372549	4.01349073	10.3012634	12.1121495	C00422	HMDB0051678	-	131762390	-	-	-	ko00561,ko01100,ko04714,ko04923,ko04931,ko04975,ko04977,ko04979,ko05417
LIPID-P-1092	TG(15:0_18:2_18:3)	GL	TG	51	5	856.7356	838.70504	[M+NH4]+	C54H94O6	221.900826	13.6220472	335.31218	160.23976	198.344066	31.1397059	17.0485437	128.355556	180.9439	225.335893	219.201726	169.353008	537.089202	354.733406	47.8302797	79.6428571	106.781485	123.111111	233.63472	252.941176	152.270531	234.512326	141.55496	381.911614	127.058824	148.735245	220.019436	90.8411215	C00422	HMDB0043410	LMGL03015166	56938948	-	-	-	ko00561,ko01100,ko04714,ko04923,ko04931,ko04975,ko04977,ko04979,ko05417
LIPID-P-0916	TG(16:0_18:0_18:2)	GL	TG	52	2	876.79034	858.76764	[M+NH4]+	C55H102O6	3347.10744	732.283465	6018.42375	6753.24675	5703.77185	507.352941	823.300971	4906.66667	6803.2057	3877.15931	7249.19094	4767.30988	8525.8216	7834.60283	1245.90164	1935.71429	4305.70506	7244.44444	4954.79204	9963.23529	2600.96618	6173.63344	4218.05183	4892.08633	4901.96078	4553.11973	8318.75607	2474.76636	C00422	HMDB0005369	LMGL03010104	9544069	-	-	-	ko00561,ko01100,ko04714,ko04923,ko04931,ko04975,ko04977,ko04979,ko05417
LIPID-P-0915	TG(16:0_18:1_18:1)	GL	TG	52	2	876.80182	858.76764	[M+NH4]+	C55H102O6	5867.7686	1218.50394	10440.1228	13146.8531	11609.9356	1560.66176	1770.87379	7057.77778	14657.1683	10652.5912	12556.6343	8308.74007	19718.3099	13318.8248	2217.93635	5392.85714	12723.3584	13155.5556	8318.26401	18750	9526.57005	13054.6624	9919.57105	17553.9568	8941.17647	8077.57167	13683.1876	6448.59813	C00422	HMDB0005382	LMGL03010100	25240174	-	-	-	ko00561,ko01100,ko04714,ko04923,ko04931,ko04975,ko04977,ko04979,ko05417
LIPID-P-0913	TG(15:0_17:0_19:2)	GL	TG	51	2	862.78485	844.75199	[M+NH4]+	C54H100O6	429.752066	55.1181102	524.053224	659.340659	408.463661	61.0294118	64.8543689	618.666667	541.406946	564.299424	478.964401	676.503973	1141.78404	818.28074	121.890068	162.857143	688.912809	520	542.495479	882.352941	279.42029	1106.10932	357.46202	1179.85612	596.078431	269.814503	571.428571	322.616822	C00422	-	-	-	-	-	-	ko00561,ko01100,ko04714,ko04923,ko04931,ko04975,ko04977,ko04979,ko05417
LIPID-P-0912	TG(16:0_17:1_18:1)	GL	TG	51	2	862.78485	844.75199	[M+NH4]+	C54H100O6	900.826446	205.905512	1375.63971	891.108891	1000.91996	118.382353	90.4854369	970.666667	1171.86109	955.854127	1294.49838	908.059024	2306.10329	2441.78455	229.122469	910.714286	1506.99677	1431.11111	1153.70705	1363.97059	599.033816	1457.66345	1515.63896	1611.51079	933.333333	408.094435	1434.40233	687.850467	C00422	-	LMGL03010061	-	-	-	-	ko00561,ko01100,ko04714,ko04923,ko04931,ko04975,ko04977,ko04979,ko05417
LIPID-P-0910	TG(16:0_16:1_18:1)	GL	TG	50	2	848.770716	830.73634	[M+NH4]+	C53H98O6	41033.0579	6220.47244	44216.9908	41558.4416	19908.0037	4411.76471	4737.86408	21475.5556	33018.6999	19385.7965	17518.8781	30374.5743	44694.8357	31251.3602	8987.46384	6285.71429	12874.0581	32666.6667	15189.8734	24926.4706	69951.6908	21393.3548	24772.118	31325.7965	20509.8039	19527.8246	37278.9116	19850.4673	C00422	HMDB0005377	LMGL03010043	9544011	-	-	-	ko00561,ko01100,ko04714,ko04923,ko04931,ko04975,ko04977,ko04979,ko05417
LIPID-P-0908	TG(15:0_16:1_18:1)	GL	TG	49	2	834.75488	816.72069	[M+NH4]+	C52H96O6	2570.24793	146.062992	1821.90379	1890.10989	894.204232	367.647059	128.543689	839.111111	1552.98308	1420.34549	526.429342	1380.24972	2997.1831	992.383025	232.594021	335	594.187298	1022.22222	1298.37251	1084.55882	3157.48792	1277.59914	1319.03485	1286.74203	1043.13725	462.057336	1247.81341	1099.06542	C00422	HMDB0043201	LMGL03015035	56938821	-	-	-	ko00561,ko01100,ko04714,ko04923,ko04931,ko04975,ko04977,ko04979,ko05417
LIPID-P-0907	TG(15:0_16:0_18:2)	GL	TG	49	2	834.75488	816.72069	[M+NH4]+	C52H96O6	1847.10744	103.937008	953.940635	1750.24975	780.128795	90.4411765	153.786408	590.222222	1075.69012	575.815739	383.171521	626.560726	4018.77934	1088.13928	164.705882	230	1063.50915	688.888889	969.25859	750	2280.19324	720.257235	686.327078	1274.40904	815.686275	271.163575	975.704568	792.523364	C00422	HMDB0043032	LMGL03015011	56938800	-	-	-	ko00561,ko01100,ko04714,ko04923,ko04931,ko04975,ko04977,ko04979,ko05417
LIPID-P-0906	TG(16:0_16:1_17:1)	GL	TG	49	2	834.755064	816.72069	[M+NH4]+	C52H96O6	256.198347	25.1574803	167.860798	216.983017	76.1729531	29.8161765	12.8543689	98.4888889	136.420303	114.779271	122.977346	149.829739	420.657277	192.818281	20.6364513	30.0357143	65.4467169	243.555556	55.6962025	95.2205882	260.869565	78.4565916	134.405719	122.918808	151.372549	50.5902192	307.482993	118.504673	C00422	-	LMGL03010025	9543994	-	-	-	ko00561,ko01100,ko04714,ko04923,ko04931,ko04975,ko04977,ko04979,ko05417
LIPID-P-0902	TG(14:0_16:0_18:2)	GL	TG	48	2	820.739416	802.70504	[M+NH4]+	C51H94O6	3942.14876	570.866142	3447.28762	2601.3986	1530.81877	408.088235	307.184466	4622.22222	2603.73998	2345.48944	1057.17368	2501.70261	4056.33803	1754.08052	833.172613	571.428571	1412.27126	3782.22222	2021.69982	3198.52941	4869.56522	2255.0911	1479.89276	2446.04317	2670.58824	1126.47555	3564.62585	1794.39252	C00422	-	LMGL03014227	56938016	-	-	-	ko00561,ko01100,ko04714,ko04923,ko04931,ko04975,ko04977,ko04979,ko05417
LIPID-P-0901	TG(16:0_16:1_16:1)	GL	TG	48	2	820.739416	802.70504	[M+NH4]+	C51H94O6	8016.52893	681.102362	5854.65711	4955.04496	2340.38638	639.705882	497.087379	3502.22222	3351.73642	3577.73512	2312.83711	3754.82406	8450.70423	3529.92383	937.31919	907.142857	1438.10549	7333.33333	2528.02893	4448.52941	13178.744	2126.47374	1919.57105	3017.47174	6666.66667	1962.90051	5947.52187	3413.08411	C00422	HMDB0005376	LMGL03010018	-	-	-	-	ko00561,ko01100,ko04714,ko04923,ko04931,ko04975,ko04977,ko04979,ko05417
LIPID-P-0899	TG(15:0_16:1_16:1)	GL	TG	47	2	806.723764	788.68939	[M+NH4]+	C50H92O6	224.380165	13.1889764	199.385875	141.858142	79.1168353	12.7205882	10.5242718	81.7777778	120.391808	158.15739	59.1154261	103.518729	194.553991	128.400435	22.5265188	27.6428571	48.6544672	124.444444	108.860759	64.3382353	191.304348	103.75134	70.0625559	101.952724	61.1764706	49.2411467	193.197279	130.46729	C00422	HMDB0043199	LMGL03012901	131754326	-	-	-	ko00561,ko01100,ko04714,ko04923,ko04931,ko04975,ko04977,ko04979,ko05417
LIPID-P-0898	TG(14:0_15:0_18:2)	GL	TG	47	2	806.72247	788.68939	[M+NH4]+	C50H92O6	182.231405	12.0472441	178.915046	162.637363	69.1812328	6.69117647	13.7475728	80	151.024043	107.869482	54.8004315	105.788876	250.516432	81.3928183	25.3809065	27.7857143	89.9892357	221.777778	139.963834	140.808824	321.932367	157.341908	80.4289544	222.404933	59.2156863	30.4890388	226.627794	173.831776	C00422	HMDB0042106	LMGL03014174	56937964	-	-	-	ko00561,ko01100,ko04714,ko04923,ko04931,ko04975,ko04977,ko04979,ko05417
LIPID-P-0903	TG(14:0_16:1_18:1)	GL	TG	48	2	820.739416	802.70504	[M+NH4]+	C51H94O6	1929.75207	234.251969	1256.9089	1370.62937	761.729531	127.205882	123.883495	1226.66667	2137.13268	1028.79079	535.059331	1166.85585	1971.83099	1484.22198	279.267117	475	434.876211	2048.88889	1710.66908	1209.55882	6415.45894	634.512326	893.655049	1130.52415	1047.05882	509.274874	2884.35374	852.336449	C00422	HMDB0010420	LMGL03014251	53480485	-	-	-	ko00561,ko01100,ko04714,ko04923,ko04931,ko04975,ko04977,ko04979,ko05417
LIPID-P-0920	TG(16:0_16:1_20:1)	GL	TG	52	2	876.802016	858.76764	[M+NH4]+	C55H102O6	82.6446281	12.519685	107.676561	190.20979	160.441582	17.8676471	15.184466	67.9111111	167.764915	119.769674	147.141316	88.5357548	205.070423	144.940152	21.7936355	77.1428571	77.5026911	122.666667	104.882459	95.9558824	70.3381643	167.631297	117.247542	100.719424	241.960784	83.6424958	203.692906	99.4392523	C00422	HMDB0005378	LMGL03010114	9544079	-	-	-	ko00561,ko01100,ko04714,ko04923,ko04931,ko04975,ko04977,ko04979,ko05417
LIPID-P-0922	TG(16:0_18:1_19:1)	GL	TG	53	2	890.8161	872.78329	[M+NH4]+	C56H104O6	190.495868	35.9448819	264.483112	479.52048	419.50322	45.9558824	50.8737864	312.888889	416.740873	449.136276	352.535059	490.351873	529.577465	696.40914	97.5891996	209.285714	848.223897	497.777778	344.665461	481.617647	230.338164	578.778135	351.742627	489.208633	721.568627	367.62226	509.232264	350.654206	C00422	-	LMGL03015729	56939511	-	-	-	ko00561,ko01100,ko04714,ko04923,ko04931,ko04975,ko04977,ko04979,ko05417
LIPID-P-1093	TG(15:0_16:1_20:4)	GL	TG	51	5	856.73511	838.70504	[M+NH4]+	C54H94O6	17.2727273	3.9015748	27.1033777	14.5854146	18.399264	3.26470588	3.33203883	10.56	13.8201247	16.7370441	27.5296656	6.03859251	73.2394366	14.2328618	0.975891996	1.44642857	2.88482239	11.8666667	4.2676311	15.1470588	12.0193237	13.3762058	10.0089366	12.0863309	13.6862745	9.54468803	26.3945578	7.51401869	C00422	HMDB0043210	LMGL03015046	56938832	-	-	-	ko00561,ko01100,ko04714,ko04923,ko04931,ko04975,ko04977,ko04979,ko05417
LIPID-P-0950	TG(8:0_16:1_16:2)	GL	TG	40	3	706.59454	688.56419	[M+NH4]+	C43H76O6	20.6198347	0.272440945	19.7748209	7.79220779	18.5832567	3.71323529	0.403883495	10.0622222	4.66607302	3.76199616	34.4768069	7.30987514	36.9577465	7.05114255	4.32015429	N/A	1.58880517	32.8444444	1.35985533	N/A	13.7198068	30.2679528	5.86237712	1.13463515	8.47058824	13.0185497	33.1972789	9.30841121	C00422	-	-	-	-	-	-	ko00561,ko01100,ko04714,ko04923,ko04931,ko04975,ko04977,ko04979,ko05417
LIPID-P-0949	TG(24:0_18:1_20:1)	GL	TG	62	2	1016.94824	998.92414	[M+NH4]+	C65H122O6	8.26446281	N/A	10.9314227	17.982018	11.5547378	0.882352941	1.37087379	9.52888889	20.8726625	13.9731286	9.10463862	12.4404086	17.2018779	17.4537541	1.39633558	19.6428571	29.0635091	26.4	49.9095841	22.3161765	12.4830918	26.6666667	11.4387846	42.7543679	12.745098	5.12647555	26.5500486	22.4299065	C00422	HMDB0047226	-	131758069	-	-	-	ko00561,ko01100,ko04714,ko04923,ko04931,ko04975,ko04977,ko04979,ko05417
LIPID-P-0947	TG(16:0_18:1_26:1)	GL	TG	60	2	988.91797	970.89284	[M+NH4]+	C63H118O6	11.0330579	0.515748031	13.0603889	23.7362637	18.1048758	1.22426471	1.06796117	12.9422222	22.760463	23.3397313	14.7141316	13.0760499	31.8873239	47.8781284	1.1147541	23.3928571	31.4316469	38.6666667	40.8679928	40.4411765	14.4541063	21.9078242	15.227882	34.8201439	20.5098039	8.36424958	28.3770651	27.7383178	C00422	-	-	-	-	-	-	ko00561,ko01100,ko04714,ko04923,ko04931,ko04975,ko04977,ko04979,ko05417
LIPID-P-0942	TG(16:0_18:1_24:1)	GL	TG	58	2	960.88605	942.86154	[M+NH4]+	C61H114O6	77.6859504	2.13779528	77.3797339	135.464535	109.291628	5.51470588	7.02912621	57.6	69.1006233	131.669866	67.3139159	57.661748	98.7793427	118.82481	12.2661524	93.2142857	85.6835307	71.1111111	139.963834	146.323529	93.52657	162.057878	105.451296	149.640288	76.8627451	33.3220911	192.031098	88.5981308	C00422	HMDB0044093	-	131755172	-	-	-	ko00561,ko01100,ko04714,ko04923,ko04931,ko04975,ko04977,ko04979,ko05417
LIPID-P-0940	TG(18:0_22:0_18:2)	GL	TG	58	2	960.89301	942.86154	[M+NH4]+	C61H114O6	26.1983471	1.05511811	22.6407369	76.3236763	27.9300828	2.51470588	3.52621359	17.9555556	27.4265361	41.074856	24.4660194	23.6095346	55.2112676	80.5223069	2.78881389	40	63.7244349	39.4222222	96.2025316	51.4705882	39.4202899	82.7438371	37.17605	62.4871531	46.2745098	11.3996627	78.1341108	21.9065421	C00422	HMDB0044815	-	131755837	-	-	-	ko00561,ko01100,ko04714,ko04923,ko04931,ko04975,ko04977,ko04979,ko05417
LIPID-P-0938	TG(19:0_18:1_20:1)	GL	TG	57	2	946.87158	928.84589	[M+NH4]+	C60H112O6	11.9834711	0.273228346	12.691914	19.7802198	15.3081877	0.757352941	1.45631068	9.70666667	12.7871772	18.8867562	10.3128371	15.2553916	21.3333333	38.4330794	0.945033751	48.2142857	59.4187298	30.1333333	64.0144665	37.8676471	22.3381643	35.4555198	22.3771224	59.6094553	31.4509804	6.77908938	31.7201166	25.1962617	C00422	-	-	-	-	-	-	ko00561,ko01100,ko04714,ko04923,ko04931,ko04975,ko04977,ko04979,ko05417
LIPID-P-0937	TG(15:0_18:1_24:1)	GL	TG	57	2	946.87158	928.84589	[M+NH4]+	C60H112O6	69.4214876	1.66535433	54.8618219	119.88012	118.123275	6.32352941	5.12621359	40.1777778	104.007124	82.1497121	73.3549083	82.1793417	132.206573	197.606094	8.1388621	175.357143	153.713671	115.555556	333.815552	171.323529	93.1400966	130.332262	61.1260054	196.505653	132.156863	36.0876897	153.158406	69.1588785	C00422	HMDB0043234	-	131754361	-	-	-	ko00561,ko01100,ko04714,ko04923,ko04931,ko04975,ko04977,ko04979,ko05417
LIPID-P-0933	TG(18:0_18:1_20:1)	GL	TG	56	2	932.8656	914.83024	[M+NH4]+	C59H110O6	266.115702	17.0472441	253.428864	491.508492	643.974241	46.6911765	51.6504854	272.355556	473.731077	399.232246	189.859763	285.584563	379.342723	844.396083	53.6162006	378.571429	787.944026	280.444444	860.759494	919.117647	290.241546	685.959271	352.815013	1722.50771	447.058824	266.441821	594.752187	236.635514	C00422	HMDB0005404	LMGL03010434	25240375	-	-	-	ko00561,ko01100,ko04714,ko04923,ko04931,ko04975,ko04977,ko04979,ko05417
LIPID-P-0927	TG(16:0_16:1_22:1)	GL	TG	54	2	904.833316	886.79894	[M+NH4]+	C57H106O6	5.74380165	0.803149606	10.7676561	8.63136863	9.78840846	0.8125	1.22330097	3.66222222	6.26892253	10.2111324	7.81014024	10.1248581	17.0140845	11.1860718	1.32304725	7.71428571	8.69752422	9.15555556	5.89511754	6.875	4.52173913	8.10289389	6.43431635	16.8550874	8.19607843	8.22934233	8.04664723	6.69158879	C00422	HMDB0044064	LMGL03010325	9544289	-	-	-	ko00561,ko01100,ko04714,ko04923,ko04931,ko04975,ko04977,ko04979,ko05417
LIPID-P-0925	TG(16:1_18:0_20:1)	GL	TG	54	2	904.81213	886.79894	[M+NH4]+	C57H106O6	747.933884	91.3385827	1240.53224	1298.7013	1464.58142	120.955882	160.38835	640	1093.49955	1086.37236	858.683927	1216.79909	1408.4507	1536.45267	306.268081	860.714286	977.395048	1297.77778	1464.73779	1658.08824	842.512077	1234.72669	797.140304	1574.51182	1392.15686	563.237774	1453.83868	1147.66355	C00422	HMDB0005424	LMGL03010235	9544200	-	-	-	ko00561,ko01100,ko04714,ko04923,ko04931,ko04975,ko04977,ko04979,ko05417
LIPID-P-0924	TG(16:0_18:1_20:1)	GL	TG	54	2	904.83606	886.79894	[M+NH4]+	C57H106O6	764.46281	84.6456693	1109.51894	1730.26973	975.160994	85.6617647	163.106796	657.777778	1357.07925	1278.31094	755.124056	1048.80817	1693.89671	1188.2481	214.85053	696.428571	895.586652	991.111111	1497.28752	1378.67647	606.763285	1616.29153	897.229669	2166.49538	2733.33333	620.573356	1205.05345	1540.18692	C00422	HMDB0005383	LMGL03010234	9544199	-	-	-	ko00561,ko01100,ko04714,ko04923,ko04931,ko04975,ko04977,ko04979,ko05417
LIPID-P-0923	TG(18:0_18:1_18:1)	GL	TG	54	2	904.833316	886.79894	[M+NH4]+	C57H106O6	6611.57025	614.173228	4176.04913	6593.40659	5924.56302	595.588235	1064.07767	5013.33333	7016.91897	3174.66411	4142.39482	6401.81612	8525.8216	9575.62568	1060.75217	3271.42857	6243.27234	5466.66667	7233.27306	7757.35294	4599.03382	7502.67953	4253.79803	12456.3207	8078.43137	3575.04216	10301.2634	5719.62617	C00422	HMDB0005403	LMGL03010217	16058372	-	-	-	ko00561,ko01100,ko04714,ko04923,ko04931,ko04975,ko04977,ko04979,ko05417
LIPID-P-0890	TG(15:0_14:1_16:1)	GL	TG	45	2	778.69275	760.65809	[M+NH4]+	C48H88O6	15.2479339	0.862204724	5.52712385	9.59040959	7.2125115	0.588235294	1.41747573	15.04	8.5841496	6.18042226	6.29989213	2.92395006	13.1830986	7.79107726	3.77627772	2.475	10.4628633	12	10.4882459	1.97058824	13.1014493	16.2057878	3.53172475	9.45529291	4.43137255	8.9376054	19.552964	6.42990654	C00422	HMDB0043170	-	131754297	-	-	-	ko00561,ko01100,ko04714,ko04923,ko04931,ko04975,ko04977,ko04979,ko05417
LIPID-P-0885	TG(10:0_16:0_18:2)	GL	TG	44	2	764.672	746.64244	[M+NH4]+	C47H86O6	280.165289	18.2283465	341.044012	226.173826	335.970561	19.0073529	42.7184466	203.733333	355.120214	228.40691	253.290183	103.972758	347.41784	267.247008	106.846673	70.3571429	179.978471	304.444444	162.025316	49.2647059	188.21256	260.235798	136.907954	268.036999	666.666667	270.489039	381.341108	122.242991	C00422	-	-	-	-	-	-	ko00561,ko01100,ko04714,ko04923,ko04931,ko04975,ko04977,ko04979,ko05417
LIPID-P-0851	TG(16:0_18:0_20:1)	GL	TG	54	1	906.84711	888.81459	[M+NH4]+	C57H108O6	71.9008264	8.38582677	97.0317298	71.1288711	144.618215	14.1911765	25.3592233	57.6	58.7711487	124.760077	66.8824164	82.6333712	67.2300469	117.954298	17.3577628	73.9285714	74.4886975	98.6666667	68.3544304	132.720588	69.9516908	106.752412	68.9901698	162.795478	82.3529412	56.9983137	140.330418	68.0373832	C00422	HMDB0005368	LMGL03010205	9544170	-	-	-	ko00561,ko01100,ko04714,ko04923,ko04931,ko04975,ko04977,ko04979,ko05417
LIPID-P-0850	TG(17:0_17:0_19:1)	GL	TG	53	1	892.82593	874.79894	[M+NH4]+	C56H106O6	9.95867769	1.86220472	17.604913	27.2527473	22.5574977	1.8125	3.51067961	14.8977778	9.65271594	17.1976967	14.5846818	24.0181612	30.0093897	29.031556	3.85728062	9.64285714	15.4144241	18.8888889	20.7233273	22.1323529	18.589372	21.9935691	14.2269884	30.8735868	20.0784314	15.7166948	31.3313897	8.89719626	C00422	-	LMGL03012999	56936791	-	-	-	ko00561,ko01100,ko04714,ko04923,ko04931,ko04975,ko04977,ko04979,ko05417
LIPID-P-0849	TG(17:0_18:0_18:1)	GL	TG	53	1	892.83057	874.79894	[M+NH4]+	C56H106O6	116.528926	13.5826772	168.270215	210.589411	219.687213	23.3455882	40.776699	190.577778	147.818344	230.710173	160.949299	196.594779	279.812207	298.150163	21.8707811	87.8571429	268.245425	132.444444	252.44123	335.294118	347.826087	281.243301	132.975871	448.098664	196.862745	175.042159	322.643343	109.53271	C00422	-	LMGL03010119	9544084	-	-	-	ko00561,ko01100,ko04714,ko04923,ko04931,ko04975,ko04977,ko04979,ko05417
LIPID-P-0848	TG(16:0_16:1_20:0)	GL	TG	52	1	878.817666	860.78329	[M+NH4]+	C55H104O6	17.768595	1.19291339	24.4012282	25.1348651	19.6136155	2.41176471	2.93592233	20.48	25.3606411	21.5355086	14.7141316	20.476731	44.6948357	27.81284	3.76856316	14.6428571	9.73089343	29.6888889	20.6509946	24.1544118	11.3623188	13.8478028	13.2618409	28.8180884	30	18.8195616	29.1933916	24.2990654	C00422	HMDB0005375	LMGL03010095	9544061	-	-	-	ko00561,ko01100,ko04714,ko04923,ko04931,ko04975,ko04977,ko04979,ko05417
LIPID-P-0847	TG(16:0_18:0_18:1)	GL	TG	52	1	878.81744	860.78329	[M+NH4]+	C55H104O6	4256.19835	440.944882	2910.95189	6113.88611	4011.03956	338.602941	780.582524	5404.44444	6019.59038	5719.76967	3085.22114	5856.9807	6159.62441	6224.15669	513.018322	1710.71429	5597.41658	4253.33333	3551.53707	3933.82353	1630.91787	4758.84244	2380.69705	4041.10997	4392.15686	4553.11973	7269.19339	3379.43925	C00422	HMDB0005367	LMGL03010085	5365005	-	-	-	ko00561,ko01100,ko04714,ko04923,ko04931,ko04975,ko04977,ko04979,ko05417
LIPID-P-0844	TG(16:0_17:0_18:1)	GL	TG	51	1	864.802014	846.76764	[M+NH4]+	C54H102O6	566.115702	57.8740157	569.089048	731.268731	493.100276	79.4117647	151.067961	544	391.807658	369.673704	448.759439	631.101022	522.065728	861.806311	139.24783	212.857143	533.907427	604.444444	528.028933	757.352941	246.570048	570.203644	432.529044	464.542652	647.058824	254.974705	544.217687	467.28972	C00422	-	LMGL03010051	-	-	-	-	ko00561,ko01100,ko04714,ko04923,ko04931,ko04975,ko04977,ko04979,ko05417
LIPID-P-0842	TG(16:0_16:0_18:1)	GL	TG	50	1	850.786366	832.75199	[M+NH4]+	C53H100O6	9814.04959	1706.69291	8495.39406	14885.1149	4839.00644	1621.32353	1592.23301	8782.22222	12662.5111	7389.63532	5609.49299	7718.5017	15436.6197	10642.0022	2738.66924	3339.28571	7771.79763	13733.3333	6292.94756	10790.4412	36521.7391	5723.47267	8007.14924	7564.23433	8823.52941	6239.46037	16209.9125	9121.49533	C00422	HMDB0005360	LMGL03010005	25240460	-	-	-	ko00561,ko01100,ko04714,ko04923,ko04931,ko04975,ko04977,ko04979,ko05417
LIPID-P-0840	TG(15:0_16:0_18:1)	GL	TG	49	1	836.77002	818.73634	[M+NH4]+	C52H98O6	1272.72727	127.952756	1105.42477	731.268731	342.226311	62.8676471	65.631068	821.333333	1168.2992	418.426104	403.020496	438.592509	1085.44601	718.171926	122.661524	142.857143	779.332616	1604.44444	650.994575	658.088235	1831.88406	497.320472	793.565684	830.421377	611.764706	251.264755	680.272109	616.82243	C00422	HMDB0043027	LMGL03015010	131754161	-	-	-	ko00561,ko01100,ko04714,ko04923,ko04931,ko04975,ko04977,ko04979,ko05417
LIPID-P-0838	TG(14:0_16:0_18:1)	GL	TG	48	1	822.755064	804.72069	[M+NH4]+	C51H96O6	1950.41322	287.007874	1531.21801	1954.04595	1416.74333	238.602941	208.15534	1379.55556	1980.40962	1639.15547	781.014024	1012.48581	2940.84507	1349.29271	501.44648	287.857143	930.032293	1497.77778	705.244123	1323.52941	4521.73913	733.118971	1201.07239	859.198356	1439.21569	907.251265	1702.62391	1573.83178	C00422	HMDB0042131	LMGL03014226	56938015	-	-	-	ko00561,ko01100,ko04714,ko04923,ko04931,ko04975,ko04977,ko04979,ko05417
LIPID-P-0835	TG(15:0_16:0_16:1)	GL	TG	47	1	808.73718	790.70504	[M+NH4]+	C50H94O6	273.553719	33.1889764	320.163767	423.576424	111.867525	22.4632353	18.6407767	238.933333	213.713268	219.193858	121.682848	173.439274	401.877934	247.660501	20.7907425	36.7857143	108.503767	199.555556	107.052441	155.514706	390.338164	183.494105	137.622878	131.140802	160.392157	75.8853288	237.123421	133.457944	C00422	HMDB0043025	LMGL03015005	56938794	-	-	-	ko00561,ko01100,ko04714,ko04923,ko04931,ko04975,ko04977,ko04979,ko05417
LIPID-P-0834	TG(14:0_16:0_16:1)	GL	TG	46	1	794.723766	776.68939	[M+NH4]+	C49H92O6	1429.75207	41.7322835	368.065507	519.480519	839.00644	34.7058824	62.5242718	412.444444	384.683882	656.429942	793.959008	171.169126	1044.13146	696.40914	100.289296	108.571429	343.595264	1933.33333	224.954792	111.764706	633.816425	281.243301	320.643432	164.028777	745.098039	462.057336	1586.00583	605.607477	C00422	HMDB0042129	LMGL03014221	56938011	-	-	-	ko00561,ko01100,ko04714,ko04923,ko04931,ko04975,ko04977,ko04979,ko05417
LIPID-P-0833	TG(12:0_16:0_18:1)	GL	TG	46	1	794.723766	776.68939	[M+NH4]+	C49H92O6	345.867769	21.5354331	140.020471	192.207792	256.117755	22.1323529	50.8737864	245.333333	240.427427	193.857965	176.05178	153.007946	401.877934	229.379761	52.0732883	141.785714	146.393972	453.333333	160.578662	86.3970588	224.541063	300.107181	91.152815	305.447071	363.529412	183.473862	524.781341	304.672897	C00422	-	LMGL03013326	56937116	-	-	-	ko00561,ko01100,ko04714,ko04923,ko04931,ko04975,ko04977,ko04979,ko05417
LIPID-P-0832	TG(14:0_15:0_16:1)	GL	TG	45	1	780.70343	762.67374	[M+NH4]+	C48H90O6	19.0082645	1.01181102	23.0501535	16.0639361	13.1370745	1.35294118	1.77087379	9.45777778	11.398041	7.90786948	23.6893204	4.67650397	17.6150235	10.2720348	1.39633558	4.35714286	7.01829925	22.4	2.58951175	2.45220588	10.7826087	6.38799571	11.331546	8.87975334	18.7058824	7.41989882	34.5578231	6.24299065	C00422	HMDB0042099	LMGL03014168	56937958	-	-	-	ko00561,ko01100,ko04714,ko04923,ko04931,ko04975,ko04977,ko04979,ko05417
LIPID-P-0829	TG(12:0_14:0_18:1)	GL	TG	44	1	766.692466	748.65809	[M+NH4]+	C47H88O6	171.07438	5.51181102	90.8904811	59.1408591	108.923643	10.8823529	10.8349515	85.3333333	65.1825467	70.2495202	119.95685	41.5891033	101.408451	48.3133841	28.9296046	27.8571429	66.3078579	188	20.0361664	12.5735294	60.2898551	84.4587353	61.1260054	16.5673176	96.4705882	132.546374	319.533528	45.9813084	C00422	-	LMGL03013217	56937007	-	-	-	ko00561,ko01100,ko04714,ko04923,ko04931,ko04975,ko04977,ko04979,ko05417
LIPID-P-0886	TG(12:0_14:0_18:2)	GL	TG	44	2	764.67566	746.64244	[M+NH4]+	C47H86O6	79.338843	3.24015748	39.0992835	46.3536464	62.925483	5.14705882	6.95145631	78.2222222	44.1674087	32.4760077	31.6289105	22.3836549	70.2347418	99.6735582	23.0279653	13.1428571	26.0925727	90.6666667	44.4846293	14.2647059	29.1400966	65.1661308	32.1000894	34.0801644	76.0784314	39.1231029	131.778426	83.7383178	C00422	-	LMGL03013218	56937008	-	-	-	ko00561,ko01100,ko04714,ko04923,ko04931,ko04975,ko04977,ko04979,ko05417
LIPID-P-0853	TG(16:0_20:0_18:1)	GL	TG	54	1	906.84589	888.81459	[M+NH4]+	C57H108O6	185.950413	7.32283465	244.421699	232.167832	238.086477	16.3602941	29.2038835	115.555556	261.086376	252.207294	190.291262	156.186152	191.173709	333.841132	37.2613308	152.5	146.393972	303.555556	259.312839	263.970588	129.468599	199.785638	74.3521001	344.912641	170.588235	146.374368	412.050534	195.140187	C00422	-	-	-	-	-	-	ko00561,ko01100,ko04714,ko04923,ko04931,ko04975,ko04977,ko04979,ko05417
LIPID-P-0856	TG(18:0_18:1_20:0)	GL	TG	56	1	934.87579	916.84589	[M+NH4]+	C59H112O6	35.9090909	2.30314961	55.2712385	99.1008991	66.2373505	5.44117647	8.03883495	37.6888889	58.7711487	87.1401152	41.2944984	48.5811578	127.323944	126.659412	5.70877531	63.2142857	82.6695371	100	101.627486	121.323529	49.468599	113.18328	56.1215371	124.974306	86.6666667	35.4131535	101.068999	71.0280374	C00422	HMDB0005402	LMGL03010382	9544345	-	-	-	ko00561,ko01100,ko04714,ko04923,ko04931,ko04975,ko04977,ko04979,ko05417
LIPID-P-0880	TG(8:0_16:0_18:2)	GL	TG	42	2	736.64233	718.61114	[M+NH4]+	C45H82O6	135.53719	4.01574803	69.1914023	67.9320679	73.9650414	4.08088235	6.5631068	89.6	45.2359751	49.1362764	140.237325	43.4506243	89.7652582	64.4178455	22.8351013	18.7857143	20.6673843	121.777778	23.5443038	10.2205882	68.7922705	109.753483	43.6103664	19.0339157	103.921569	84.6543002	123.226433	77.7570093	C00422	-	-	-	-	-	-	ko00561,ko01100,ko04714,ko04923,ko04931,ko04975,ko04977,ko04979,ko05417
LIPID-P-0878	TG(8:0_16:1_18:1)	GL	TG	42	2	736.64581	718.61114	[M+NH4]+	C45H82O6	149.173554	4.13385827	101.944729	71.5284715	140.570377	10.7720588	3.5184466	85.3333333	47.3731077	41.8426104	159.223301	58.1157775	170.516432	67.4646355	17.6277724	37.1428571	18.9020452	218.222222	37.6130199	11.8014706	116.328502	187.78135	46.8275246	20.020555	89.8039216	70.8263069	207.968902	213.457944	C00422	-	-	-	-	-	-	ko00561,ko01100,ko04714,ko04923,ko04931,ko04975,ko04977,ko04979,ko05417
LIPID-P-0875	TG(8:0_14:0_18:2)	GL	TG	40	2	708.61188	690.57984	[M+NH4]+	C43H78O6	8.88429752	0.131496063	4.21699079	3.93206793	10.524379	0.363970588	0.252815534	4.48	2.91718611	3.02111324	8.28478964	2.14755959	6.98591549	2.35473341	1.38862102	N/A	1.28740581	5.46666667	1.38155515	0.247794118	5.95169082	5.01607717	4.32529044	0.744090442	7.41176471	5.43001686	11.3119534	2.62056075	C00422	-	-	-	-	-	-	ko00561,ko01100,ko04714,ko04923,ko04931,ko04975,ko04977,ko04979,ko05417
LIPID-P-0855	TG(16:0_18:1_21:0)	GL	TG	55	1	920.85529	902.83024	[M+NH4]+	C58H110O6	69.0082645	2.83464567	66.3254862	131.468531	97.5160994	5.40441176	6.7961165	67.2	87.2662511	96.7370441	55.231931	64.9262202	117.558685	200.217628	9.91321119	94.6428571	144.241119	146.222222	167.811935	156.617647	60.2898551	146.19507	83.6461126	187.05036	135.294118	58.6846543	149.659864	56.8224299	C00422	-	LMGL03010455	9544418	-	-	-	ko00561,ko01100,ko04714,ko04923,ko04931,ko04975,ko04977,ko04979,ko05417
LIPID-P-0872	TG(18:0_20:1_22:0)	GL	TG	60	1	990.942864	972.90849	[M+NH4]+	C63H120O6	3.6322314	N/A	4.21699079	7.47252747	6.25574977	0.319852941	1.03300971	4.16	6.37577916	5.22072937	5.09169364	5.08513053	7.69953052	7.66050054	N/A	9.57142857	6.20021529	9.11111111	10.7414105	12.9411765	4.25120773	8.1886388	3.82484361	19.1983556	6.07843137	2.84317032	7.38581147	7.02803738	C00422	HMDB0044967	LMGL03011188	9545303	-	-	-	ko00561,ko01100,ko04714,ko04923,ko04931,ko04975,ko04977,ko04979,ko05417
LIPID-P-0868	TG(16:0_25:0_18:1)	GL	TG	59	1	976.91925	958.89284	[M+NH4]+	C62H118O6	2.17355372	N/A	1.19549642	3.4005994	2.49126035	0.227573529	0.524271845	2.68444444	3.95369546	3.33205374	3.34843581	3.54597049	5.85915493	5.3101197	0.355255545	3.60714286	4.12055974	3.81333333	7.37793852	2.33823529	1.49565217	4.15005359	1.97319035	9.8663926	1.98823529	1.17369309	3.92614189	2.99813084	C00422	-	-	-	-	-	-	ko00561,ko01100,ko04714,ko04923,ko04931,ko04975,ko04977,ko04979,ko05417
LIPID-P-0867	TG(16:0_20:1_22:0)	GL	TG	58	1	962.911566	944.87719	[M+NH4]+	C61H116O6	5.2892562	N/A	4.62640737	7.59240759	6.99172033	0.5	0.862135922	5.22666667	9.04719501	5.60460653	5.86839266	3.21906924	6.68544601	7.96517954	0.505303761	8.03571429	7.4058127	11.1555556	10.2712477	6.69117647	3.00676329	8.06002144	4.11081323	7.44090442	4.90196078	3.9460371	8.78522838	5.34579439	C00422	HMDB0044140	LMGL03010823	9544784	-	-	-	ko00561,ko01100,ko04714,ko04923,ko04931,ko04975,ko04977,ko04979,ko05417
LIPID-P-0862	TG(16:0_23:0_18:1)	GL	TG	57	1	948.89142	930.86154	[M+NH4]+	C60H114O6	6.23966942	0.338976378	10.6038895	10.6693307	12.4379025	0.863970588	0.986407767	8.21333333	13.8201247	13.4357006	11.4778857	8.62656073	13.0704225	12.4047878	1.0954677	10.2857143	14.8977395	15.7777778	20.1084991	18.75	6.99516908	12.3472669	7.2922252	21.0483042	7.56862745	6.71163575	18.3479106	8.03738318	C00422	-	-	-	-	-	-	ko00561,ko01100,ko04714,ko04923,ko04931,ko04975,ko04977,ko04979,ko05417
LIPID-P-0861	TG(15:0_24:0_18:1)	GL	TG	57	1	948.88812	930.86154	[M+NH4]+	C60H114O6	3.38016529	N/A	4.06141249	11.2287712	5.88776449	0.455882353	0.210485437	2.40355556	3.33392698	6.83301344	7.72384035	4.90351873	9.61502347	31.773667	0.644165863	9.28571429	11.883746	9.33333333	11.283906	23.2352941	6.06763285	9.6034298	4.50402145	16.6906475	8.2745098	4.58684654	10.6511176	8.56074766	C00422	HMDB0043142	-	131754270	-	-	-	ko00561,ko01100,ko04714,ko04923,ko04931,ko04975,ko04977,ko04979,ko05417
LIPID-P-0860	TG(14:0_20:1_22:0)	GL	TG	56	1	934.87653	916.84589	[M+NH4]+	C59H112O6	1.75206612	N/A	5.40429887	3.56843157	2.03863845	0.288970588	0.243495146	1.97333333	3.84683882	5.68138196	1.68716289	1.72985244	4.24413146	5.39717084	0.331726133	7.03571429	5.03767492	5.51111111	6.00361664	5.07352941	1.36425121	4.67309753	6.04110813	4.35765673	5.05882353	2.22596965	7.50242954	3.08037383	C00422	HMDB0042396	LMGL03014499	56938288	-	-	-	ko00561,ko01100,ko04714,ko04923,ko04931,ko04975,ko04977,ko04979,ko05417
LIPID-P-0858	TG(16:0_18:1_22:0)	GL	TG	56	1	934.880266	916.84589	[M+NH4]+	C59H112O6	37.9338843	1.54330709	39.877175	69.1308691	66.2373505	5.625	4.11650485	41.6	71.9501336	73.3205374	46.1704423	34.9602724	78.8732394	144.940152	5.78592093	35.7142857	77.0721206	76.4444444	112.115732	56.9852941	36.3285024	62.5937835	43.9678284	89.2086331	66.6666667	19.5952782	96.7930029	42.2429907	C00422	HMDB0044112	LMGL03010511	9544474	-	-	-	ko00561,ko01100,ko04714,ko04923,ko04931,ko04975,ko04977,ko04979,ko05417
LIPID-P-0857	TG(16:0_24:0_16:1)	GL	TG	56	1	934.8714	916.84589	[M+NH4]+	C59H112O6	2.32231405	N/A	2.20675537	3.37662338	2.80036799	0.378676471	N/A	2.60622222	3.39091719	3.42802303	2.95145631	3.19182747	5.85915493	5.44069641	0.368756027	2.16428571	3.10010764	4.8	3.16455696	4.96323529	1.15169082	3.53697749	2.38784629	3.25590956	3.68235294	1.7470489	7.38581147	1.84299065	C00422	HMDB0044003	-	131755091	-	-	-	ko00561,ko01100,ko04714,ko04923,ko04931,ko04975,ko04977,ko04979,ko05417
LIPID-P-0951	TG(8:0_15:1_18:2)	GL	TG	41	3	720.60944	702.57984	[M+NH4]+	C44H78O6	13.9669421	N/A	8.3111566	8.07192807	15.1977921	5.11029412	0.500970874	12.48	10.5788068	3.7696737	12.8586839	3.50056754	20.657277	11.9695321	2.53037608	4.53571429	18.1270183	23.5111111	11.1754069	6.17647059	29.9903382	17.7920686	13.1188561	15.5806783	7.37254902	18.4822934	42.3712342	10.728972	C00422	-	-	-	-	-	-	ko00561,ko01100,ko04714,ko04923,ko04931,ko04975,ko04977,ko04979,ko05417
LIPID-P-1056	TG(16:0_18:0_20:4)	GL	TG	54	4	900.802016	882.76764	[M+NH4]+	C57H102O6	2805.78512	340.551181	3762.53838	5474.52547	3536.33855	536.764706	893.203883	3434.66667	3526.26892	4529.75048	5566.34304	4585.69807	5784.03756	5788.90098	597.878496	1678.57143	5812.70183	4888.88889	3406.87161	7352.94118	3640.57971	4844.58735	3967.82842	6495.37513	4666.66667	2438.44857	5325.55879	2201.86916	C00422	HMDB0005370	LMGL03010315	9544279	-	-	-	ko00561,ko01100,ko04714,ko04923,ko04931,ko04975,ko04977,ko04979,ko05417
LIPID-P-1054	TG(16:0_16:1_22:3)	GL	TG	54	4	900.802016	882.76764	[M+NH4]+	C57H102O6	4.54545455	1.66141732	6.14124872	12.027972	9.01563937	1.69852941	2.09708738	10.7022222	10.6144256	8.48368522	7.76699029	9.4892168	19.3802817	11.9695321	1.89392478	6	8.61141012	8.66666667	9.11392405	11.3235294	4.98550725	5.35905681	3.93208222	8.30421377	8.50980392	2.81618887	16.909621	5.27102804	C00422	-	LMGL03010369	9544333	-	-	-	ko00561,ko01100,ko04714,ko04923,ko04931,ko04975,ko04977,ko04979,ko05417
LIPID-P-1053	TG(18:1_18:1_18:2)	GL	TG	54	4	900.802016	882.76764	[M+NH4]+	C57H102O6	8719.00826	1742.12598	9068.57728	18201.7982	13560.2576	3014.70588	1980.58252	6844.44444	10382.9029	13627.6392	9924.48759	11555.0511	20845.0704	19825.8977	4320.15429	8660.71429	16490.8504	11866.6667	18444.8463	31433.8235	9971.01449	14983.9228	12672.0286	18622.816	14000	8246.20573	16073.8581	7663.5514	C00422	HMDB0005455	LMGL03010288	25240371	-	-	-	ko00561,ko01100,ko04714,ko04923,ko04931,ko04975,ko04977,ko04979,ko05417
LIPID-P-1048	TG(16:0_18:2_18:2)	GL	TG	52	4	872.77008	854.73634	[M+NH4]+	C55H98O6	11859.5041	1440.94488	14288.6387	17742.2577	12474.701	1463.23529	3297.08738	8391.11111	18165.6278	15892.5144	8975.18878	17979.5687	24150.2347	20152.3395	3105.1109	5285.71429	8912.80947	11155.5556	12658.2278	23676.4706	11400.9662	13419.0782	12689.9017	30668.037	9333.33333	8195.61551	17998.0564	6616.82243	C00422	HMDB0005390	LMGL03010141	25240363	-	-	-	ko00561,ko01100,ko04714,ko04923,ko04931,ko04975,ko04977,ko04979,ko05417
LIPID-P-1044	TG(16:1_18:1_18:2)	GL	TG	52	4	872.77045	854.73634	[M+NH4]+	C55H98O6	16239.6694	1614.17323	17400.2047	22377.6224	21747.9301	3044.11765	5048.54369	11448.8889	23579.6972	21650.6718	19331.1758	21021.5664	35643.1925	36256.8009	3934.42623	12142.8571	21571.5823	22933.3333	19746.8354	44117.6471	15729.4686	25037.5134	17837.3548	33956.8345	19137.2549	12478.9207	27832.8474	13495.3271	C00422	HMDB0005440	LMGL03010142	25240364	-	-	-	ko00561,ko01100,ko04714,ko04923,ko04931,ko04975,ko04977,ko04979,ko05417
LIPID-P-1057	TG(17:1_18:1_20:2)	GL	TG	55	4	914.81274	896.78329	[M+NH4]+	C58H104O6	392.561983	19.7244094	365.609007	439.56044	386.384545	41.5441176	35.8058252	227.555556	491.540516	406.909789	435.814455	446.31101	739.906103	996.735582	59.0163934	331.785714	693.218515	542.222222	481.012658	602.941176	321.15942	595.927117	310.277033	929.085303	631.372549	125.126476	321.865889	262.803738	C00422	-	LMGL03010392	-	-	-	-	ko00561,ko01100,ko04714,ko04923,ko04931,ko04975,ko04977,ko04979,ko05417
LIPID-P-1043	TG(16:1_17:1_18:2)	GL	TG	51	4	858.75183	840.72069	[M+NH4]+	C54H96O6	62.3966942	4.88188976	127.328557	91.1088911	182.152714	15.8823529	11.8446602	101.688889	155.654497	147.408829	141.531823	145.289444	243.004695	134.929271	9.64320154	43.9285714	80.9472551	140.888889	92.5858951	200	65.7004831	124.758842	68.9901698	178.417266	77.6470588	51.9392917	478.134111	77.3831776	C00422	-	LMGL03010089	9544055	-	-	-	ko00561,ko01100,ko04714,ko04923,ko04931,ko04975,ko04977,ko04979,ko05417
LIPID-P-1038	TG(16:1_16:1_18:2)	GL	TG	50	4	844.739416	826.70504	[M+NH4]+	C53H94O6	22190.0826	625.984252	10440.1228	4395.6044	5298.98804	540.441176	427.184466	6044.44444	12003.5619	4952.01536	3486.51564	8127.12826	14046.9484	9270.94668	921.890068	1771.42857	3741.6577	8755.55556	6220.61483	9595.58824	19439.6135	8917.47053	5576.40751	7440.90442	6470.58824	2870.15177	6724.9757	6878.50467	C00422	HMDB0005435	LMGL03010064	25240359	-	-	-	ko00561,ko01100,ko04714,ko04923,ko04931,ko04975,ko04977,ko04979,ko05417
LIPID-P-1036	TG(14:0_18:2_18:2)	GL	TG	50	4	844.74042	826.70504	[M+NH4]+	C53H94O6	9173.55372	618.110236	5527.12385	4035.96404	1736.89052	400.735294	379.417476	3249.77778	7195.01336	2180.42226	1605.17799	3845.62997	5370.89202	4657.23613	455.159113	1853.57143	2131.324	4013.33333	3099.4575	2275.73529	11516.9082	5101.82208	3238.6059	4357.65673	3286.27451	2192.24283	3090.37901	2628.03738	C00422	HMDB0042526	LMGL03012793	56936587	-	-	-	ko00561,ko01100,ko04714,ko04923,ko04931,ko04975,ko04977,ko04979,ko05417
LIPID-P-1033	TG(14:0_16:1_18:3)	GL	TG	48	4	816.708116	798.67374	[M+NH4]+	C51H90O6	390.082645	14.0944882	626.407369	202.997003	121.803128	24.7058824	12.1165049	109.866667	204.096171	94.049904	153.182309	160.272418	358.685446	187.159956	21.292189	34.1071429	32.7664155	304.888889	63.6528029	96.3235294	722.705314	136.334405	85.4334227	84.2754368	159.215686	51.2647555	408.163265	238.504673	C00422	HMDB0042317	LMGL03014253	56938042	-	-	-	ko00561,ko01100,ko04714,ko04923,ko04931,ko04975,ko04977,ko04979,ko05417
LIPID-P-1032	TG(12:0_18:1_18:3)	GL	TG	48	4	816.708116	798.67374	[M+NH4]+	C51H90O6	200.413223	12.519685	270.214944	119.88012	80.5887764	13.2352941	16.9320388	134.044444	169.902048	77.159309	56.9579288	125.766175	228.732394	105.767138	22.9508197	42.8571429	32.2927879	98.2222222	78.4810127	76.1029412	459.903382	92.6045016	73.279714	101.952724	130.588235	35.0758853	132.944606	228.037383	C00422	-	LMGL03013463	56937253	-	-	-	ko00561,ko01100,ko04714,ko04923,ko04931,ko04975,ko04977,ko04979,ko05417
[truncated: 60 more rows]
