# Supplementary material for: Regulation of Age-Related Lipid Metabolism in Ovarian Cancer
Source: Int J Mol Sci. 2025 Jan 1;26(1):320. doi: 10.3390/ijms26010320 (PMC11720209; doi:10.3390/ijms26010320)
Supplement: Supplementary file 1 [file ijms-26-00320-s001.zip › Table S7 Differential expression of metabolites (DEMs).xlsx]

## Sheet: Sheet1
name	FC	log2(FC) (Aged/Young)		raw.pval	VIP	Class I	Class II
CoenzymeQ8	2.8903	1.5312	1.5312	2.1366e-07	3.37089	PR	CoQ
CoenzymeQ9	2.5963	1.3764	1.3764	1.4529e-05	3.10725	PR	CoQ
Taurocholicacid	0.40469	-1.3051	1.3051	1.9924e-05	1.24509	ST	BA
TG(18:1_20:1_24:1)	4.0995	2.0355	2.0355	3.6376e-05	3.05903	GL	TG
TG(19:0_18:1_20:1)	2.8834	1.5278	1.5278	0.00010833	3.05432	GL	TG
TG(18:1_20:1_22:5)	3.1314	1.6468	1.6468	0.0002268	2.45716	GL	TG
PE(19:0_18:2)	2.3877	1.2556	1.2556	0.00068698	3.37438	GP	PE
TG(24:1_18:2_18:2)	2.301	1.2023	1.2023	0.00084391	2.89525	GL	TG
TG(18:1_18:1_26:1)	2.5055	1.3251	1.3251	0.0010314	2.75133	GL	TG
TG(24:0_18:1_20:1)	2.3172	1.2124	1.2124	0.0010314	2.72953	GL	TG
13-oxoODE	0.19297	-2.3735	2.3735	0.0015198	1.12952	FA	Eicosanoid
FFA(22:5)	0.28848	-1.7935	1.7935	0.0018329	1.29214	FA	FFA
LPC(22:5/0:0)	0.228	-2.1329	2.1329	0.0026321	1.17938	GP	LPC
TG(18:1_20:1_22:1)	2.1026	1.0722	1.0722	0.0026321	2.5136	GL	TG
LPS(22:6)	0.47985	-1.0593	1.0593	0.004398	1.7447	GP	LPS
TG(18:1_18:1_22:1)	2.5785	1.3665	1.3665	0.0051806	1.84989	GL	TG
TG(18:1_24:1_18:2)	2.0924	1.0652	1.0652	0.0051806	2.48917	GL	TG
PE(P-16:0_16:0)	0.38724	-1.3687	1.3687	0.0060806	1.33458	GP	PE-P
TG(20:1_24:1_18:2)	2.0845	1.0597	1.0597	0.0096354	2.40034	GL	TG
9,10-DiHOME	0.38338	-1.3831	1.3831	0.01116	2.12973	FA	Eicosanoid
PS(16:0_22:6)	0.40244	-1.3131	1.3131	0.01116	1.97719	GP	PS
Cer(t18:1/18:0(2OH))	0.15153	-2.7223	2.7223	0.011279	1.25723	SP	Cert
LPE(P-18:0)	0.23387	-2.0962	2.0962	0.012887	1.00972	GP	LPE-P
FFA(22:6)	0.49436	-1.0164	1.0164	0.012887	1.69108	FA	FFA
Carnitine C15:2	0.1774	-2.4949	2.4949	0.01349	1.41978	FA	CAR
TG(18:1_22:1_22:6)	2.1613	1.1119	1.1119	0.014835	1.99538	GL	TG
PI(16:0_16:1)	0.48739	-1.0368	1.0368	0.014835	2.27084	GP	PI
FFA(20:3)	0.41778	-1.2592	1.2592	0.017027	1.67773	FA	FFA
(±)12-HEPE	2.061	1.0433	1.0433	0.019486	1.85792
LPE(15:0)	0.46869	-1.0933	1.0933	0.019986	1.51206	GP	LPE
LPC(24:0)	0.2834	-1.8191	1.8191	0.022237	1.21024	GP	LPC
TG(17:1_18:1_24:2)	2.0134	1.0097	1.0097	0.022237	1.99524	GL	TG
PGE2	0.47096	-1.0863	1.0863	0.025452	1.17916	FA	Eicosanoid
FFA(18:3)	0.2094	-2.2556	2.2556	0.028718	1.24885	FA	FFA
TG(18:1_18:1_24:4)	2.1082	1.076	1.076	0.028718	1.67688	GL	TG
FFA(22:4)	0.39348	-1.3457	1.3457	0.032503	1.10781	FA	FFA
LPE(P-17:1)	0.33158	-1.5926	1.5926	0.046394	1.01845	GP	LPE-P
