# Supplementary material for: Regulation of Age-Related Lipid Metabolism in Ovarian Cancer
Source: Int J Mol Sci. 2025 Jan 1;26(1):320. doi: 10.3390/ijms26010320 (PMC11720209; doi:10.3390/ijms26010320)
Supplement: Supplementary file 1 [file ijms-26-00320-s001.zip › Table S8 Genes related to lipids.xlsx]

## Sheet: Sheet1
Gene	Lipids	Lipids	KEGG pathway in PTA	KEGG pathway in TSA	KEGG pathway in PTA&TSA	Go-BP in PTA	Go-BP in TSA	Go-BP in PTA&TSA
S100a8	Up-regulated gene	9,10-DiHOME (±)12-HEPE 13-oxoODE Cer(t18:1/18:0(2OH)) CoenzymeQ8 CoenzymeQ9 FFA(12:0) FFA(15:0) FFA(18:3) PE(19:0_18:2) PE(19:0_20:4) Taurocholicacid TG(18:1_20:1_22:5) TG(18:1_20:1_24:1) TG(19:0_18:1_20:1)	IL-17 signaling pathway	IL-17 signaling pathway	IL-17 signaling pathway	positive regulation of inflammatory response	positive regulation of inflammatory response	positive regulation of inflammatory response
S100a9	Up-regulated gene	13-oxoODE LPE(0:0/22:5) PC(15:0_16:0) PE(19:0_20:4) PE(O-17:1_20:5) TG(18:1_20:1_24:1)	IL-17 signaling pathway	IL-17 signaling pathway	IL-17 signaling pathway	leukocyte chemotaxis positive regulation of inflammatory response	leukocyte chemotaxis positive regulation of inflammatory response	leukocyte chemotaxis positive regulation of inflammatory response
Il1rl1	Up-regulated gene	LPE(0:0/22:5) PE(O-17:1_20:5)	Cytokine receptors	Cytokine receptors	Cytokine receptors	positive regulation of inflammatory response	positive regulation of inflammatory response positive regulation of chemokine production	positive regulation of chemokine production
Lcn2	Up-regulated gene	TG(18:1_22:1_22:6)	IL-17 signaling pathway	IL-17 signaling pathway	IL-17 signaling pathway	cellular response to interleukin-1	cellular response to interleukin-1	cellular response to interleukin-1
C3	Up-regulated gene	13-oxoODE 9,10-DiHOME FFA(15:0) FFA(18:3) LPE(0:0/22:5) PC(15:0_16:0) PE(19:0_20:4)	Chagas disease Complement and coagulation cascades Tuberculosis Staphylococcus aureus infection Pertussis Systemic lupus erythematosus	Chagas disease Complement and coagulation cascades Tuberculosis Staphylococcus aureus infection Pertussis Systemic lupus erythematosus	Chagas disease Complement and coagulation cascades Tuberculosis Staphylococcus aureus infection Pertussis Systemic lupus erythematosus	positive regulation of angiogenesis chemotaxis fatty acid metabolic process	chemotaxis fatty acid metabolic process	chemotaxis
Hba-a1	Up-regulated gene	CoenzymeQ8 CoenzymeQ9 TG(18:1_20:1_22:5)	Malaria	Malaria	Malaria	nitric oxide transport	nitric oxide transport	nitric oxide transport
Fcna	Up-regulated gene	13-oxoODE PC(15:0_16:0)	Lectins	Lectins	Lectins
Pnpla3	Down-regulated gene	9,10-DiHOME 13-oxoODE Cer(d18:1/18:1) FFA(12:0) FFA(15:0) FFA(18:3) FFA(22:6) LPE(0:0/22:5) PE(O-17:1_20:5) PS(16:0_22:6)	Glycerolipid metabolism	Glycerolipid metabolism	Glycerolipid metabolism
