# Supplementary material for: Regulation of Age-Related Lipid Metabolism in Ovarian Cancer
Source: Int J Mol Sci. 2025 Jan 1;26(1):320. doi: 10.3390/ijms26010320 (PMC11720209; doi:10.3390/ijms26010320)
Supplement: Supplementary file 1 [file ijms-26-00320-s001.zip › Table S9 Immune infiltration related to genes and lipids.xlsx]

## Sheet: Sheet1
immune cell	gene	Cor (immune cell vs gene)	Pvalue (immune cell vs gene)	lipid	Cor (immune cell vs lipid)	Pvalue (immune cell vs lipid)
Mast cell activated_CIBERSORT-ABS	S100a8	0.550082	0.00281961	CoenzymeQ8	0.536946	0.00367877
Mast cell activated_CIBERSORT-ABS	S100a8	0.550082	0.00281961	CoenzymeQ9	0.459223	0.0147995
Mast cell activated_CIBERSORT-ABS	S100a8	0.550082	0.00281961	TG(18:1_20:1_22:5)	0.546798	0.00301628
Mast cell activated_CIBERSORT-ABS	S100a8	0.550082	0.00281961	TG(18:1_20:1_24:1)	0.562124	0.0021899
Mast cell activated_CIBERSORT-ABS	S100a8	0.550082	0.00281961	TG(19:0_18:1_20:1)	0.46798	0.0128302
Mast cell activated_CIBERSORT-ABS	S100a9	0.383142	0.0450158	TG(18:1_20:1_24:1)	0.562124	0.0021899
Myeloid dendritic cell_MCPCOUNTER	S100a8	0.550082	0.00281961	9,10-DiHOME	-0.391352	0.0403369
Myeloid dendritic cell_MCPCOUNTER	S100a8	0.550082	0.00281961	(±)12-HEPE	0.448276	0.017611
Myeloid dendritic cell_MCPCOUNTER	S100a8	0.550082	0.00281961	13-oxoODE	-0.420909	0.0266357
Myeloid dendritic cell_MCPCOUNTER	S100a8	0.550082	0.00281961	Cer(t18:1/18:0(2OH))	-0.417134	0.0272156
Myeloid dendritic cell_MCPCOUNTER	S100a8	0.550082	0.00281961	FFA(18:3)	-0.378216	0.0480262
Myeloid dendritic cell_XCELL	S100a8	0.505747	0.00666341	9,10-DiHOME	-0.49699	0.0078029
Myeloid dendritic cell_XCELL	S100a8	0.505747	0.00666341	(±)12-HEPE	0.419814	0.0270638
Myeloid dendritic cell_XCELL	S100a8	0.505747	0.00666341	13-oxoODE	-0.468528	0.0127149
Myeloid dendritic cell_XCELL	S100a8	0.505747	0.00666341	CoenzymeQ8	0.426929	0.0243795
Myeloid dendritic cell_XCELL	S100a8	0.505747	0.00666341	CoenzymeQ9	0.619048	0.000581083
Myeloid dendritic cell_XCELL	S100a8	0.505747	0.00666341	FFA(18:3)	-0.451013	0.0168695
Myeloid dendritic cell_XCELL	S100a8	0.505747	0.00666341	PE(19:0_18:2)	0.517241	0.00538528
Myeloid dendritic cell_XCELL	S100a8	0.505747	0.00666341	Taurocholicacid	-0.423645	0.0255897
Myeloid dendritic cell_XCELL	S100a8	0.505747	0.00666341	TG(18:1_20:1_22:5)	0.407225	0.032406
Myeloid dendritic cell_MCPCOUNTER	S100a9	0.684729	8.86144e-05	13-oxoODE	-0.420909	0.0266357
Myeloid dendritic cell_XCELL	S100a9	0.667214	0.00015304	13-oxoODE	-0.468528	0.0127149
Myeloid dendritic cell_MCPCOUNTER	C3	0.847838	1.28459e-06	9,10-DiHOME	-0.391352	0.0403369
Myeloid dendritic cell_MCPCOUNTER	C3	0.847838	1.28459e-06	13-oxoODE	-0.420909	0.0266357
Myeloid dendritic cell_MCPCOUNTER	C3	0.847838	1.28459e-06	FFA(18:3)	-0.378216	0.0480262
Myeloid dendritic cell_XCELL	C3	0.831418	1.41989e-06	9,10-DiHOME	-0.49699	0.0078029
Myeloid dendritic cell_XCELL	C3	0.831418	1.41989e-06	13-oxoODE	-0.468528	0.0127149
Myeloid dendritic cell_XCELL	C3	0.831418	1.41989e-06	FFA(18:3)	-0.451013	0.0168695
Myeloid dendritic cell_MCPCOUNTER	Fcna	0.843459	1.32156e-06	13-oxoODE	-0.420909	0.0266357
Myeloid dendritic cell_XCELL	Fcna	0.585112	0.00131764	13-oxoODE	-0.468528	0.0127149
Myeloid dendritic cell_MCPCOUNTER	Pnpla3	-0.750411	8.27769e-06	9,10-DiHOME	-0.391352	0.0403369
Myeloid dendritic cell_MCPCOUNTER	Pnpla3	-0.750411	8.27769e-06	13-oxoODE	-0.420909	0.0266357
Myeloid dendritic cell_MCPCOUNTER	Pnpla3	-0.750411	8.27769e-06	FFA(18:3)	-0.378216	0.0480262
Myeloid dendritic cell_XCELL	Pnpla3	-0.801314	1.86035e-06	9,10-DiHOME	-0.49699	0.0078029
Myeloid dendritic cell_XCELL	Pnpla3	-0.801314	1.86035e-06	13-oxoODE	-0.468528	0.0127149
Myeloid dendritic cell_XCELL	Pnpla3	-0.801314	1.86035e-06	FFA(18:3)	-0.451013	0.0168695
Myeloid dendritic cell_XCELL	Pnpla3	-0.801314	1.86035e-06	PS(16:0_22:6)	-0.437876	0.0206811
Neutrophil_MCPCOUNTER	S100a8	0.48659	0.0093671	13-oxoODE	-0.46798	0.0128302
Neutrophil_MCPCOUNTER	S100a8	0.48659	0.0093671	Cer(t18:1/18:0(2OH))	-0.429178	0.0226655
Neutrophil_MCPCOUNTER	S100a8	0.48659	0.0093671	CoenzymeQ8	0.600985	0.000908298
Neutrophil_MCPCOUNTER	S100a8	0.48659	0.0093671	CoenzymeQ9	0.517789	0.00533005
Neutrophil_MCPCOUNTER	S100a8	0.48659	0.0093671	PE(19:0_18:2)	0.43514	0.021559
Neutrophil_MCPCOUNTER	S100a8	0.48659	0.0093671	Taurocholicacid	-0.534209	0.0038836
Neutrophil_MCPCOUNTER	S100a8	0.48659	0.0093671	TG(18:1_20:1_22:5)	0.395183	0.0382922
Neutrophil_MCPCOUNTER	S100a8	0.48659	0.0093671	TG(18:1_20:1_24:1)	0.557745	0.00240315
Neutrophil_MCPCOUNTER	S100a8	0.48659	0.0093671	TG(19:0_18:1_20:1)	0.520525	0.00506111
Neutrophil_QUANTISEQ	S100a8	-0.426929	0.0243795	9,10-DiHOME	0.465791	0.0133006
Neutrophil_QUANTISEQ	S100a8	-0.426929	0.0093671	FFA(18:3)	0.446086	0.0182236
Neutrophil_TIMER	S100a8	0.48659	0.0093671	9,10-DiHOME	-0.409962	0.031177
Neutrophil_TIMER	S100a8	0.48659	0.0093671	13-oxoODE	-0.46798	0.0128302
Neutrophil_TIMER	S100a8	0.48659	0.0093671	FFA(18:3)	-0.408867	0.031664
Neutrophil_TIMER	S100a9	0.56486	0.00206509	13-oxoODE	-0.46798	0.0128302
Neutrophil_QUANTISEQ	C3	-0.758073	6.19591e-06	FFA(18:3)	0.446086	0.0182236
Neutrophil_TIMER	C3	0.749863	8.45275e-06	9,10-DiHOME	-0.409962	0.031177
Neutrophil_TIMER	C3	0.749863	8.45275e-06	13-oxoODE	-0.46798	0.0128302
Neutrophil_TIMER	C3	0.749863	8.45275e-06	FFA(18:3)	-0.408867	0.031664
Neutrophil_MCPCOUNTER	Fcna	0.415982	0.0286069	13-oxoODE	-0.46798	0.0128302
Neutrophil_TIMER	Fcna	0.670498	0.000138518	13-oxoODE	-0.46798	0.0128302
Neutrophil_QUANTISEQ	Pnpla3	0.877395	9.82009e-07	9,10-DiHOME	0.465791	0.0133006
Neutrophil_QUANTISEQ	Pnpla3	0.877395	9.82009e-07	FFA(18:3)	0.446086	0.0182236
Neutrophil_TIMER	Pnpla3	-0.735632	1.45928e-05	9,10-DiHOME	-0.409962	0.031177
Neutrophil_TIMER	Pnpla3	-0.735632	1.45928e-05	13-oxoODE	-0.46798	0.0128302
Neutrophil_TIMER	Pnpla3	-0.735632	1.45928e-05	FFA(18:3)	-0.408867	0.031664
T cell CD4+ (non-regulatory)_QUANTISEQ	S100a8	0.643182	0.000222747	CoenzymeQ8	0.483776	0.00909959
T cell CD4+ (non-regulatory)_QUANTISEQ	S100a8	0.643182	0.000222747	CoenzymeQ9	0.401587	0.0341576
T cell CD4+ (non-regulatory)_QUANTISEQ	S100a8	0.643182	0.000222747	Taurocholicacid	-0.615688	0.000487332
T cell CD4+ (non-regulatory)_QUANTISEQ	S100a8	0.643182	0.000222747	TG(18:1_20:1_24:1)	0.390179	0.0401043
T cell CD4+ (non-regulatory)_QUANTISEQ	S100a9	0.586439	0.00103906	TG(18:1_20:1_24:1)	0.390179	0.0401043
